# Supplementary material for: Cryptochrome interaction networks across different tissues in Drosophila melanogaster
Source: Biol Direct. 2025 Nov 28;20:114. doi: 10.1186/s13062-025-00696-x (PMC12661795; doi:10.1186/s13062-025-00696-x)
Supplement: Supplementary file 7 — Supplementary Material 7 [file 13062_2025_696_MOESM7_ESM.xlsx]

## Sheet: Photoreceptors_ZT0
ID	Score			Proteins mentioned in Ozcelik et al.		Significant proteins
	DARK	LIGHT	Total	DARK	LIGHT	DARK	LIGHT
128up-PA	-0.5	1	0.5	both	both		TurboID
Acp65Aa-PA	0	0	0
Actn-PA	0	1	1		both		APEX
Adsl-PA	0	0	0
AhcyL2-PC	0	0	0
AIF-PA	0	0	0
AlaRS-PB	-1	2	1	both	both	APEX	APEX
Ank2-PU	0	0	0
Arc42-PA	0	0	0
Arp1-PA	-0.5	0.5	0	both	both
Arp2-PA	-0.5	0.5	0	both	both
Arpc4-PA	0	0	0
aru-PA	0	0	0
baf-PA	-2	1	-1	both	both	APEX	APEX
bai-PA	-1	1	0	both	both	APEX	TurboID
bdl-PA	0	0	0
ben-PA	-0.5	0.5	0	both	both
blp-PA	0	0	0
brp-PD	0	0	0
CanB-PA	0	0	0
CASK-PB	0	0	0
CCT1-PB	-0.5	0.5	0	both	both
CCT2-PA	0	0	0
CCT8-PA	0	0	0
Cdc42-PA	-2.5	1.75	-0.75	both	APEX	both	APEX
CG10077-PA	0	0	0
CG11779-PA	0	0	0
CG17272-PA	0	0	0
CG1907-PA	0	0	0
CG1910-PA	0	0	0
CG2157-PA	0	0	0
CG2964-PA	0	0	0
CG30122-PB	0	0	0
CG33303-PA	0	0	0
CG33523-PD	0	0	0
CG34417-PD	0	0	0
CG42237-PA	0	0	0
CG4612-PA	0	0	0
CG5177-PA	0	0	0
CG5885-PA	0	0	0
CG6961-PA	0	0	0
CG7378-PA	0	0	0
CG7409-PA	0	0	0
CG7903-PA	0	0	0
CG7907-PB	0	0	0
CG8399-PA	0	0	0
CG8568-PA	0	0	0
CHOp24-PA	0	0	0
ck-PA	0	0	0
cpa-PA	-0.5	0.5	0	both	both
cpb-PA	0	0	0
Cpr62Bc-PA	0	0	0
CtBP-PC	0	0	0
cype-PA	0	0	0
D1-PC	-2	2	0	both	both	APEX	APEX
DENR-PA	0	0	0
didum-PA	0	0	0
dlg1-PB	0	0	0
Dlic-PB	0	0	0
DnaJ-1-PB	-1	0.75	-0.25	both	APEX	TurboID	APEX
Dp1-PD	0	0	0
Drp1-PA	0	0	0
Eglp4-PA	0	0	0
eIF3a-PA	-0.5	1.5	1	both	both		both
eIF3i-PA	-0.75	0	-0.75	APEX		APEX
eIF3k-PA	-0.125	0.25	0.125	APEX	both
eIF3m-PA	-0.125	0.75	0.625	APEX	both		both
eIF4G1-PA	0	0	0
eIF4H1-PA	0	0	0
Eps-15-PB	0	0	0
Fim-PA	0	0	0
Flo1-PA	0	0	0
Gart-PA	0	0	0
Gasp-PA	0	0	0
gish-PA	0	0	0
glo-PB	0	0	0
Gpdh1-PA	0	0	0
GstO2-PB	0	0	0
hfp-PA	-0.25	0.25	0	both	both
His2Av-PA	0	0	0
Hml-PA	0	0	0
HnRNP-K-PA	0	0	0
Hrb87F-PA	-0.75	0	-0.75	APEX		APEX
hts-PC	0	0	0
Inos-PA	-1	1	0	both	both	APEX	APEX
Jabba-PB	0	0	0
koi-PA	0	0	0
kst-PA	0	0	0
Lam-PA	-1.5	3.5	2	both	both	both	both
Ldh-PA	0	0	0
lola-PA	0	0	0
Lon-PA	-1.75	0.75	-1	APEX	TurboID	APEX	TurboID
loqs-PA	0	0	0
Lsp2-PA	0	0	0
mahe-PB	0	0	0
Map205-PA	-0.5	0.5	0	both	both
Mbs-PE	0	0	0
me31B-PA	-0.25	0.25	0	both	both
mge-PA	0	0	0
Mhc-PD	0	0	0
Mlc1-PB	0	0	0
mRpL14-PA	0	0	0
mRpS11-PA	0	0	0
msk-PA	0	0	0
Msp300-PE	0	0	0
mub-PA	0	0	0
mute-PC	0	0	0
ND-15-PA	0	0	0
ND-19-PA	0	0	0
ND-B14-PA	0	0	0
ND-B14.5A-PA	0	0	0
Ndf-PA	-1	0.5	-0.5	both	both	APEX
nito-PB	-0.75	0	-0.75	APEX		APEX
NP15.6-PA	0	0	0
Nrg-PA	0	0	0
numb-PA	0	0	0
Opa1-PA	0	0	0
p47-PA	0	0	0
Pep-PB	-0.75	1.75	1	APEX	APEX	APEX	APEX
Pfdn6-PA	0	0	0
PIP5K59B-PA	0	0	0
Pp1-87B-PA	-0.5	0.5	0	both	both	APEX	TurboID
Prat2-PA	0	0	0
qkr58E-1-PA	0	0	0
qkr58E-2-PA	0	0	0
qsm-PA	0	0	0
Rab10-PA	0	0	0
Rab11-PB	0	0	0
Rab5-PA	0	0	0
Rab7-PA	0	0	0
RanGAP-PA	0	0.25	0.25
Ras85D-PA	-0.5	0.25	-0.25	both	APEX
Rbp-PF	0	0	0
Rbp9-PC	0	0	0
REG-PA	0	0	0
Rm62-PA	-0.5	0.5	0	both	both
Roe1-PA	0	0	0
RpL36A-PA	0	0	0
RpL40-PA	0	0	0
Rpn10-PA	-0.125	0.125	0	APEX	APEX
Rpn2-PA	-1	2.5	1.5	both	both	APEX	both
Rpn8-PA	0	0	0
Rpt2-PA	-0.5	0.25	-0.25	both	both	APEX
Rpt5-PA	0	0	0
Rsf1-PA	0	0	0
Saf-B-PB	0	0	0
Sam-S-PC	-1.5	0.75	-0.75	both	APEX	both	APEX
Sap47-PF	0	0	0
sea-PA	0	0	0
Sec23-PB	0	0	0
SerRS-PA	0	0	0
SF1-PA	0	0	0
Sh-PA	0	0	0
sm-PA	0	0	0
Srp54-PA	0	0	0
Srrm1-PA	0	0	0
Surf4-PA	-1	1	0	both	both	TurboID	TurboID
Synj-PB	0	0	0
Syt7-PA	0	0	0
Tep4-PA	0	0	0
TFAM-PA	0	0	0
ThrRS-PA	0	0	0
tmod-PD	0	0	0
Tom40-PA	-0.5	0.5	0	both	both
Topors-PA	0	0	0
TpnC41C-PA	0	0	0
TpnC73F-PA	0	0	0
tral-PA	0	0	0
trpl-PA	0	0	0
Txl-PA	0	0	0
Ubc10-PA	0	0	0
Unc-115a-PA	0	0	0
Usp2-PC	0	0	0
VhaAC39-1-PA	0	0	0
VhaM9.7-a-PB	0	0	0
vib-PA	0	0	0
vig-PD	0	0	0
Vinc-PA	-1.75	2.5	0.75	APEX	both	APEX	both
Vps4-PA	0	0	0
Vta1-PA	0	0	0
wdb-PB	0	0	0
wupA-PB	0	0.75	0.75		TurboID		TurboID
yps-PA	0	0	0
Zasp52-PC	0	0	0
Zasp66-PE	0	0	0

## Sheet: Photoreceptors_ZT1
ID	Score			Proteins mentioned in Ozcelik et al.		Significant proteins
	DARK	LIGHT	Total	DARK	LIGHT	DARK	LIGHT
Act42A-PA	-0.5	0.25	-0.25	both	APEX
AnxB10-PA	-0.75	0.75	0	APEX	APEX	APEX	APEX
AsnRS-PA	0	0	0
AspRS-PA	0	0	0
bsk-PB	0	0	0
CaBP1-PA	-0.5	0.5	0	both	both
CanB2-PA	0	0	0
CCT2-PA	0	0	0
CCT5-PA	0	0	0
CCT7-PA	0	0	0
CG10298-PA	0	0	0
CG10602-PD	0	0	0
CG11594-PA	0	0	0
CG16758-PB	0	0	0
CG17896-PA	-1.75	1.75	0	TurboID	TurboID	TurboID	TurboID
CG2964-PA	0	0	0
CG4119-PA	0	0	0
CG6330-PA	0	0	0
CG8778-PA	0	0	0
CG9920-PA	0	0	0
Cisd2-PA	-0.75	1	0.25	APEX	both	APEX	APEX
CNBP-PA	0	0.75	0.75		TurboID		TurboID
Cnx99A-PA	0	0	0
coro-PA	0	0	0
cpb-PA	0	0	0
cry-PA	-0.375	0	-0.375	APEX		APEX
eIF3h-PA	-0.5	0.5	0	both	both
eIF3k-PA	-0.125	0.25	0.125	APEX	both
eIF3m-PA	-0.125	0.75	0.625	APEX	both		both
Fim-PA	0	0	0
Fkbp59-PA	-2.5	1.75	-0.75	both	APEX	both	APEX
fln-PA	0	0	0
Gart-PA	0	0	0
Gasp-PA	0	0	0
Gel-PA	0	0	0
hfp-PA	-0.25	0.25	0	both	both
Hrb27C-PA	-0.5	0.5	0	both	both
Hsp26-PA	0	0	0
Hsp67Bc-PA	0	0	0
hts-PA	0	0	0
Irp-1B-PA	0	0	0
L2HGDH-PA	0	0	0
Ldh-PA	0	0	0
lwr-PA	0	0	0
Mbs-PE	0	0	0
mEFG1-PA	0	0	0
Mfe2-PA	-0.5	0.5	0	both	both
Mhc-PK	0	0	0
Mkk4-PA	0	0	0
Mlc1-PA	0	0	0
ncm-PA	-0.5	0.5	0	both	both
Pax-PA	0	0	0
Pdk-PA	0	0	0
Pfdn6-PA	0	0	0
Pp1-87B-PA	-0.5	0.5	0	both	both	APEX	TurboID
Pp2B-14D-PA	0	0	0
Prat2-PA	0	0	0
Prp40-PA	0	0	0
Prp4k-PA	0	0	0
Prps-PB	0	0	0
Rack1-PA	-0.5	0.5	0	both	both
Rap1-PA	-0.75	0.75	0	APEX	TurboID	APEX	TurboID
Rcc1-PA	-0.25	0.75	0.5	APEX	APEX		APEX
Rpn10-PA	-0.125	0.125	0	APEX	APEX
Rpn11-PA	-0.25	1	0.75	APEX	both		TurboID
Rpn1-PA	0	0	0
Rpn5-PA	0	0	0
Rpn7-PA	-2.5	2.5	0	both	both	both	both
RpS4-PA	-0.5	0.5	0	both	both
Rpt1-PA	0	0	0
Rpt2-PA	-0.5	0.25	-0.25	both	both	APEX
Rpt3-PA	0	0	0
Rpt6-PA	-0.5	0.5	0	both	both
Rsf1-PA	0	0	0
SNRPG-PA	0	0	0
Sod3-PB	0	0	0
sqd-PA	-0.5	0.5	0	both	both
Stip1-PA	0	0	0
Strn-Mlck-PR	0	0	0
tko-PB	0	0	0
Trap1-PA	0	0	0
TyrRS-PA	0	0	0
Zasp52-PC	0	0	0
