# Supplementary material for: Cryptochrome interaction networks across different tissues in Drosophila melanogaster
Source: Biol Direct. 2025 Nov 28;20:114. doi: 10.1186/s13062-025-00696-x (PMC12661795; doi:10.1186/s13062-025-00696-x)
Supplement: Supplementary file 8 — Supplementary Material 8 [file 13062_2025_696_MOESM8_ESM.xlsx]

## Sheet: Glia_ZT0
ID	Score			Proteins mentioned in Ozcelik et al.		Significant proteins
	DARK	LIGHT	Total	DARK	LIGHT	DARK	LIGHT
Actn-PA	0	1	1		both		APEX
Adk2-PA	0	0.75	0.75		APEX		APEX
Adsl-PA	0	0	0
ALiX-PA	0	0	0
Arp1-PA	-0.25	0.25	0	both	both
baf-PA	-2	1	-1	both	both	APEX	APEX
ben-PA	-0.5	0.5	0	both	both
blp-PA	0	0	0
brp-PD	0	0	0
CanB-PA	0	0	0
CASK-PB	0	0	0
CCT1-PB	-0.5	0.5	0	both	both
CCT2-PA	0	0	0
CCT8-PA	0	0	0
CG11594-PA	0	0	0
CG2964-PA	0	0	0
CG30122-PB	0	0	0
CG32544-PA	0	0	0
CG3270-PA	0	0	0
CG40045-PA	0	0	0
CG42749-PB	0	0	0
CG5087-PA	0	0	0
CG5177-PA	0	0	0
CG5808-PA	0	0	0
CG7378-PA	0	0	0
CG8728-PA	0	0	0
CG9471-PA	0	0	0
CLIP-190-PA	0	0	0
cpa-PA	-0.5	0.5	0	both	both
Cpr65Au-PA	0	0	0
CtBP-PC	0	0	0
cype-PA	0	0	0
DENR-PA	0	0	0
Drp1-PA	0	0	0
eIF1-PA	0	0	0
eIF3k-PA	-0.125	0.25	0.125	APEX	both
eIF3l-PA	-1	1	0	both	both	APEX	APEX
emb-PA	-2	2	0	both	both	TurboID	TurboID
ens-PA	0	0	0
Gart-PA	0	0	0
Gel-PB	0	0	0
GlyRS-PA	0	0	0
GstO2-PB	0	0	0
HDAC1-PA	-0.375	0	-0.375	APEX		APEX
hfp-PA	-0.25	0.25	0	both	both
His2Av-PA	0	0	0
hts-PI	0	0	0
Irp-1B-PA	0	0	0
jar-PB	0	0	0
Klc-PA	0	0	0
Lam-PA	-1.5	3.5	2	both	both	both	both
Map205-PA	-0.5	0.5	0	both	both
Mbs-PE	0	0	0
me31B-PA	-0.25	0.25	0	both	both
Mf-PB	0	0	0
Mhc-PD	0	0	0
Mthfs-PB	0	0	0
Nca-PA	0	0	0
Ntf-2-PA	0	0	0
Opa1-PA	0	0	0
par-1-PA	0	0	0
Pkc53E-PA	0	0	0
Pkc98E-PA	0	0	0
Pp1-87B-PA	-0.5	0.5	0	both	both	APEX	TurboID
Prat2-PA	0	0	0
prtp-PA	-0.75	1.75	1	APEX	APEX	APEX	APEX
Rab10-PA	0	0	0
Rab3-PA	-0.125	0.25	0.125	TurboID	both
Rcc1-PA	-0.125	0.375	0.25	APEX	APEX		APEX
Roe1-PA	0	0	0
RpL36A-PA	0	0	0
RpL40-PA	0	0	0
Rpn10-PA	-0.125	0.125	0	APEX	APEX
Rpn2-PA	-0.5	1.25	0.75	both	both	APEX	both
Rpn9-PB	0	0	0
Rpt2-PA	-0.5	0.25	-0.25	both	both	APEX
Rpt5-PA	0	0	0
Sam-S-PC	-0.75	0.375	-0.375	both	APEX	both	APEX
Sap47-PF	0	0	0
SerRS-PA	0	0	0
SkpA-PE	0	0	0
SmD2-PA	-1.75	0.75	-1	APEX	TurboID	APEX	TurboID
sm-PA	0	0	0
SNRPG-PA	0	0	0
Srp54-PA	0	0	0
Srrm1-PA	0	0	0
Synj-PB	0	0	0
TFAM-PA	0	0	0
tral-PA	0	0	0
tws-PA	-0.5	0.5	0	both	both
TyrRS-PA	0	0	0
Ubc10-PA	0	0	0
UbcE2M-PA	-0.75	0	-0.75	both		both
Uev1A-PA	0	0	0
Vps4-PA	0	0	0
wdb-PB	0	0	0
wupA-PC	0	0.375	0.375		TurboID		TurboID
yps-PA	0	0	0
ytr-PA	0	0	0
Zasp52-PE	0	0	0
Zasp66-PE	0	0	0

## Sheet: Glia_ZT1
ID	Score			Proteins mentioned in Ozcelik et al.		Significant proteins
	DARK	LIGHT	Total	DARK	LIGHT	DARK	LIGHT
abs-PA	-0.125	0	-0.125	TurboID
Act42A-PA	-0.5	0.25	-0.25	both	APEX
Act88F-PA	0	0	0
AhcyL2-PC	0	0	0
Ald1-PH	0	0	0
Ank-PB	0	0	0
AnxB10-PA	-0.75	0.75	0	APEX	APEX	APEX	APEX
Aprt-PA	0	0	0
Arc42-PA	0	0	0
Arp1-PA	-0.25	0.25	0	both	both
Arpc4-PA	0	0	0
AsnRS-PA	0	0	0
bsk-PB	0	0	0
CanB-PA	0	0	0
Cand1-PA	-1	1	0	both	both	APEX	APEX
CCT4-PA	0	0	0
CCT5-PA	0	0	0
CCT7-PA	0	0	0
CCT8-PA	0	0	0
CG10077-PA	0	0	0
CG10638-PA	0	0	0
CG11771-PA	0	0	0
CG12321-PA	0	0	0
CG14629-PA	0	0	0
CG15362-PA	0	0	0
CG15432-PA	0	0	0
CG17272-PA	0	0	0
CG17896-PA	-1.75	1.75	0	TurboID	TurboID	TurboID	TurboID
CG2964-PA	0	0	0
CG30122-PB	0	0	0
CG3107-PB	0	0	0
CG3270-PA	0	0	0
CG40045-PA	0	0	0
CG4119-PA	0	0	0
CG4278-PA	0	0	0
CG4612-PA	0	0	0
CG7903-PA	0	0	0
CG8728-PA	0	0	0
CG8778-PA	0	0	0
CG9436-PA	0	0	0
Cisd2-PA	-0.75	1	0.25	APEX	both	APEX	APEX
ck-PA	0	0	0
CLIP-190-PA	0	0	0
CNBP-PA	0	0.75	0.75		TurboID		TurboID
coro-PA	0	0	0
cpb-PA	0	0	0
CPT2-PA	0	0	0
cry-PA	-0.375	0	-0.375	APEX		APEX
CtBP-PC	0	0	0
Dap160-PA	0	0	0
DCTN2-p50-PA	0	0	0
didum-PA	0	0	0
Dlc90F-PA	0	0	0
Dlic-PB	0	0	0
eIF3g1-PA	-0.5	0.5	0	both	both
eIF3h-PA	-0.5	0.5	0	both	both
eIF3i-PA	-0.75	0	-0.75	APEX		APEX
eIF3k-PA	-0.125	0.25	0.125	APEX	both
eIF4G1-PA	0	0	0
eIF4H1-PA	0	0	0
ens-PF	0	0	0
Eps-15-PB	0	0	0
Fbp-PA	0	0	0
Fdx2-PB	0	0	0
Fim-PA	0	0	0
flw-PA	0	0	0
fon-PB	0	0	0
Gart-PA	0	0	0
Gasp-PA	0	0	0
grsm-PB	0	0	0
GstO3-PA	0	0	0
HDAC1-PA	-0.375	0	-0.375	APEX		APEX
hfp-PA	-0.25	0.25	0	both	both
HnRNP-K-PA	0	0	0
Hrb27C-PA	-0.5	0.5	0	both	both
Hrb87F-PA	-0.75	0	-0.75	APEX		APEX
Hsp27-PA	0	0	0
Hsp67Bc-PA	0	0	0
HtrA2-PA	0	0	0
IleRS-PA	0	0	0
Irp-1B-PA	0	0	0
Klc-PA	0	0	0
L2HGDH-PA	0	0	0
Lac-PA	0	0	0
lark-PB	0	0	0
Ldh-PA	0	0	0
lig-PB	0	0	0
Lsd-1-PA	0	0	0
Lsd-2-PA	-0.5	0.5	0	both	both
mahe-PB	0	0	0
Mbs-PE	0	0	0
me31B-PA	-0.25	0.25	0	both	both
Mfe2-PA	-0.5	0.5	0	both	both
Mlc1-PA	0	0	0
mRpL14-PA	0	0	0
mRpL2-PA	0	0	0
Mthfs-PB	0	0	0
ncm-PA	-0.5	0.5	0	both	both
Ndf-PA	-1	0.5	-0.5	both	both	APEX
Nfs1	-0.75	0.25	-0.5	TurboID	APEX	TurboID
Nrg-PA	0	0	0
Nsf2-PA	-0.75	0.75	0	APEX	APEX	APEX	APEX
Ntf-2-PA	0	0	0
Nup358-PA	0	0.75	0.75		APEX		APEX
par-1-PH	0	0	0
Pax-PA	0	0	0
Pdk-PA	0	0	0
Pep-PB	-0.75	1.75	1	APEX	APEX	APEX	APEX
Pfas-PA	0	0	0
PIP5K59B-PA	0	0	0
Pkc98E-PA	0	0	0
Pp1-87B-PA	-0.5	0.5	0	both	both	APEX	TurboID
Prat2-PA	0	0	0
Prp40-PA	0	0	0
Prp4k-PA	0	0	0
pr-PC	0	0	0
Rab11-PB	0	0	0
Rab3-PA	-0.125	0.25	0.125	TurboID	both
Rac1-PA	0	0	0
Rack1-PA	-0.5	0.5	0	both	both
RanGAP-PA	0	0.25	0.25		APEX
Rap1-PA	-0.75	0.75	0	APEX	TurboID	APEX	TurboID
Rbp6-PA	0	0	0
Rcc1-PA	-0.125	0.375	0.25	APEX	APEX		APEX
Rm62-PA	-0.5	0.5	0	both	both
Roe1-PA	0	0	0
RpL36A-PA	0	0	0
Rpn10-PA	-0.125	0.125	0	APEX	APEX
Rpn1-PA	0	0	0
Rpn2-PA	-0.5	1.25	0.75	both	both	APEX	both
Rpn5-PA	0	0	0
Rpn7-PA	-2.5	2.5	0	both	both	both	both
RpS4-PA	-0.5	0.5	0	both	both
Rpt1-PA	0	0	0
Rpt2-PA	-0.5	0.25	-0.25	both	both	APEX
Rpt3-PA	0	0	0
Rpt5-PA	0	0	0
Rpt6-PA	-0.5	0.5	0	both	both
Rsf1-PA	0	0	0
Saf-B-PB	0	0	0
Sam-S-PC	-0.75	0.375	-0.375	both	APEX	both	APEX
sm-PA	0	0	0
Sod3-PB	0	0	0
sqd-PA	-0.5	0.5	0	both	both
Srp54k-PA	0	0	0
Stip1-PA	0	0	0
Synj-PB	0	0	0
tko-PB	0	0	0
trio-PA	0	0	0
Tudor-SN-PA	-0.5	0.5	0	both	both
TyrRS-PA	0	0	0
Ubc10-PA	0	0	0
UbcE2M-PA	-0.75	0	-0.75	both		both
veli-PA	0	0	0
VhaAC39-1-PA	0	0	0
vib-PA	0	0	0
Vinc-PA	-1.75	2.5	0.75	APEX	both	APEX	both
Vps35-PA	0	0	0
wdb-PB	0	0	0
wupA-PC	0	0.375	0.375		TurboID		TurboID
yps-PA	0	0	0
Zasp66-PF	0	0	0
