# Supplementary material for: Cryptochrome interaction networks across different tissues in Drosophila melanogaster
Source: Biol Direct. 2025 Nov 28;20:114. doi: 10.1186/s13062-025-00696-x (PMC12661795; doi:10.1186/s13062-025-00696-x)
Supplement: Supplementary file 9 — Supplementary Material 9 [file 13062_2025_696_MOESM9_ESM.xlsx]

## Sheet: Enrichment p-value<0.05
Term name	Description	Proteins	Enrichment p-value				Enrichment FDR:q-value
			Photoreceptors ZT0	Photoreceptors ZT1	Glia ZT0	Glia ZT1	Photoreceptors ZT0	Photoreceptors ZT1	Glia ZT0	Glia ZT1
GO:0003779	Actin binding	SLS|PARVIN|MYO81F|WUPA|ARPC3B|ARPC5|CG7744|VPS16A|DYS|DBO|ZASP52|WASH|F|ARPC2|ZASP66|KLHL10|ZASP67|MYO28B1|CG8907|CG10984|FLR|RHEA|CG2113|C(3)G|CAPU|WASP|SPRT|FHOS|CHIC|ROBO3|WHAMY|ABP1|ARPC3A|CORTACTIN|CG5023|CG5921|CPA|CORA|CG2556|CG5984|SCRA|CG1674|SCAR|DIDUM|MHC|CAPT|ENA|PICK1|SALS|MYO61F|MYO10A|BETA-SPEC|FUTSCH|MSP300|FLII|CG32264|D|ZIP|ZORMIN|UNC-115A|CK|TM2|HIP1|AKAP200|SETD3|MICAL|CG42319…	2.69E-08	2.13E-01	1.31E-03	9.35E-03	2.69E-08	2.13E-01	1.31E-03	9.35E-03
GO:0030036	Actin cytoskeleton organization	MTL|LOCO|PARVIN|WUPA|SLIK|ARPC3B|ARPC5|P130CAS|SPOON|MNM|DYS|ABI|CV-C|RACK1|GBETA13F|NUP154|RHOGEF4|F|RAB21|GGAMMA1|ARPC2|ZASP66|BRU1|VAV|ASP|MTHL1|ZASP67|MYO28B1|CG43658|CG14131|CG10984|PAV|RHOGEF2|BICC|SNS|CG14431|NAUS|CAPU|PKA-C1|WASP|CHIC|ROLS|FWS|CRK|ABP1|P38B|ATX2|ARPC3A|DL|CORTACTIN|ZYE|CG5023|ROK|DSH|CORA|CG5984|PTEN|CG1674|SCAR|SCED|CONU|ED|ENA|APC2|MASK|SALS|PI3K68D|FLW|CG31715|MYO10A|C…	1.74E-06	3.58E-01	5.44E-02	7.16E-03	1.74E-06	3.58E-01	5.44E-02	7.16E-03
GO:0051015	Actin filament binding	SPT|ARP3|HTS|CG9288|CPB|SVIL|MYO81F|DCP2|ARPC3B|ARPC5|CG7744|DYS|ARPC1|TSR|F|MWH|ARPC2|MYO28B1|PIGS|CG10984|FLR|FRL|RHEA|ARPC4|C(3)G|BNK|QUA|CORO|FHOS|BY|ROBO3|OSP|ALPHA-CAT|CHER|SRY-ALPHA|ABP1|GEL|ARPC3A|SPN|LASP|CORTACTIN|CG5023|CG5921|CPA|ARP2|FIM|CG5984|KST|SCRA|SN|BIF|MHCL|DIDUM|TWF|UNC-115B|MHC|ALPHA-CATR|MYO31DF|SALS|MYO61F|MYO10A|CG6873|BETA-SPEC|CG6891|MSP300|FLII|D|ZIP|TM1|UNC-115A|CK|T…	4.67E-06	2.61E-01	1.00E+00	2.30E-01	4.67E-06	2.61E-01	1.00E+00	2.30E-01
GO:0007015	Actin filament organization	MTL|PKA-R1|MYO81F|ARPC3B|ARPC5|P130CAS|SPOON|ABI|RACK1|WASH|NUP154|RHOGEF4|F|ARPC2|MYO28B1|CG43658|CG14131|CG10984|FLR|RHOGEF2|N|CG14431|NAUS|CAPU|MYS|TAL-1A|TAL-2A|WASP|TAL-3A|TAL-AA|FHOS|CHIC|WHAMY|ABP1|CG4230|P38B|ATX2|ARPC3A|DL|CORTACTIN|ZYE|CG5023|MIRO|CPA|ROK|DSH|CG1674|SCAR|DIDUM|DCO|CONU|ED|CAPT|ENA|CG7423|PICK1|SALS|MYO61F|CG31715|MYO10A|CG32066|BETA-SPEC|SSRP|IRSP53|MSP300|FLII|HEP|FZ|C…	2.57E-03	1.00E+00	1.00E+00	8.08E-01	2.57E-03	1.00E+00	1.00E+00	8.08E-01
GO:0030029	Actin filament-based process	XIT|MTL|LOCO|PARVIN|WUPA|SLIK|ARPC3B|ARPC5|P130CAS|SPOON|MNM|DYS|ABI|CV-C|RACK1|GBETA13F|NUP154|RHOGEF4|F|RAB21|GGAMMA1|ARPC2|ZASP66|BRU1|VAV|ASP|MTHL1|ZASP67|MYO28B1|CG43658|CG14131|CG10984|PAV|RHOGEF2|BICC|SNS|CG14431|NAUS|CAPU|PKA-C1|WASP|CHIC|ROLS|FWS|CRK|ABP1|P38B|ATX2|RHOGAP71E|TRAF4|ARPC3A|DL|CORTACTIN|ZYE|CG5023|ROK|DSH|CORA|CG5984|PTEN|CG1674|SCAR|SCED|CONU|ED|ENA|APC2|NEO|MEY|NYO|MASK|S…	3.86E-06	5.01E-01	7.99E-02	1.23E-02	3.86E-06	5.01E-01	7.99E-02	1.23E-02
GO:0031032	Actomyosin structure organization	SLS|WUPA|FWD|MNM|ABI|ZASP52|RHOGEF4|ZASP66|BRU1|ZASP67|CG43658|FLR|PAV|RHOGEF2|DG|RHEA|MYS|FHOS|CHIC|ROLS|BOND|FWS|TW|RT|CG5023|ROK|CORA|SCRA|SCAR|MASK|SALS|FLW|BRUN|MSP300|FLII|TWI|MLC2|RHOGAP68F|TMOD|CG34347|TM2|IF|UP|BALL|MICAL|STEP|C3G|FLN|COG7|SRC64B|DIA|UNC-89|SHRM|BT|GEK|STI|CRB|LAM|HTS|BSG|SCGDELTA|SMN|DET|L(2)EFL|TSR|HOW|YRT|SELR|PBL|POLO|SEQ|GHI|RHO1|GRAF|PRM|CHER|ACT88F|EXO84|SEC8|LASP…	1.48E-02	1.00E+00	1.00E+00	1.00E+00	1.48E-02	1.00E+00	1.00E+00	1.00E+00
GO:0000380	Alternative mRNA splicing, via spliceosome	RBP1-LIKE|SRRM1|SNRNP-U1-C|BRU2|PRP5|BRU3|SQD|CG11454|BRR2|DOM|CG4896|HRB87F|TST|RBFOX1|CAPER|SXL|BRU1|LSM11|HOW|CG4021|CG10384|CG3927|CG7879|SRRM234|MBL|CPSF6|DOA|CG10418|FLACC|CG14641|CG2926|CG10445|PSI|SF3A1|OBE|CG6999|NSR|CG5728|SNF|SAF-B|PQBP1|FAND|CG11360|SPF30|PRP19|SALM|RM62|FL(2)D|PRP16|U2AF50|METTL14|LSM-4|ROX8|PPS|DBP45A|TRV|SPF45|RBP1|HEL25E|PS|U2AF38|NITO|HRB98DE|QKR58E-3|MUB|QKR58E-…	4.97E-05	1.00E+00	1.00E+00	1.70E-01	4.97E-05	1.00E+00	1.00E+00	1.70E-01
GO:0034331	Cell junction maintenance	CRB|TEN-A|SHI|TEN-M|BARK|P120CTN|CSK|BRP|GBB|SYNJ|RAB3|DYS|NLG2|RHO1|DYB|PATJ|RHOGAP100F|MYD|ALPHA-SPEC|BETA-SPEC|JAR|RAB11	1.00E+00	1.00E+00	2.34E-02	1.00E+00	1.00E+00	1.00E+00	2.34E-02	1.00E+00
GO:0034330	Cell junction organization	MAV|LOCO|PIRA|SYN1|HIW|PDK1|RICTOR|CG42748|CUL5|DYS|ABI|DPR16|SPICT|DIP-THETA|MON1|DIP-ZETA|VAV|ARM|WOL|DPR5|BAZ|SIN1|DPR15|PATR-1|SPAS|DPR9|SNS|CPX|METRO|BEN|GBB|CKIIBETA|SOD1|LIPRIN-GAMMA|CG13506|WASP|NMO|GRIP|VELO|STCK|ND-20|BOD1|SHV|PPK30|ABP1|LIPRIN-BETA|P38B|ATX2|CUP|SKPA|TRAF4|SFF|LAR|RHOGAP5A|CG7166|CONT|DPR1|DPR6|ROK|MTG|PAR-6|CORA|TSC1|SINU|PTEN|SAR1|NRX-IV|KLF15|PROSAP|STRIP|ENA|DIP-GA…	4.56E-02	1.00E+00	1.00E+00	6.80E-01	4.56E-02	1.00E+00	1.00E+00	6.80E-01
GO:0043954	Cellular component maintenance	CRB|SHI|BARK|P120CTN|BRP|RAB3|DYS|NLG2|PICK1|RHOGAP100F|MYD|BETA-SPEC|RAB11|TEN-A|NMNAT|TEN-M|CSK|GBB|SYNJ|RHO1|DYB|PATJ|ALPHA-SPEC|LNPK|JAR	1.00E+00	1.00E+00	3.35E-02	1.00E+00	1.00E+00	1.00E+00	3.35E-02	1.00E+00
GO:0050890	Cognition	5-HT1A|PINK1|PKA-R1|HIW|NSUN2|NRX-1|PXB|SLC22A|SPOON|ME31B|DOP1R1|ARM|MLD|DOP2R|MURA|TEQ|FABP|DRK|ADOR|N|BSK|ALK|DDC|PKA-C1|CHICO|GLD2|HOP|BOD1|ARMI|OAMB|PKC98E|SU(H)|SOCS36E|ATX2|14-3-3ZETA|UPD1|PHM|SCAMP|DNC|EAG|ECR|NIPPED-B|ORC3|MCU|SPI|PRT|DOPECR|LILLI|VSG|GCLM|FAS2|DOME|FUTSCH|BLOS1|APKC|HN|ANK2|TBH|RAC1|RDL|GBA1A|GBA1B|FOXP|BE|GAD1|SHAL|S6KII|NMDAR2|SRC64B|AGO1|NMDAR1|TRP|FDH|DBR|SAP47|FMR1…	2.58E-02	1.00E+00	1.00E+00	1.00E+00	2.58E-02	1.00E+00	1.00E+00	1.00E+00
GO:0030865	Cortical cytoskeleton organization	STI|CRB|LAM|LOCO|BRP|ELP3|MOE|SLIK|DCP2|FWD|ABI|CV-C|DET|TSR|MWH|RAB21|ARPC2|RHOBTB|GALPHAO|OSK|PAV|RHOGEF2|FRL|PBL|ARPC4|POLO|FHOS|CHIC|RAC2|BOND|GHI|RHO1|GRAF|FWS|EXO84|SEC8|RAB3-GEF|SHI|ROK|FIM|MOODY|SCRA|SCAR|SAU|RAB3|CYFIP|OCRL|APC2|MTM|PI3K68D|SBF|RHOGAP100F|FLW|BRUN|GALPHAI|VIB|RAB11|RAC1|PATRONIN|CDC42|SHOT|BTSZ|COG7|DIA|SRPK79D|SKTL|RBP|HEM|CG30183|L(2)GL	8.17E-03	1.00E+00	1.00E+00	4.55E-02	8.17E-03	1.00E+00	1.00E+00	4.55E-02
GO:0002183	Cytoplasmic translational initiation	EIF2BGAMMA|EIF1|MCTS1|EIF5|DENR|CG3594|CG11726|GCN2|EIF4H2|EIF2D|EIF4H1|EIF2GAMMA|EIF3I|EIF3H|EIF3E|EIF3J|EIF3F2|EIF3C|EIF3K|EIF3L|EIF3A|EIF3F1|EIF3D2|EIF3M|EIF3G2|EIF3G1|EIF3D1|EIF2BETA|EIF3B|CNBP|EIF4A	4.69E-03	1.00E+00	1.00E+00	1.00E+00	4.69E-03	1.00E+00	1.00E+00	1.00E+00
GO:0008092	Cytoskeletal protein binding	CG11584|CG5539|PARVIN|WUPA|CG9279|ARPC3B|SMG|ARPC5|DYS|CAD99C|KIF3C|CHB|F|HSP26|MIRA|ARPC2|ZASP66|KLHL10|CG16719|ASP|ZASP67|MYO28B1|KAT80|DCTN1-P150|CG10984|PAV|EB1|UNC-76|FEO|SOFE|BICD|SPAS|CG13251|C(3)G|CG12983|CAPU|WASP|RPL23|CG9072|CHIC|ROBO3|PRD1|SYD|COS|ABP1|ALMS1A|CG2258|CG33098|CG6834|ARPC3A|CORTACTIN|KAP-ALPHA3|CG5023|CP190|CG15676|CORA|CG2556|CG5984|CG1674|SCAR|GRIP84|GRIP75|GRIP163|GRI…	4.59E-05	8.26E-01	5.49E-04	4.31E-02	4.59E-05	8.26E-01	5.49E-04	4.31E-02
GO:0010256	Endomembrane system organization	EMC7|GMAP|EMC8-9|CAR|CLC-C|G|CG5539|MAN1|OSBP|CG1598|CG6527|WOL|VPS8|ATP8B|SSTN|TANGO8|GOLGIN84|SUBDUED|CHOP24|GM130|EMC4|EMC1|CG7215|CG8379|CHC|FWS|CDASE|TRAM|PRD1|CG17207|MBT|ARL6IP1|DOR|CG6569|P24-1|CG10674|RAB40|ECD|PTEN|SAR1|TANGO2|AP-1SIGMA|STRIP|CG30177|SWIP|NES|IRSP53|CCM3|YURI|CG31787|RTNL1|BAI|SCRAMB1|PLD|ERK7|CG9853|MSPS|FAN|CG32579|HPPY|COG7|TANGO5|CAD96CA|CG16865|P24-2|TANGO4|PLCXD|C…	3.77E-03	1.00E+00	1.00E+00	1.00E+00	3.77E-03	1.00E+00	1.00E+00	1.00E+00
GO:0051656	Establishment of organelle localization	EXO70|RAN|PINK1|SEC10|CG42399|G|ARL2|INSC|ANA2|MYO81F|HTT|SLIK|CG9279|PINS|CG7744|CNO|CG9175|WAKE|CV-C|KLP67A|MPS1|CHB|DCTN2-P50|ROP|ASP|MYO28B1|AURA|KUD|DCTN1-P150|BAZ|EB1|BICD|STIP1|SPC105R|GOLGIN84|WISP|CG13531|CG4557|INCENP|CG13185|HALO|EIF6|CYCB|MIRO|ROK|CP190|DSH|BORCS5|FAF|DIDUM|SAR1|EGL|CG13544|GAMMATUB37C|APC2|CG8134|TACC|MYO61F|FLW|MYO10A|DHC64C|MSP300|BLOS1|APKC|CG31251|EAST|D|YURI|ENS…	1.34E-02	1.00E+00	9.69E-02	1.70E-01	1.34E-02	1.00E+00	9.69E-02	1.70E-01
GO:0007611	Learning or memory	5-HT1A|PINK1|PKA-R1|HIW|NSUN2|NRX-1|PXB|SLC22A|SPOON|ME31B|DOP1R1|ARM|MLD|DOP2R|MURA|TEQ|FABP|DRK|ADOR|N|BSK|ALK|DDC|PKA-C1|CHICO|GLD2|HOP|BOD1|ARMI|OAMB|PKC98E|SU(H)|SOCS36E|ATX2|14-3-3ZETA|UPD1|PHM|SCAMP|DNC|EAG|ECR|NIPPED-B|ORC3|MCU|SPI|PRT|DOPECR|LILLI|VSG|GCLM|FAS2|DOME|FUTSCH|BLOS1|APKC|HN|ANK2|TBH|RAC1|RDL|GBA1A|GBA1B|FOXP|BE|GAD1|SHAL|S6KII|NMDAR2|SRC64B|AGO1|NMDAR1|TRP|FDH|DBR|SAP47|FMR1…	2.44E-02	1.00E+00	1.00E+00	1.00E+00	2.44E-02	1.00E+00	1.00E+00	1.00E+00
GO:0043632	Modification-dependent macromolecule catabolic process	CG8892|PINK1|FBW5|RCHY1|PUF|FZR|CG13766|LTN1|CG13088|CUL5|RRP45|USP14|ABO|RRP42|RRP4|CG14937|VPS25|STAM|UBA1|RRP40|ELOC|PROSALPHA7|NEDD8|CG13085|CG9316|POMP|PKA-C1|RPL40|UBC6|RPS27A|TRF4-1|USP47|PARK|CORT|CG8272|SKPA|TNKS|FBL6|CG9003|HUWE1|DUBAI|GUS|UFD4|RPN13|USP20-33|USP5|CG18467|AXN|APC2|CG11044|RNF146|CSN5|CSN4|CSN3|CG9945|SOU|KCMF1|CG11275|VPS20|FZY|CLBN|PROSBETA5R1|PROSALPHA6|SKPF|POSH|USP1…	1.00E+00	3.58E-01	1.05E-02	4.24E-01	1.00E+00	3.58E-01	1.05E-02	4.24E-01
GO:0019941	Modification-dependent protein catabolic process	CG8892|PINK1|FBW5|RCHY1|PUF|FZR|CG13766|LTN1|CG13088|CUL5|USP14|ABO|CG14937|VPS25|STAM|UBA1|ELOC|PROSALPHA7|NEDD8|CG13085|CG9316|POMP|PKA-C1|RPL40|UBC6|RPS27A|USP47|PARK|CORT|CG8272|SKPA|TNKS|FBL6|CG9003|HUWE1|DUBAI|GUS|UFD4|RPN13|USP20-33|USP5|CG18467|AXN|APC2|CG11044|RNF146|CSN5|CSN4|CSN3|CG9945|SOU|KCMF1|CG11275|VPS20|FZY|CLBN|PROSBETA5R1|PROSALPHA6|SKPF|POSH|USP10|CG15800|TRIM9|GOL|EBI|RDX|EI…	1.00E+00	2.93E-01	8.14E-03	3.33E-01	1.00E+00	2.93E-01	8.14E-03	3.33E-01
GO:0003729	mRNA binding	CLU|4E-T|LARP|RBP6|CSTF64|CG1316|PABP2|TIS11|SMG|NAB2|BRU1|MARF1|YPS|BAM|BCD|BICC|SHMT|CG17168|POF|ATX2|CUP|CG9705|RPS5A|RPS14A|RPS14B|RPL24|MRPS7|CG31156|EGL|RPS5B|YTHDF|MRPS11|ERF1|MOD|RPL13A|RM62|SM|U2AF50|ROX8|REF1|RNP4F|SPX|IRP-1A|U2AF38|BTZ|YTR|RPS26|NITO|CBP20|HRB98DE|QKR58E-3|QKR58E-2|QKR58E-1|CG14506|QKR54B|YTHDC1|CG7903|SRP54|CG10948|CG14628|SF1|CG5808|CYP33|CG4119|X16|FMR1|RBP1-LIKE|CB…	8.48E-15	1.00E+00	1.79E-01	1.12E-06	8.48E-15	1.00E+00	1.79E-01	1.12E-06
GO:0016071	mRNA metabolic process	LARP|TRF2|RLUA-2|BRU1|AUB|CSTF50|POS|SF3B5|ARMI|CG9705|WDR33|ECD|YTHDF|CG31550|EXU|FL(2)D|SBAT|BTZ|HRB98DE|EIF4A|NOMPA|SMG5|CBP80|CG3857|UPF2|UPF1|CG8915|CG6729|PYM|UPF3|CG7907|MAGO|TST|MLE|SMG6|CG34354|IRE1|NONC|RBFOX1|CG32533|NOS|OSK|NOT10|PUM|CPSF73|CG7747|RAI1|SWT1|RAT1|ZCCHC7|EDC3|MTPAP|SUV3|PNPASE|ROQ|LRPPRC2|MBF1|CG2124|CG4619|SNF|CG13850|NOT1|CG31643|PCF11|SPN-E|PRP19|BSF|L(2)37CB|FNE|CG4…	6.40E-03	1.00E+00	3.66E-01	1.87E-03	6.40E-03	1.00E+00	3.66E-01	1.87E-03
GO:0006397	mRNA processing	CG5316|SMD2|DOM|CSTF64|PABP2|CPSF100|NAB2|PAN2|PAN3|BRU1|CG2091|AUB|YPS|SMD3|CG15570|CSTF50|LSM1|POLR2D|SF3B5|GLD2|TRF4-1|WDR33|CG6999|ECD|MRNA-CAP|FAND|CG8435|PRP18|SMF|L(1)10BB|CG31550|EXU|MTR4|MOD|RM62|FL(2)D|SM|PRP16|PEP|BX42|U2AF50|ROX8|DBP45A|TAF5|REF1|SBAT|GEM3|RNP4F|HEL25E|ABS|SPX|U2AF38|SSU72|BTZ|YTR|UBL|NITO|CBP20|HRB98DE|QKR58E-3|QKR58E-2|QKR58E-1|QKR54B|YTHDC1|ES2|SIP1|SRP54|BIN1|NEOS…	4.63E-04	1.00E+00	1.56E-01	6.80E-04	4.63E-04	1.00E+00	1.56E-01	6.80E-04
GO:0000398	mRNA splicing, via spliceosome	CG5316|SMD2|DOM|PABP2|BRU1|AUB|YPS|SMD3|SF3B5|CG6999|ECD|FAND|CG8435|PRP18|SMF|L(1)10BB|EXU|MTR4|MOD|RM62|FL(2)D|SM|PRP16|PEP|BX42|U2AF50|ROX8|DBP45A|TAF5|REF1|GEM3|RNP4F|HEL25E|ABS|SPX|U2AF38|YTR|UBL|NITO|CBP20|HRB98DE|QKR58E-3|QKR58E-2|QKR58E-1|QKR54B|YTHDC1|ES2|SIP1|SRP54|BIN1|NEOS|KIN17|CG2685|SF1|PRP4K|CG5808|CYP33|CG4119|X16|EIF4A|CG4935|CG16865|HFP|ICLN|CG17764|CG1677|TANGO4|CG1622|CG15747…	4.54E-05	1.00E+00	4.35E-02	7.48E-05	4.54E-05	1.00E+00	4.35E-02	7.48E-05
GO:0017018	Myosin phosphatase activity	PGAM5|MKP|CG34183|MTS|PGAM5-2|FCP1|PP2B-14D|PP1-13C|PPY-55A|PPD5|PPD6|RDGC|CANB|PPN58A|CG7115|UBLCP1|CG15035|PDP|CG10352|PPV|CG17598|PP1ALPHA-96A|PHLPP|CG10417|CANA1|CG11291|PPM1|CG12091|CG17746|PPD3|CG7378|CG12078|MKP-4|PTEN|PTPMT1|FIG|PP4-19C|PP1-Y2|DD|MKP3|FLW|SRA|CANB2|SSH|SSU72|CG11597|PP1-Y1|HZG|ALPH|PP2C1|PUC|CANA-14F|MYPT-75D|PP1-87B	1.00E+00	1.00E+00	1.00E+00	4.98E-02	1.00E+00	1.00E+00	1.00E+00	4.98E-02
GO:0048585	Negative regulation of response to stimulus	MEN|DSP1|PN|LKRSDH|NORD|HIW|MAN1|CUL5|CV-C|TAY|SPICT|CYCG|AOP|VAV|BAM|ELOC|LTL|NEDD8|SP2353|CACT|PKA-C1|UBC6|AOS|NMO|P38A|SCYL|ATPSYND|PTP-ER|EYA|PARK|STCK|SPRED|ARMI|COS|MEKK1|SOCS36E|P38B|LAR|ICS|RHOGAP5A|DNC|HUWE1|CG7378|MKP-4|UFD4|CYLD|E(BX)|CG6180|ED|EIP75B|USP5|PROSAP|STRIP|CG10483|FMT|FAS2|MKP3|FLW|RNF146|SULF1|CKA|CG17917|CG10298|TEFU|KCMF1|JMJD6|FU|CG7054|PEBP1|NIL|KRZ|GRO|POSH|IDE|URM1|…	1.00E+00	1.00E+00	1.01E-02	1.00E+00	1.00E+00	1.00E+00	1.01E-02	1.00E+00
GO:0140694	Non-membrane-bounded organelle assembly	PCM|LARP|ANA2|RICTOR|WUPA|MNM|SBDS|PAN2|CHB|PAN3|ZASP66|BRU1|ZASP67|AUB|DCTN1-P150|PAV|SIN1|LSM1|EB1|FEO|PATR-1|SOFE|TUM|SPC105R|RPLP0|ROLS|NLE|RPL10|CG1662|RPL23A|CG1785|RPLP0-LIKE|CG13185|EIF6|ALMS1A|CG11583|ATX2|CG18178|MRPL20|MTERF3|TNKS|CG5906|NON3|MRM2|RPL6|RPL5|DBP21E2|RPS5A|STA|RPS14A|RPS14B|RPS19A|CG7006|CG6999|SAK|RPS28B|CG10993|CG32262|CG9107|CG32263|MRPS7|CG12325|GRIP84|RPS15|GRIP75|C…	7.19E-01	1.00E+00	3.15E-03	1.00E+00	7.19E-01	1.00E+00	3.15E-03	1.00E+00
GO:0051640	Organelle localization	POLG1|CLU|RAN|PINK1|ENDOG|LARP|G|ARL2|INSC|RIM2|ANA2|HTT|SLIK|ASUN|CG9279|PINS|CEP290|CNO|CG9175|WAKE|CV-C|MPS1|CHB|DCTN2-P50|ASP|MYO28B1|CG6527|AURA|DCTN1-P150|BAZ|EB1|SYX7|BICD|STIP1|SPAS|SPC105R|GOLGIN84|CG13531|CG4557|PRD1|CG13185|EIF6|CYCB|BORCS6|RABX2|RAB9DB|DOR|ROK|CP190|DSH|BORCS5|CG3995|SAR1|EGL|RABX4|APC2|CG8134|TACC|RHOGAP100F|FLW|MYO10A|BLOS1|CG31251|YURI|NUP93-1|APLIP1|LIPRIN-ALPHA|A…	1.59E-02	1.00E+00	4.70E-03	5.33E-01	1.59E-02	1.00E+00	4.70E-03	5.33E-01
GO:0043043	Peptide biosynthetic process	PINK1|LARP|EIF4EHP|SPOON|BRU1|AASDH|CG1750|AUB|BAM|BCD|POS|BICC|SHMT|RPL36|MTTFB1|RPLP1|RPL32|RPLP2|RPL4|RPL40|RPS27A|RPS17|RPL23|RPS15AA|RPS13|128UP|RPS9|VELO|RPL18A|RPS18|RPL13|RPS4|RPL11|RPL22|ATX2|CUP|RPL9|RPL29|RPL14|TAK1|RPS20|RPL3|RPL39|RPS10A|RPL15|RPL17|CG10602|RPL37A|RPL36A|RPL24|RPL21|CG8635|RPS15AB|RPS11|RPS23|CG15605|CG31156|EGL|RPL37B|HBS1|RPL22-LIKE|RPL12|RPL28|RPL18|RPL26|ERF1|RPL…	1.59E-02	7.82E-03	1.00E+00	1.47E-05	1.59E-02	7.82E-03	1.00E+00	1.47E-05
GO:0042461	Photoreceptor cell development	SLIK|EYS|SNO|DCTN1-P150|BAZ|N|SP2353|ALK|BEN|EYA|ATX2|MBT|DL|LAR|NINAG|MBS|DOS|PTEN|DIDUM|CSN8|CAPT|DAC|AP-1SIGMA|YKI|RHOGAP100F|DSOR1|RAC1|LIPRIN-ALPHA|KIBRA|TAU|SAV|JEB|SENS|KLAR|MSN|PATJ|EBI|GRH|MOB2|CRB|OC|LZ|MOE|BSG|DAB|IRE1|CADN2|NEUR|SU(DX)|BOSS|PYD|DYSC|TSR|WTS|PNT|NINAE|YRT|PEB|RAF|PABP|CNN|SYND|P47|MBL|SEQ|SDT|PDZ-GEF|RAS85D|DOA|VIMAR|PPH13|MSK|SEC6|STY|RIP11|AMPH|SMYD4-4|EDL|GAA1|RAU|P…	8.61E-03	1.00E+00	1.00E+00	1.00E+00	8.61E-03	1.00E+00	1.00E+00	1.00E+00
GO:0045451	Pole plasm oskar mRNA localization	RBSN-5|SQD|LOST|DIDUM|TSU|MAGO|EGL|SYT1|DCP2|SPIR|DCP1|SPN-E|EXU|RUMP|MIRA|SPN-F|DCTN2-P50|ROP|STAU|PAT1|AUB|RAB11|SWA|RAB6|SMD3|SYX1A|BIC|BTZ|TM1|GE-1|MAEL|CAPU|PKA-C1|PAR-1|KHC|CHIC|HRB27C|CHC|KLAR|CG7483|TER94|CNC|ENC|ORB|CUP|LASP|GLO	1.00E+00	1.00E+00	1.00E+00	4.02E-02	1.00E+00	1.00E+00	1.00E+00	4.02E-02
WP:WP281	Proteasome degradation	PROSBETA1|CG9588|RPT2|PROSALPHA5|PROSALPHA2|RPT6|PROSBETA7|PROSBETA2|RPN10|CG12096|UBA1|PROSALPHA3|PROSALPHA7|RPN3|PROSALPHA6|PROSBETA3|OSTDELTA|CG33303|RPT5|RPT1|RPN7|PROSBETA4|RPN6|RPN5|RPN9|PROSBETA6|RPN2|RPN8|RPN12|PROSBETA5|EFF|RPN1|RPT4|REG|RPT3|UBI-P63E	9.31E-03	9.96E-06	5.00E-02	1.56E-05	9.31E-03	9.96E-06	5.00E-02	1.56E-05
GO:0036402	Proteasome-activating activity	RPT5|RPT4R|RPT1|RPT6|RPT3R|RPT2|RPT4|RPT3|RPT6R	1.00E+00	2.59E-04	6.27E-01	1.59E-05	1.00E+00	2.59E-04	6.27E-01	1.59E-05
GO:0043161	Proteasome-mediated ubiquitin-dependent protein catabolic process	CG8892|FBW5|FZR|CG13766|LTN1|CG13088|CUL5|USP14|ABO|CG14937|PROSALPHA7|CG13085|CG9316|POMP|PKA-C1|UBC6|USP47|PARK|CORT|CG8272|SKPA|TNKS|FBL6|CG9003|HUWE1|GUS|UFD4|RPN13|USP5|CG18467|AXN|APC2|CG11044|RNF146|CSN5|CSN4|CG9945|SOU|KCMF1|CG11275|FZY|CLBN|PROSBETA5R1|PROSALPHA6|SKPF|POSH|CG15800|TRIM9|EBI|RDX|EIF4A|RPT4|RPT3|CG8209|CRB|CG2577|CG9962|CG4911|UFD1|SMURF|CG11658|MR|CG12147|CG12520|DNR1|SU(…	1.00E+00	2.91E-02	1.00E+00	8.93E-02	1.00E+00	2.91E-02	1.00E+00	8.93E-02
GO:0030163	Protein catabolic process	IKKBETA|CG8892|PINK1|PPT1|FBW5|RCHY1|PUF|FZR|CG13766|LTN1|CG13088|CUL5|USP14|ABO|CLPP|CG14937|CG6766|VPS25|STAM|UBA1|ELOC|PROSALPHA7|NEDD8|CG13085|CG9316|POMP|PKA-C1|RPL40|UBC6|RPS27A|PNGL|USP47|PARK|CORT|CG8272|SOCS36E|SKPA|TNKS|FBL6|TIMP|CG9003|HUWE1|DUBAI|GUS|UFD4|SAK|RPN13|USP20-33|USP5|CG18467|AXN|APC2|CG11044|RNF146|CSN5|CLPX|CSN4|CSN3|CG9945|SOU|KCMF1|CG11275|VPS20|FZY|CLBN|PROSBETA5R1|PRO…	1.00E+00	1.00E+00	4.07E-02	1.00E+00	1.00E+00	1.00E+00	4.07E-02	1.00E+00
GO:0006457	Protein folding	CG2918|CG3492|CG7768|CG14715|CG5071|HSC70-5|ARL2|HSP70BBB|CG10565|HSC70-1|TBCE|HSC70-2|HSC70-3|HSP22|HSP26|HSP27|HSP67BA|HSP68|CG5504|BOCA|CALR|CCT5|UNC-45|PFDN2|HSP60B|HSP70BA|ROE1|HSP60A|CNX99A|STIP1|HSC70CB|CG34150|TRAP1|JDP|HIP-R|CCT2|PRTP|NRD1|DNAJ-60|CG1847|CG1924|CG9072|CG7872|CG12379|CG8206|ERP44|CG14207|SHV|CG18132|PFDN1|CG13133|CCT4|DNAJ-H|CG9302|TBCB|14-3-3ZETA|HSP60D|TPR2|SGT|CG1416|E…	1.00E+00	9.68E-05	1.00E+00	1.00E+00	1.00E+00	9.68E-05	1.00E+00	1.00E+00
GO:0051604	Protein maturation	CG2918|NEPL4|NEPL5|ARL2|DREDD|HSP70BBB|CG10565|HSC70-1|HSC70-2|HSC70-3|HSP22|HSP26|HSP27|HSP67BA|HSP68|NEPL7|CG5504|BOCA|PPL|CALR|CCT5|PFDN2|HSP60B|NEPL8|HSP70BA|NEPL9|ROE1|LAS|HSP60A|CNX99A|CG5131|STIP1|HSC70CB|TRAP1|RASP|JDP|HIP-R|CCT2|PRTP|NRD1|CG3107|CG1847|CG7791|CG1924|CG9072|CG7860|CG7872|CG12379|CG8206|CG8728|ERP44|CG14207|SHV|CG18132|PFDN1|CG13133|CCT4|DNAJ-H|CG9302|HSP60D|TPR2|SGT|CALPB…	1.00E+00	1.67E-02	1.00E+00	1.00E+00	1.00E+00	1.67E-02	1.00E+00	1.00E+00
GO:0044743	Protein transmembrane import into intracellular organelle	TTM2|HSC70-5|TOPORS|CG6878|HSP60C|CG11779|CG18605|CG1409|BLP|CG7382|TIM17B2|TOM70|TOMBOY40|TOM7|PEX13|CG8531|PEX10|HSP60B|MGE|ROE1|TTM50|PEX1|HSP60A|PEX7|CG7394|CG7950|PEX6|PEX14|TIM17A2|TIM17B1|PEX5|TIM17A1|CG4520|CG1724|AIF|PEX2|CG12379|CG8206|TIM17B|PEX12|TTM3|CG32727|HSP60D|TIM23|TOM20|TOM40|TOMBOY20	5.06E-03		1.00E+00	1.00E+00	5.06E-03		1.00E+00	1.00E+00
GO:0071806	Protein transmembrane transport	HSC70-5|SEC61BETA|SRP54K|CG6878|TRP1|CG11779|CG18605|CG1409|SEC61GAMMA|BLP|HSC70-3|CG7382|TIM17B2|TOM70|TOMBOY40|TOM7|PEX13|CG8860|CG8531|CG13426|HSP60B|MGE|SEC61ALPHA|ROE1|SEC63|PEX1|HSP60A|PEX7|CG7394|PEX14|BCS1|TIM17A2|TIM17B1|TIM17A1|CG4520|CG14894|CG6454|CG12379|SIL1|CG8206|TRAM|CG31229|TIM17B|PEX12|TTM3|CG32727|HSP60D|TIM23|TTM2|TOPORS|HSP60C|PEX10|TTM50|CG7950|PEX6|PEX5|CG1724|AIF|PEX2|CG1…	1.88E-02		1.00E+00	1.00E+00	1.88E-02		1.00E+00	1.00E+00
GO:0015031	Protein transport	EPSILONCOP|CG9279|CG9175|SEC71|CG6766|SYX7|BIC|CAPU|CHOP24|GRIP|E(Y)2B|CHC|CNI|ARFRP1|GGA|RABX2|RAB9DB|RPH|GAPVD1|DOR|TANGO10|P24-1|SAR1|TANGO2|AP-1SIGMA|CG5662|SWIP|CG9132|CG4789|MVB12|CLBN|PEX3|BAI|SONA|SYX16|ERK7|S6KII|COG7|VPS29|RDX|SNAPIN|SNX21|CG15399|L(2)GL|CRB|NUP153|SNX1|VPS52|SEC23|SU(DX)|SEC24CD|NTF-2|GARZ|SLH|CCDC53|STRAT|VPS33B|UNC-104|CG33298|SNX17|BCS1|COG4|VPS37B|YIF1|PEX19|FLO2|F…	3.74E-02	1.00E+00	1.00E+00	1.00E+00	3.74E-02	1.00E+00	1.00E+00	1.00E+00
GO:0051603	Proteolysis involved in protein catabolic process	CG8892|PINK1|FBW5|RCHY1|PUF|FZR|CG13766|LTN1|CG13088|CUL5|USP14|ABO|CLPP|CG14937|CG6766|VPS25|STAM|UBA1|ELOC|PROSALPHA7|NEDD8|CG13085|CG9316|POMP|PKA-C1|RPL40|UBC6|RPS27A|PNGL|USP47|PARK|CORT|CG8272|SKPA|TNKS|FBL6|CG9003|HUWE1|DUBAI|GUS|UFD4|RPN13|USP20-33|USP5|CG18467|AXN|APC2|CG11044|RNF146|CSN5|CLPX|CSN4|CSN3|CG9945|SOU|KCMF1|CG11275|VPS20|FZY|CLBN|PROSBETA5R1|PROSALPHA6|SKPF|POSH|USP10|CG1580…	1.00E+00	6.59E-01	2.29E-02	8.84E-01	1.00E+00	6.59E-01	2.29E-02	8.84E-01
GO:0000381	Regulation of alternative mRNA splicing, via spliceosome	RBP1-LIKE|SRRM1|SNRNP-U1-C|BRU2|PRP5|BRU3|SQD|CG11454|BRR2|DOM|CG4896|HRB87F|TST|RBFOX1|CAPER|SXL|BRU1|LSM11|HOW|CG4021|CG10384|CG3927|CG7879|MBL|CPSF6|DOA|CG10418|FLACC|CG14641|CG2926|CG10445|PSI|SF3A1|OBE|CG6999|NSR|CG5728|SNF|SAF-B|FAND|CG11360|SPF30|PRP19|SALM|RM62|FL(2)D|PRP16|U2AF50|METTL14|LSM-4|ROX8|PPS|DBP45A|TRV|SPF45|RBP1|HEL25E|PS|U2AF38|NITO|HRB98DE|QKR58E-3|MUB|QKR58E-2|TRA2|QKR58E-…	3.87E-05	1.00E+00	1.00E+00	1.46E-01	3.87E-05	1.00E+00	1.00E+00	1.46E-01
GO:1903311	Regulation of mRNA metabolic process	LARP|DOM|HRB87F|PABP2|TIS11|SMG|RGA|CG15262|RRP45|NOT3|NAB2|PAN2|RRP42|RRP4|ME31B|CG13928|PAN3|CG6576|BRU1|POP2|CG2091|MARF1|AUB|POLR2G|CG31759|TEJ|GW|AGO3|RRP40|LSM1|POLR2D|ELAV|PATR-1|HRB27C|PIWI|CG9705|SWM|CG6999|NSR|FAND|DCP1|YTHDF|SALM|RM62|FL(2)D|PRP16|PEP|U2AF50|ROX8|DBP45A|HEL25E|SPX|TAPAS|U2AF38|LIN-28|NITO|HRB98DE|QKR58E-3|QKR58E-2|QKR58E-1|QKR54B|YTHDC1|SRP54|PRP6|CRN|SF1|SRPK79D|AGO1|…	7.83E-05	1.00E+00	1.00E+00	5.68E-02	7.83E-05	1.00E+00	1.00E+00	5.68E-02
GO:0050684	Regulation of mRNA processing	DOM|HRB87F|NAB2|BRU1|ELAV|HRB27C|SWM|CG6999|NSR|FAND|SALM|RM62|FL(2)D|PRP16|PEP|U2AF50|ROX8|DBP45A|HEL25E|SPX|U2AF38|NITO|HRB98DE|QKR58E-3|QKR58E-2|QKR58E-1|QKR54B|YTHDC1|SRP54|PRP6|CRN|SF1|SRPK79D|CG4119|CG8565|X16|EIF4A|HFP|PRP39|FMR1|CG15747|RBP1-LIKE|SRRM1|SNRNP-U1-C|BRU2|PRP5|BRU3|SQD|CG11454|BRR2|CG4896|TST|MLE|TNPO-SR|CG34354|RBFOX1|CAPER|SXL|LSM11|HOW|CG4021|CG10384|CG3927|CG7879|MBL|ASF1…	3.05E-06	1.00E+00	1.00E+00	1.02E-02	3.05E-06	1.00E+00	1.00E+00	1.02E-02
GO:0048024	Regulation of mRNA splicing, via spliceosome	RBP1-LIKE|SRRM1|SNRNP-U1-C|BRU2|PRP5|BRU3|SQD|CG11454|BRR2|DOM|CG4896|HRB87F|TST|TNPO-SR|RBFOX1|CAPER|SXL|BRU1|LSM11|HOW|CG4021|CG10384|CG3927|CG7879|MBL|ASF1|CPSF6|DOA|HRB27C|CG10418|FLACC|CG14641|CG2926|CG10445|SON|PSI|SF3A1|OBE|CG6999|NSR|CG5728|SNF|SAF-B|FAND|CG11360|SPF30|PRP19|SALM|RM62|FL(2)D|PRP16|PEP|U2AF50|METTL14|LSM-4|ROX8|PPS|DBP45A|TRV|SPF45|RBP1|HEL25E|SPX|PS|U2AF38|NITO|HRB98DE|QK…	8.28E-07	1.00E+00	1.00E+00	4.34E-03	8.28E-07	1.00E+00	1.00E+00	4.34E-03
GO:0043484	Regulation of RNA splicing	PARG|DOM|HRB87F|LS2|BRU1|HRB27C|BI-1|CG6999|NSR|FAND|SALM|RM62|FL(2)D|SM|PRP16|PEP|PARP|U2AF50|ROX8|DBP45A|HEL25E|SPX|U2AF38|NITO|HRB98DE|QKR58E-3|QKR58E-2|QKR58E-1|QKR54B|YTHDC1|SRP54|PRP6|CRN|SF1|CG4119|X16|EIF4A|HEPH|HFP|PRP39|CG15747|RBP1-LIKE|SRRM1|SNRNP-U1-C|BRU2|PRP5|BRU3|SQD|CG11454|BRR2|CG4896|TST|TNPO-SR|IRE1|RBFOX1|CAPER|SXL|LSM11|HOW|CG4021|CG10384|CG3927|CG7879|MBL|ASF1|CPSF6|DOA|CG1…	4.46E-08	1.00E+00	1.00E+00	1.91E-03	4.46E-08	1.00E+00	1.00E+00	1.91E-03
GO:0050803	Regulation of synapse structure or activity	CLUMSY|MAV|RAB3-GAP|SYN1|HIW|RICTOR|CUL5|DAW|SPICT|EKAR|CG11155|SIN1|PATR-1|SPAS|METRO|GBB|CKIIBETA|SOD1|LIPRIN-GAMMA|WASP|NMO|ND-20|SHV|PPK30|ABP1|LIPRIN-BETA|P38B|ATX2|CUP|SKPA|TSC1|SAR1|STRIP|GLURIIE|ENA|DIP-GAMMA|FAS2|DLP|RHOGAP68F|APLIP1|PAK3|DPR11|HSPC300|S6KII|DLG1|PPK11|SIF|PAK|FMR1|MOB2|MNB|MR|STJ|DYSC|PPK16|RAPTOR|PIP5K59B|NOS|GALPHAO|TEN-A|UNC-104|ITGBN|S6K|SYND|PUM|PUT|SYNJ|YIF1|ENDOA…	6.56E-03	1.00E+00	1.00E+00	1.00E+00	6.56E-03	1.00E+00	1.00E+00	1.00E+00
GO:0008380	RNA splicing	CG5316|SMD2|DOM|PABP2|BRU1|AUB|YPS|SMD3|SF3B5|CG6999|ECD|FAND|CG8435|PRP18|SMF|L(1)10BB|CG31550|EXU|MTR4|MOD|RM62|FL(2)D|SM|PRP16|PEP|BX42|U2AF50|ROX8|DBP45A|TAF5|REF1|GEM3|RNP4F|HEL25E|ABS|SPX|U2AF38|BTZ|YTR|UBL|NITO|CBP20|HRB98DE|QKR58E-3|QKR58E-2|QKR58E-1|QKR54B|YTHDC1|ES2|SIP1|SRP54|BIN1|NEOS|KIN17|CG2685|SF1|PRP4K|CG5808|CYP33|RNASEZ|CG4119|X16|EIF4A|CG4935|CG16865|HFP|ICLN|CG17764|CG1677|TA…	3.31E-05	1.00E+00	9.15E-02	2.70E-04	3.31E-05	1.00E+00	9.15E-02	2.70E-04
GO:0000375	RNA splicing, via transesterification reactions	CG5316|SMD2|DOM|PABP2|BRU1|AUB|YPS|SMD3|SF3B5|CG6999|ECD|FAND|CG8435|PRP18|SMF|L(1)10BB|EXU|MTR4|MOD|RM62|FL(2)D|SM|PRP16|PEP|BX42|U2AF50|ROX8|DBP45A|TAF5|REF1|GEM3|RNP4F|HEL25E|ABS|SPX|U2AF38|YTR|UBL|NITO|CBP20|HRB98DE|QKR58E-3|QKR58E-2|QKR58E-1|QKR54B|YTHDC1|ES2|SIP1|SRP54|BIN1|NEOS|KIN17|CG2685|SF1|PRP4K|CG5808|CYP33|CG4119|X16|EIF4A|CG4935|CG16865|HFP|ICLN|CG17764|CG1677|TANGO4|CG1622|CG15747…	4.54E-05	1.00E+00	4.35E-02	7.48E-05	4.54E-05	1.00E+00	4.35E-02	7.48E-05
GO:0000377	RNA splicing, via transesterification reactions with bulged adenosine as nucleophile	CG5316|SMD2|DOM|PABP2|BRU1|AUB|YPS|SMD3|SF3B5|CG6999|ECD|FAND|CG8435|PRP18|SMF|L(1)10BB|EXU|MTR4|MOD|RM62|FL(2)D|SM|PRP16|PEP|BX42|U2AF50|ROX8|DBP45A|TAF5|REF1|GEM3|RNP4F|HEL25E|ABS|SPX|U2AF38|YTR|UBL|NITO|CBP20|HRB98DE|QKR58E-3|QKR58E-2|QKR58E-1|QKR54B|YTHDC1|ES2|SIP1|SRP54|BIN1|NEOS|KIN17|CG2685|SF1|PRP4K|CG5808|CYP33|CG4119|X16|EIF4A|CG4935|CG16865|HFP|ICLN|CG17764|CG1677|TANGO4|CG1622|CG15747…	4.54E-05	1.00E+00	4.35E-02	7.48E-05	4.54E-05	1.00E+00	4.35E-02	7.48E-05
GO:0003727	Single-stranded RNA binding	LARP|DDX1|POLG2|CG11454|RBP6|SNF|NXF2|HRB87F|PABP2|CG3594|CG11726|EIF4H2|LS2|EIF4H1|CG12375|EXU|NAB2|SXL|SSX|PEP|PAN3|CG31368|EIF4B|U2AF50|SHEP|HOW|POLR2G|FNE|U2AF38|ELAV|HRB98DE|PABP|ZN72D|SRP54|DCR-1|RBP4|AGO2|HRB27C|CNBP|RRP6|CG4612|AGO1	6.38E-02	1.00E+00	1.00E+00	3.10E-04	6.38E-02	1.00E+00	1.00E+00	3.10E-04
GO:0097435	Supramolecular fiber organization	MTL|WUPA|CG9279|ARPC3B|ARPC5|P130CAS|SPOON|MNM|ABI|RACK1|CHB|GBETA13F|NUP154|RHOGEF4|F|CG17450|GGAMMA1|ARPC2|ZASP66|BRU1|ASP|MTHL1|ZASP67|MYO28B1|CG43658|CG14131|KAT80|DCTN1-P150|CG10984|RHOGEF2|SPAS|CG14431|NAUS|CAPU|WASP|CHIC|ROLS|CG31915|ABP1|P38B|ATX2|ARPC3A|DL|CORTACTIN|ZYE|CG5023|ROK|DSH|CG1674|SCAR|CONU|ED|GRIP84|GRIP75|GRIP163|GRIP128|ENA|APC2|TACC|MASK|SALS|CG31715|MYO10A|CG32066|IRSP53|…	6.94E-03	8.10E-01	2.51E-02	1.86E-01	6.94E-03	8.10E-01	2.51E-02	1.86E-01
GO:0006412	Translation	PINK1|LARP|EIF4EHP|SPOON|BRU1|CG1750|AUB|BAM|BCD|POS|BICC|SHMT|RPL36|MTTFB1|RPLP1|RPL32|RPLP2|RPL4|RPL40|RPS27A|RPS17|RPL23|RPS15AA|RPS13|128UP|RPS9|RPL18A|RPS18|RPL13|RPS4|RPL11|RPL22|ATX2|CUP|RPL9|RPL29|RPL14|RPS20|RPL3|RPL39|RPS10A|RPL15|RPL17|CG10602|RPL37A|RPL36A|RPL24|RPL21|CG8635|RPS15AB|RPS11|RPS23|CG15605|CG31156|EGL|RPL37B|HBS1|RPL22-LIKE|RPL12|RPL28|RPL18|RPL26|ERF1|RPL35A|RPL13A|RPL34…	1.16E-02	2.06E-03	1.00E+00	8.67E-06	1.16E-02	2.06E-03	1.00E+00	8.67E-06
GO:0003743	Translation initiation factor activity	EIF2BBETA|CG31957|EIF2BGAMMA|EIF1|EIF5|EIF2ALPHA|DENR|EIF4EHP|GCN2|EIF4H2|EIF2D|EIF4H1|EIF2GAMMA|EIF3I|EIF3H|NAT1|EIF3E|EIF3J|EIF3F2|EIF3C|EIF4B|EIF3K|EIF2BEPSILON|EIF3L|EIF4E1|EIF3A|EIF3F1|EIF3D2|EIF3M|EIF3G2|EIF3D1|EIF1A|EIF5B|EIF2A|EIF4E3|EIF4G2|MRPL49|EIF2BETA|EIF3B|MXT|EIF6|MIF3|EIF2BDELTA|EIF4G1|EIF4E4|EIF4E5|EIF3G1|MIF2|EIF4E6|EIF2BALPHA|EIF4E7|EIF4A	1.24E-01	1.00E+00	1.00E+00	1.06E-02	1.24E-01	1.00E+00	1.00E+00	1.06E-02
GO:0045182	Translation regulator activity	EIF2BBETA|CG31957|EIF2BGAMMA|EIF1|EIF2ALPHA|EIF4EHP|MEFG1|SMG|GCN2|EEF1ALPHA1|RACK1|PAN2|ME31B|BGCN|MARF1|EIF3M|BAM|BCD|ELAV|SHMT|EIF4G2|EIF3B|EEFSEC|HRB27C|MXT|EIF6|ORB|CUP|ERF1|PAIP2|BRAT|THOR|UNR|BOL|EIF4A|TFIIS|HEPH|FMR1|EIF5|DENR|MSI|EIF4H2|EIF2D|EEF1ALPHA2|EIF4H1|EEF2|EIF2GAMMA|EIF3I|EIF3H|SXL|NAT1|EIF3E|EIF3J|EIF3F2|ERF3|EIF3C|EIF4B|EIF3K|ORB2|EIF2BEPSILON|EIF3L|EIF4E1|EIF3A|EIF3F1|MEFTU1|…	6.18E-01	7.28E-02	1.00E+00	1.85E-03	6.18E-01	7.28E-02	1.00E+00	1.85E-03
GO:0090079	Translation regulator activity, nucleic acid binding	EIF2BBETA|CG31957|EIF2BGAMMA|EIF1|EIF5|EIF2ALPHA|DENR|EIF4EHP|MSI|MEFG1|SMG|GCN2|EIF4H2|EIF2D|EEF1ALPHA1|EEF1ALPHA2|EIF4H1|EEF2|EIF2GAMMA|EIF3I|EIF3H|PAN2|SXL|NAT1|EIF3E|EIF3J|ME31B|EIF3F2|ERF3|EIF3C|EIF4B|EIF3K|ORB2|EIF2BEPSILON|EIF3L|EIF4E1|EIF3A|BGCN|EIF3F1|MEFTU1|EIF3D2|CDK9|EIF3M|EIF3G2|EIF3D1|EIF1A|BAM|EIF5B|DGP-1|ELAV|EEF1BETA|EIF2A|EEF1GAMMA|EIF4E3|SHMT|EIF4G2|MRPL49|PUM|EIF2BETA|EIF3B|EE…	3.50E-01	1.00E+00	1.00E+00	4.82E-02	3.50E-01	1.00E+00	1.00E+00	4.82E-02
GO:0006413	Translational initiation	EIF2BBETA|CG31957|EIF2BGAMMA|EIF1|MCTS1|EIF5|EIF2ALPHA|DENR|EIF4EHP|CG3594|CG11726|GCN2|EIF4H2|EIF2D|EIF4H1|EIF2GAMMA|HSP67BC|EIF3I|EIF3H|SXL|NAT1|EIF3E|L(2)EFL|EIF3J|EIF3F2|EIF3C|EIF4B|EIF3K|EIF2BEPSILON|EIF3L|EIF4E1|EIF3A|EIF3F1|CG1750|EIF3D2|POLR2G|EIF3M|EIF3G2|EIF3D1|EIF1A|EIF5B|POLR2D|EIF2A|EIF4E3|EIF4G2|MRPL49|EIF2BETA|EIF3B|TCS3|CG13124|MXT|EIF6|CUP|MIF3|CG8963|CG5726|EIF2BDELTA|PIX|EIF4G1…	4.04E-02	1.87E-01	1.00E+00	2.35E-03	4.04E-02	1.87E-01	1.00E+00	2.35E-03
GO:0006511	Ubiquitin-dependent protein catabolic process	CG8892|PINK1|FBW5|RCHY1|PUF|FZR|CG13766|LTN1|CG13088|CUL5|USP14|ABO|CG14937|VPS25|STAM|UBA1|ELOC|PROSALPHA7|CG13085|CG9316|POMP|PKA-C1|RPL40|UBC6|USP47|PARK|CORT|CG8272|SKPA|TNKS|FBL6|CG9003|HUWE1|DUBAI|GUS|UFD4|RPN13|USP20-33|USP5|CG18467|AXN|APC2|CG11044|RNF146|CSN5|CSN4|CSN3|CG9945|SOU|KCMF1|CG11275|VPS20|FZY|CLBN|PROSBETA5R1|PROSALPHA6|SKPF|POSH|USP10|CG15800|TRIM9|GOL|EBI|RDX|EIF4A|USP2|RPT4…	1.00E+00	2.58E-01	6.91E-03	2.84E-01	1.00E+00	2.58E-01	6.91E-03	2.84E-01
GO:0061650	Ubiquitin-like protein conjugating enzyme activity	CG14739|CG5823|UBCE2M|UFC1|VIH|CG40045|UBC2|UBC4|UBC84D|UBC87F|CG2924|UBC7|UBC10|CG10254|CG10862|CG3473|UBCE2H|CG2574|BEN|CG8188|CG5440|UBC6|CG4502|LWR|CG7220|TAF1|CG17030|EFF|ATG10|CG7656|BRUCE	1.00E+00	1.00E+00	3.10E-02	1.00E+00	1.00E+00	1.00E+00	3.10E-02	1.00E+00
GO:0051082	Unfolded protein binding	CG2918|CG14483|TIM9B|CDC37|HSC70-5|CG9592|CIA30|IRE1|HSP70BBB|UGGT|TIM9A|HSP67BC|HSC70-1|CG4415|HSC70-2|HSC70-3|L(2)EFL|HSP22|HSP26|HSP27|HSP67BA|HSP68|CG5504|CALR|CCT5|PFDN2|UXT|ROE1|CNX99A|TRAP1|JDP|CCT2|DNAJ-60|CG1847|CG1924|CCT3|CG14207|CG2887|SHV|PFDN1|HSC70-4|CG13133|NACALPHA|CCT4|DNAJ-H|CG5001|EDEM2|CG10055|MRJ|CG10286|CG12020|PFDN4|CG7409|CG7387|CG7182|CG4461|CG11267|PFDN6|CCT7|HMR|DROJ2|…	1.07E-01	8.48E-04	6.36E-01	1.16E-02	1.07E-01	8.48E-04	6.36E-01	1.16E-02
