# Supplementary material for: Cryptochrome interaction networks across different tissues in Drosophila melanogaster
Source: Biol Direct. 2025 Nov 28;20:114. doi: 10.1186/s13062-025-00696-x (PMC12661795; doi:10.1186/s13062-025-00696-x)
Supplement: Supplementary file 10 — Supplementary Material 10 [file 13062_2025_696_MOESM10_ESM.xlsx]

## Sheet: Enrichment p-value<0.001
Term name	Description	Proteins	Enrichment p-value				Enrichment FDR:q-value
			Photoreceptors ZT0	Photoreceptors ZT1	Glia ZT0	Glia ZT1	Photoreceptors ZT0	Photoreceptors ZT1	Glia ZT0	Glia ZT1
GO:0003779	Actin binding	CPA|CPB|DIDUM|FIM|HTS|KST|MSP300|UNC-115A|WUPA|ZASP52|ZASP66|ARP2|ARPC4|ARU|CK	2.69E+08	2.13E+16	1.31E+15	9.35E+14	2.69E+08	2.13E+16	1.31E+15	9.35E+14
GO:0030036	Actin cytoskeleton organization	CPA|CPB|DIDUM|LAM|FIM|HTS|KST|MSP300|WUPA|VPS4|ZASP52|ZASP66|VIB|TMOD|CDC42|RAB11|CG34417|TRAL|GISH|ARP2|ARPC4|CK	1.74E+10	3.58E+15	5.44E+15	7.16E+14	1.74E+10	3.58E+15	5.44E+15	7.16E+14
GO:0051015	Actin filament binding	CPA|CPB|DIDUM|FIM|HTS|KST|MSP300|UNC-115A|ARP2|ARPC4|CK	4.67E+10	2.61E+16	1.0	2.30E+16	4.67E+10	2.61E+16	1.0	2.30E+16
GO:0030029	Actin filament-based process	CPA|CPB|DIDUM|LAM|FIM|HTS|KST|MSP300|WUPA|VPS4|ZASP52|ZASP66|VIB|TMOD|CDC42|RAB11|CG34417|TRAL|GISH|ARP2|ARPC4|CK	3.86E+09	5.01E+15	7.99E+14	1.23E+16	3.86E+09	5.01E+15	7.99E+14	1.23E+16
GO:0000380	Alternative mRNA splicing, via spliceosome	NITO|QKR58E-1|HFP|QKR58E-2|SRRM1|RM62|SAF-B|SRP54|HNRNP-K|HRB87F|MUB	4.97E+10	1.0	1.0	1.70E+16	4.97E+10	1.0	1.0	1.70E+16
GO:0008092	Cytoskeletal protein binding	ZASP66-PE|HTS-PI|WUPA-PC|CLIP-190-PA|CPA-PA|ZASP52-PE|DRP1-PA|OPA1-PA|RAB3-PA|KLC-PA|JAR-PB|ENS-PA|GEL-PB|ARP2|ARPC4|ARU|CK|CPA|CPB|DIDUM|FIM|HTS|KST|MSP300|UNC-115A|WUPA|ZASP52|ZASP66|DRP1|MLC1|OPA1|TMOD	4.59E+11	8.26E+15	5.49E+11	4.31E+16	4.59E+11	8.26E+15	5.49E+11	4.31E+16
GO:0003729	mRNA binding	OTU|THO2|CG4612|CG6961|CG7903|CG7907|DENR|DP1|EIF3A|EIF4G1|EIF4H1|GLO|PUM|HNRNP-K|CG14414|HRB87F|SU(F)|ME31B|TBPH|MRPS11|MUB|NITO|UNR|QKR58E-1|QKR58E-2|RBP9|RM62|SAF-B|SF1|CG3808|SM|SRP54|TRAL|VIG|METTL14|FNE|YPS|COCOON|CG18259|VPS36|REF2|SF3B1|SNF|SLBP|RBP4|SBP2|STAU|RPL35|SLIRP2|CG12288|SWA|CG6937|NAT1|LA|TRA2|MRPL12|TSU|LARP4B|SRL|PIP4K|ACHL|NONA-L|ELAV|EIF4G2|NONA|MOV10|MRPL13|CG1316|CG14718|…	8.48E+00	1.0	1.79E+16	1.12E+10	8.48E+00	1.0	1.79E+16	1.12E+10
GO:0006397	mRNA processing	THO2|CDC27|CG7907|AFT|CMTR1|HNRNP-K|CG3225|HRB87F|SU(F)|TBPH|MUB|NITO|QKR58E-1|QKR58E-2|RM62|CG13807|SAF-B|SF1|L(2)37CB|SM|SRP54|TRAL|METTL14|FNE|YPS|TDRD3|COCOON|PEA|BUG22|SF3B1|SNF|SLBP|CEP97|RNMT|RBP4|PEP|HAKAI|FIP1|TRA|TRA2|DHX15|SYM|U2A|REG|TSU|TAILOR|VIR|PRP8|ELAV|CLP|HRG|NONA|WISP|MFAP1|PRP38|FUS|NSR|CPSF160|SALM|ORB|PRP31|PRP6|CG12320|CRN|SU(W[A])|HFP|SRPK79D|SRRM1|CG3198|CG8565|CG30122|U…	4.63E+09	1.0	1.56E+16	6.80E+11	4.63E+09	1.0	1.56E+16	6.80E+11
GO:0000398	mRNA splicing, via spliceosome	CDC27|CG7907|HNRNP-K|CG3225|HRB87F|MUB|NITO|QKR58E-1|QKR58E-2|RM62|SAF-B|SF1|L(2)37CB|SM|SRP54|METTL14|YPS|PEA|BUG22|SF3B1|SNF|CEP97|PEP|HAKAI|TRA|TRA2|DHX15|U2A|REG|TSU|VIR|PRP8|NONA|MFAP1|PRP38|NSR|SALM|PRP31|PRP6|CG12320|CRN|SU(W[A])|HFP|SRPK79D|SRRM1|CG3198|CG8565|CG30122|USP39|SECP43|CG3294|SF3A2|CG7564|GEM2|CG9667|PRP39|SLU7|SNRNP-U1-C|BRU2|BRU3|SMB|LOST|BRR2|HRB27C|SXL|SMN|HOW|ASF1|PABP|MB…	4.54E+11	1.0	4.35E+16	7.48E+10	4.54E+11	1.0	4.35E+16	7.48E+10
GO:0043043	Peptide biosynthetic process	CG4612|DENR|DP1|EIF3A|EIF4G1|EIF4H1|GLO|ME31B|MRPS11|RPS21|RM62|RCD-1R|ILERS-M|GLURS-M|RPS16|RPS8|RPL7|PTHS|128UP|RPL35|ALARS|GCN2|SERRS|RPL7-LIKE|RPL7A|EIF3I|RPL10AB|EIF3K|MRPL44|MRPL1|RPL10AA|THRRS|EIF3M|ARGRS-M|KRIMP|EXD2|RPL40|RHEB|EIF3B|PEK|CTH|MRPL53|MRPL14|RPL36A|WECH|LOLA|PNR|USH|GATB|BETA-PHERS|EIF2BETA|PENG|HSP67BC|MEFG1|HRB27C|TRPRS|EIF3H|CNBP|REL|CG1750|TYRRS|ASNRS|ASPRS|POS|CG10602|T…	1.59E+16	7.82E+15	1.0	1.47E+11	1.59E+16	7.82E+15	1.0	1.47E+11
WP:WP281	Proteasome degradation	RPT4|PROSBETA3|CG12096|REG|EFF|OSTDELTA|RPN6|RPN9|RPN12|RPN10|PROSBETA6|CG9588|PROSBETA5|PROSALPHA6|RPT2|PROSBETA1|RPT5|PROSALPHA2|RPN1|UBA1|UBI-P63E|PROSALPHA7|PROSALPHA5|RPN8|RPN2|CG33303|PROSBETA4|PROSALPHA3|PROSBETA2|RPT6|RPN3|RPT1|RPT3|PROSBETA7|RPN5|RPN7	9.31E+15	9.96E+09	5.00E+15	1.56E+11	9.31E+15	9.96E+09	5.00E+15	1.56E+11
GO:0036402	Proteasome-activating activity	RPT5|RPT4|RPT6R|RPT6|RPT1|RPT3|RPT3R|RPT4R|RPT2	1.0	2.59E+11	6.27E+15	1.59E+11	1.0	2.59E+11	6.27E+15	1.59E+11
GO:0006457	Protein folding	PFDN6|CCT5|HSP67BC|TRAP1|FKBP59|CG9920|CCT2|HSP26|CCT7|CNX99A	1.0	9.68E+09	1.0	1.0	1.0	9.68E+09	1.0	1.0
GO:0000381	Regulation of RNA splicing	NITO|QKR58E-1|HFP|QKR58E-2|SRRM1|RM62|SAF-B|SRP54|HNRNP-K|HRB87F|MUB	3.87E+10	1.0	1.0	1.46E+16	3.87E+10	1.0	1.0	1.46E+16
GO:1903311	Regulation of alternative mRNA splicing, via spliceosome	HNRNP-K|HRB87F|ME31B|MUB|PEP|NITO|QKR58E-1|HFP|QKR58E-2|SRRM1|RM62|SAF-B|SF1|SRP54	7.83E+08	1.0	1.0	5.68E+15	7.83E+08	1.0	1.0	5.68E+15
GO:0050684	Regulation of mRNA metabolic process	HNRNP-K|HRB87F|MUB|PEP|NITO|QKR58E-1|HFP|QKR58E-2|SRRM1|RM62|SAF-B|SF1|SRP54	3.05E+09	1.0	1.0	1.02E+16	3.05E+09	1.0	1.0	1.02E+16
GO:0048024	Regulation of mRNA processing	HNRNP-K|HRB87F|MUB|PEP|NITO|QKR58E-1|HFP|QKR58E-2|SRRM1|RM62|SAF-B|SF1|SRP54	8.28E+07	1.0	1.0	4.34E+15	8.28E+07	1.0	1.0	4.34E+15
GO:0043484	Regulation of mRNA splicing, via spliceosome	GLO|HNRNP-K|HRB87F|MUB|PEP|NITO|QKR58E-1|HFP|QKR58E-2|SRRM1|RM62|SAF-B|SF1|SM|SRP54	4.46E+08	1.0	1.0	1.91E+16	4.46E+08	1.0	1.0	1.91E+16
GO:0008380	RNA splicing	TPT|CDC27|CG7907|GLO|HNRNP-K|CG3225|HRB87F|TBPH|MUB|NITO|QKR58E-1|QKR58E-2|RM62|SAF-B|SF1|L(2)37CB|SM|SRP54|METTL14|YPS|COCOON|PEA|BUG22|SF3B1|SNF|CEP97|PEP|HAKAI|TRA|TRA2|DHX15|U2A|REG|TSU|VIR|PRP8|NONA|MFAP1|PRP38|FUS|NSR|SALM|PRP31|PRP6|CG12320|CRN|SU(W[A])|SSX|HFP|SRPK79D|SRRM1|CG3198|CG8565|CG30122|USP39|SECP43|CG3294|SF3A2|CG7564|GEM2|CG9667|PRP39|SLU7|SNRNP-U1-C|BRU2|BRU3|SMB|CG18428|PARP|…	3.31E+10	1.0	9.15E+15	2.70E+11	3.31E+10	1.0	9.15E+15	2.70E+11
GO:0000375	RNA splicing, via transesterification reactions	CDC27|CG7907|HNRNP-K|CG3225|HRB87F|MUB|NITO|QKR58E-1|QKR58E-2|RM62|SAF-B|SF1|L(2)37CB|SM|SRP54|METTL14|YPS|PEA|BUG22|SF3B1|SNF|CEP97|PEP|HAKAI|TRA|TRA2|DHX15|U2A|REG|TSU|VIR|PRP8|NONA|MFAP1|PRP38|NSR|SALM|PRP31|PRP6|CG12320|CRN|SU(W[A])|HFP|SRPK79D|SRRM1|CG3198|CG8565|CG30122|USP39|SECP43|CG3294|SF3A2|CG7564|GEM2|CG9667|PRP39|SLU7|SNRNP-U1-C|BRU2|BRU3|SMB|LOST|BRR2|HRB27C|SXL|SMN|HOW|ASF1|PABP|MB…	4.54E+11	1.0	4.35E+16	7.48E+10	4.54E+11	1.0	4.35E+16	7.48E+10
GO:0000377	RNA splicing, via transesterification reactions with bulged adenosine as nucleophile	CDC27|CG7907|HNRNP-K|CG3225|HRB87F|MUB|NITO|QKR58E-1|QKR58E-2|RM62|SAF-B|SF1|L(2)37CB|SM|SRP54|METTL14|YPS|PEA|BUG22|SF3B1|SNF|CEP97|PEP|HAKAI|TRA|TRA2|DHX15|U2A|REG|TSU|VIR|PRP8|NONA|MFAP1|PRP38|NSR|SALM|PRP31|PRP6|CG12320|CRN|SU(W[A])|HFP|SRPK79D|SRRM1|CG3198|CG8565|CG30122|USP39|SECP43|CG3294|SF3A2|CG7564|GEM2|CG9667|PRP39|SLU7|SNRNP-U1-C|BRU2|BRU3|SMB|LOST|BRR2|HRB27C|SXL|SMN|HOW|ASF1|PABP|MB…	4.54E+11	1.0	4.35E+16	7.48E+10	4.54E+11	1.0	4.35E+16	7.48E+10
GO:0003727	Single-stranded RNA binding	CNBP|CG11726|CG4612|EIF4H2|EIF4B|SXL|HRB98DE|LS2|CG12375|RRP6|EIF4H1|HRB87F|NAB2|HOW|DDX1|SSX|CG11454|SHEP|SRP54|FNE|ELAV|PABP|CG31368|PABP2|SNF|LARP|POLG2|AGO2|AGO1|DCR-1|U2AF50|RBP4|PAN3|PEP|ZN72D|EXU|POLR2G|RBP6|U2AF38|NXF2|HRB27C|CG3594	6.38E+15	1.0	1.0	3.10E+11	6.38E+15	1.0	1.0	3.10E+11
GO:0006412	Translation	CG4612|DENR|DP1|EIF3A|EIF4G1|EIF4H1|GLO|ME31B|MRPS11|RPS21|RM62|RCD-1R|ILERS-M|GLURS-M|RPS16|RPS8|RPL7|PTHS|128UP|RPL35|ALARS|GCN2|SERRS|RPL7-LIKE|RPL7A|EIF3I|RPL10AB|EIF3K|MRPL44|MRPL1|RPL10AA|THRRS|EIF3M|ARGRS-M|KRIMP|EXD2|RPL40|RHEB|EIF3B|PEK|MRPL53|MRPL14|RPL36A|WECH|GATB|BETA-PHERS|EIF2BETA|PENG|HSP67BC|MEFG1|HRB27C|TRPRS|EIF3H|CNBP|CG1750|TYRRS|ASNRS|ASPRS|POS|CG10602|TKO|RACK1|EIF2A|RPS4|S…	1.16E+16	2.06E+15	1.0	8.67E+09	1.16E+16	2.06E+15	1.0	8.67E+09
GO:0051082	Unfolded protein binding	CCT5|HSP67BC|TRAP1|CG9920|CCT2|HSP26|CCT7	1.07E+16	8.48E+11	6.36E+15	1.16E+16	1.07E+16	8.48E+11	6.36E+15	1.16E+16
