# Supplementary material for: Cryptochrome interaction networks across different tissues in Drosophila melanogaster
Source: Biol Direct. 2025 Nov 28;20:114. doi: 10.1186/s13062-025-00696-x (PMC12661795; doi:10.1186/s13062-025-00696-x)
Supplement: Supplementary file 11 — Supplementary Material 11 [file 13062_2025_696_MOESM11_ESM.xlsx]

## Sheet: Table S7
Term name	Description	Proteins	Enrichment p-value		Enrichment FDR:q-value
			Glia ZT0	Glia ZT1	Glia ZT0	Glia ZT1
GO:0000380	Alternative mRNA splicing, via spliceosome	hfp-PA|Srp54-PA|Saf-B-PB|sqd-PA|Srrm1-PA|Rm62-PA|CG4119-PA|HnRNP-K-PA|Hrb87F-PA	1.00E+00	1.70E-01	1.00E+00	1.70E-01
GO:0003729	mRNA binding	lark-PB|CG7903-PA|CNBP-PA|Srp54-PA|sm-PA|Saf-B-PB|eIF3g1-PA|tral-PA|yps-PA|sqd-PA|eIF4G1-PA|CG5808-PA|eIF4H1-PA|DENR-PA|ytr-PA|Rm62-PA|Rbp6-PA|HnRNP-K-PA|CG4119-PA|Hrb87F-PA|Hrb27C-PA|me31B-PA|CG4612-PA	1.79E-01	1.12E-06	1.79E-01	1.12E-06
GO:0016071	mRNA metabolic process	lark-PB|hfp-PA|Srp54-PA|ncm-PA|Tudor-SN-PA|sm-PA|Saf-B-PB|Pep-PB|tral-PA|Prp4k-PA|Prp40-PA|yps-PA|CG30122-PB|sqd-PA|CG5808-PA|Srrm1-PA|abs-PA|SmD2-PA|ytr-PA|SNRPG-PA|Rm62-PA|HnRNP-K-PA|CG4119-PA|Hrb87F-PA|Hrb27C-PA|me31B-PA	3.66E-01	1.87E-03	3.66E-01	1.87E-03
GO:0006397	mRNA processing	lark-PB|hfp-PA|ncm-PA|Srp54-PA|sm-PA|Saf-B-PB|Pep-PB|tral-PA|Prp4k-PA|Prp40-PA|yps-PA|CG30122-PB|sqd-PA|CG5808-PA|Srrm1-PA|abs-PA|SmD2-PA|ytr-PA|SNRPG-PA|Rm62-PA|HnRNP-K-PA|CG4119-PA|Hrb87F-PA|Hrb27C-PA	1.56E-01	6.80E-04	1.56E-01	6.80E-04
GO:0000398	mRNA splicing, via spliceosome	hfp-PA|lark-PB|ncm-PA|Srp54-PA|Saf-B-PB|sm-PA|Pep-PB|Prp4k-PA|Prp40-PA|yps-PA|CG30122-PB|sqd-PA|CG5808-PA|Srrm1-PA|abs-PA|SmD2-PA|ytr-PA|Rm62-PA|SNRPG-PA|HnRNP-K-PA|CG4119-PA|Hrb87F-PA|Hrb27C-PA	4.35E-02	7.48E-05	4.35E-02	7.48E-05
GO:0045451	Pole plasm oskar mRNA localization	didum-PA|sqd-PA|par-1-PA|Rab11-PB|DCTN2-p50-PA|Hrb27C-PA	1.00E+00	4.02E-02	1.00E+00	4.02E-02
GO:0000381	Regulation of alternative mRNA splicing, via spliceosome	hfp-PA|Srp54-PA|Saf-B-PB|sqd-PA|Srrm1-PA|Rm62-PA|CG4119-PA|HnRNP-K-PA|Hrb87F-PA	1.00E+00	1.46E-01	1.00E+00	1.46E-01
GO:1903311	Regulation of mRNA metabolic process	hfp-PA|Srp54-PA|Saf-B-PB|Pep-PB|sqd-PA|Srrm1-PA|Rm62-PA|CG4119-PA|HnRNP-K-PA|Hrb87F-PA|me31B-PA|Hrb27C-PA	1.00E+00	5.68E-02	1.00E+00	5.68E-02
GO:0050684	Regulation of mRNA processing	hfp-PA|Srp54-PA|Pep-PB|Saf-B-PB|sqd-PA|Srrm1-PA|Rm62-PA|HnRNP-K-PA|CG4119-PA|Hrb87F-PA|Hrb27C-PA	1.00E+00	1.02E-02	1.00E+00	1.02E-02
GO:0048024	Regulation of mRNA splicing, via spliceosome	hfp-PA|Srp54-PA|Pep-PB|Saf-B-PB|sqd-PA|Srrm1-PA|Rm62-PA|CG4119-PA|HnRNP-K-PA|Hrb87F-PA|Hrb27C-PA	1.00E+00	4.34E-03	1.00E+00	4.34E-03
GO:0043484	Regulation of RNA splicing	hfp-PA|Srp54-PA|Saf-B-PB|sm-PA|Pep-PB|sqd-PA|Srrm1-PA|Rm62-PA|HnRNP-K-PA|CG4119-PA|Hrb87F-PA|Hrb27C-PA	1.00E+00	1.91E-03	1.00E+00	1.91E-03
GO:0008380	RNA splicing	hfp-PA|lark-PB|ncm-PA|Srp54-PA|sm-PA|Saf-B-PB|Pep-PB|Prp4k-PA|Prp40-PA|yps-PA|CG30122-PB|sqd-PA|CG5808-PA|Srrm1-PA|abs-PA|ytr-PA|SmD2-PA|SNRPG-PA|Rm62-PA|CG4119-PA|HnRNP-K-PA|Hrb87F-PA|Hrb27C-PA	9.15E-02	2.70E-04	9.15E-02	2.70E-04
GO:0003727	Single-stranded RNA binding	Srp54-PA|CNBP-PA|Pep-PB|eIF4H1-PA|CG12375-PA|Rbp6-PA|Hrb87F-PA|Hrb27C-PA|CG4612-PA	1.00E+00	3.10E-04	1.00E+00	3.10E-04
