# Supplementary material for: Cryptochrome interaction networks across different tissues in Drosophila melanogaster
Source: Biol Direct. 2025 Nov 28;20:114. doi: 10.1186/s13062-025-00696-x (PMC12661795; doi:10.1186/s13062-025-00696-x)
Supplement: Supplementary file 12 — Supplementary Material 12 [file 13062_2025_696_MOESM12_ESM.xlsx]

## Sheet: Table S8
Term name	Description	Proteins	Enrichment p-value		Enrichment FDR:q-value
			Photoreceptors ZT0	Photoreceptors ZT1	Photoreceptors ZT0	Photoreceptors ZT1
GO:0000380	Alternative mRNA splicing, via spliceosome	Hrb87F-PA|sqd-PA|qkr58E-1-PA|CG4119-PA|Rm62-PA|HnRNP-K-PA|nito-PB|qkr58E-2-PA|Srrm1-PA|Srp54-PA|mub-PA|hfp-PA|Saf-B-PB	4.97E-05	1.00E+00	4.97E-05	1.00E+00
GO:0003729	mRNA binding	Hrb87F-PA|eIF4H1-PA|sqd-PA|qkr58E-1-PA|CG4119-PA|Rm62-PA|glo-PB|Dp1-PD|HnRNP-K-PA|nito-PB|bsf-PA|Hrb27C-PA|CG7907-PB|qkr58E-2-PA|eIF4G1-PA|CG6961-PA|vig-PD|Rbp6-PA|Srp54-PA|me31B-PA|SF1-PA|sm-PA|Rbp9-PC|mub-PA|CG4612-PA|mRpS11-PA|CG7903-PA|CG1316-PA|eIF3a-PA|CNBP-PA|Saf-B-PB|yps-PA|DENR-PA|tral-PA	8.48E-15	1.00E+00	8.48E-15	1.00E+00
GO:0016071	mRNA metabolic process	SNRPG-PA|Hrb87F-PA|sqd-PA|CG4119-PA|qkr58E-1-PA|CG30122-PB|REG-PA|Rm62-PA|Prp40-PA|Tudor-SN-PA|HnRNP-K-PA|ncm-PA|nito-PB|Prp4k-PA|bsf-PA|Hrb27C-PA|CG7907-PB|qkr58E-2-PA|Pep-PB|Srp54-PA|Srrm1-PA|CG13928-PA|SF1-PA|sm-PA|me31B-PA|mub-PA|hfp-PA|Saf-B-PB|yps-PA|tral-PA	6.40E-03	1.00E+00	6.40E-03	1.00E+00
GO:0006397	mRNA processing	SNRPG-PA|Hrb87F-PA|sqd-PA|qkr58E-1-PA|CG4119-PA|Rm62-PA|CG30122-PB|REG-PA|Prp40-PA|ncm-PA|Prp4k-PA|HnRNP-K-PA|bsf-PA|nito-PB|Hrb27C-PA|CG7907-PB|qkr58E-2-PA|Pep-PB|Srrm1-PA|Srp54-PA|SF1-PA|sm-PA|hfp-PA|mub-PA|Saf-B-PB|yps-PA|tral-PA	4.63E-04	1.00E+00	4.63E-04	1.00E+00
GO:0000398	mRNA splicing, via spliceosome	Hrb87F-PA|SNRPG-PA|sqd-PA|qkr58E-1-PA|CG4119-PA|CG30122-PB|Rm62-PA|REG-PA|Prp40-PA|ncm-PA|Prp4k-PA|HnRNP-K-PA|nito-PB|Hrb27C-PA|CG7907-PB|qkr58E-2-PA|Pep-PB|Srrm1-PA|Srp54-PA|SF1-PA|sm-PA|hfp-PA|mub-PA|Saf-B-PB|yps-PA	4.54E-05	1.00E+00	4.54E-05	1.00E+00
GO:0045451	Pole plasm oskar mRNA localization	sqd-PA|glo-PB|Rab11-PB|Hrb27C-PA|didum-PA	1.00E+00	1.00E+00	1.00E+00	1.00E+00
GO:0000381	Regulation of alternative mRNA splicing, via spliceosome	Hrb87F-PA|sqd-PA|qkr58E-1-PA|CG4119-PA|Rm62-PA|HnRNP-K-PA|nito-PB|qkr58E-2-PA|Srp54-PA|Srrm1-PA|mub-PA|hfp-PA|Saf-B-PB	3.87E-05	1.00E+00	3.87E-05	1.00E+00
GO:1903311	Regulation of mRNA metabolic process	Hrb87F-PA|sqd-PA|qkr58E-1-PA|CG4119-PA|Rm62-PA|HnRNP-K-PA|nito-PB|bsf-PA|Hrb27C-PA|qkr58E-2-PA|Pep-PB|Srp54-PA|Srrm1-PA|CG13928-PA|SF1-PA|me31B-PA|hfp-PA|mub-PA|Saf-B-PB	7.83E-05	1.00E+00	7.83E-05	1.00E+00
GO:0050684	Regulation of mRNA processing	Hrb87F-PA|sqd-PA|qkr58E-1-PA|CG4119-PA|Rm62-PA|HnRNP-K-PA|nito-PB|Hrb27C-PA|qkr58E-2-PA|Pep-PB|Srrm1-PA|Srp54-PA|SF1-PA|mub-PA|hfp-PA|Saf-B-PB	3.05E-06	1.00E+00	3.05E-06	1.00E+00
GO:0048024	Regulation of mRNA splicing, via spliceosome	Hrb87F-PA|sqd-PA|CG4119-PA|qkr58E-1-PA|Rm62-PA|nito-PB|HnRNP-K-PA|Hrb27C-PA|qkr58E-2-PA|Pep-PB|Srrm1-PA|Srp54-PA|SF1-PA|mub-PA|hfp-PA|B-PB	8.28E-07	1.00E+00	8.28E-07	1.00E+00
GO:0043484	Regulation of RNA splicing	Hrb87F-PA|sqd-PA|qkr58E-1-PA|CG4119-PA|Rm62-PA|glo-PB|HnRNP-K-PA|nito-PB|Hrb27C-PA|qkr58E-2-PA|Pep-PB|Srrm1-PA|Srp54-PA|SF1-PA|sm-PA|hfp-PA|mub-PA|Saf-B-PB	4.46E-08	1.00E+00	4.46E-08	1.00E+00
GO:0008380	RNA splicing	SNRPG-PA|Hrb87F-PA|sqd-PA|qkr58E-1-PA|CG4119-PA|CG30122-PB|Rm62-PA|Prp40-PA|REG-PA|glo-PB|ncm-PA|Prp4k-PA|HnRNP-K-PA|nito-PB|CG7907-PB|Hrb27C-PA|qkr58E-2-PA|Pep-PB|Srrm1-PA|Srp54-PA|SF1-PA|sm-PA|mub-PA|hfp-PA|Saf-B-PB|yps-PA	3.31E-05	1.00E+00	3.31E-05	1.00E+00
GO:0000375	RNA splicing, via transesterification reactions	Hrb87F-PA|qkr58E-1-PA|CG30122-PB|Rm62-PA|REG-PA|HnRNP-K-PA|nito-PB|CG7907-PB|qkr58E-2-PA|Pep-PB|Srrm1-PA|SF1-PA|Srp54-PA|sm-PA|mub-PA|hfp-PA|yps-PA|Saf-B-PB	4.54E-05	1.00E+00	4.54E-05	1.00E+00
GO:0000377	RNA splicing, via transesterification reactions with bulged adenosine as nucleophile	Hrb87F-PA|qkr58E-1-PA|CG30122-PB|Rm62-PA|REG-PA|nito-PB|HnRNP-K-PA|CG7907-PB|qkr58E-2-PA|Pep-PB|Srrm1-PA|Srp54-PA|SF1-PA|sm-PA|hfp-PA|mub-PA|Saf-B-PB|yps-PA	4.54E-05	1.00E+00	4.54E-05	1.00E+00
GO:0003727	Single-stranded RNA binding	Hrb87F-PA|eIF4H1-PA|Hrb27C-PA|CG12375-PA|Pep-PB|Srp54-PA|Rbp6-PA|CG4612-PA|CNBP-PA	6.38E-02	1.00E+00	6.38E-02	1.00E+00
