# Supplementary material for: Cryptochrome interaction networks across different tissues in Drosophila melanogaster
Source: Biol Direct. 2025 Nov 28;20:114. doi: 10.1186/s13062-025-00696-x (PMC12661795; doi:10.1186/s13062-025-00696-x)
Supplement: Supplementary file 13 — Supplementary Material 13 [file 13062_2025_696_MOESM13_ESM.xlsx]

## Sheet: Sheet1
Gel band	Acc. No.	MM (Da)	Protein name	Sequences of the tryptic peptides
Ic	P48809	44,970	Heterogeneous nuclear ribonucleoprotein 27C	VFLGGLPSNVTETDLR
				LFVGGLSWETTQENLSR
Hc	Q08473	36.219	RNA-binding protein squid	YGEIESINVK
				LFVGGLSWETTEK
				GFAFIVFTNTEAIDK
				IFVGGLTTEISDEEIK
				TYFGQFGNIVEVEMPFDK
	P48810	39.533	Heterogeneous nuclear ribonucleoprotein 87F	LFIGGLDYR
				KLFIGGLDYR
				WGNIVDVVVMK
				DFGQIVSVNIVSDK
				GFAFIEFDDYDPVDK
				GNQGGGQGFAGNNYNTGGGGQGGNMGGGNR
	P07909	39.014	Heterogeneous nuclear ribonucleoprotein A1	LFVGALK
				LFIGGLDYR
				KLFIGGLDYR
				WGNIVDVVVMK
				GFAFVEFDDYDPVDK
Gc	Q08473	36.219	RNA-binding protein squid	YGEIESINVK
				LFVGGLSWETTEK
				QVDTEINGEDFTK
				GFAFIVFTNTEAIDK
				IFVGGLTTEISDEEIK
				KGFCFITFDSEQVVTDLLK
	P07909	39.014	Heterogeneous nuclear ribonucleoprotein A1	LFVGALK
				KLFVGALK
				LFIGGLDYR
				KLFIGGLDYR
				WGNIVDVVVMK
				GFAFVEFDDYDPVDK
