# Supplementary material for: Cryptochrome interaction networks across different tissues in Drosophila melanogaster
Source: Biol Direct. 2025 Nov 28;20:114. doi: 10.1186/s13062-025-00696-x (PMC12661795; doi:10.1186/s13062-025-00696-x)
Supplement: Supplementary file 14 — Supplementary Material 14 [file 13062_2025_696_MOESM14_ESM.xlsx]

## Sheet: ___data_20201014_F143673_dat_rf
User	Milena Damulewicz
E-mail	milena.damulewicz@uj.edu.pl
Search title	201012 1559 Damulewicz
MS data file	O:\jasio\MGF\Damulewicz 20201014\010091561damu_cs-ZT0.mgf
Database	FlyBase 6.22
Timestamp	14 Oct 2020 at 13:29:52 GMT
Type of search	MS/MS Ion Search
Enzyme	Trypsin
Fixed modifications	Methylthio (C)
Variable modifications	Oxidation (M)
Mass values	Monoisotopic
Protein mass	Unrestricted
Peptide mass tolerance	5 ppm
Fragment mass tolerance	0.01 Da
Max missed cleavages	2
Instrument type	HCD
Number of queries	46.221
Significance threshold p<	0.004321
Max. number of families	AUTO
Ions score or expect cut-off	0.05
Min. number of sig. unique sequences	1
Preferred taxonomy	All entries
Show Percolator scores?	no
Family	Member	Database	Accession	Score	Mass	Num. of matches	Num. of significant matches	Num. of sequences	Num. of significant sequences	emPAI	Description
1	1	FlyBase	CG17927-PB	5652	225100	173	149	116	103	6.22	type=protein
1	2	FlyBase	CG17927-PT	5535	224876	175	149	115	102	6.23	type=protein
2	1	FlyBase	CG11064-PA	3178	374011	128	113	94	88	1.77	type=protein
3	1	FlyBase	CG1977-PA	3105	278914	94	86	71	67	1.94	type=protein
4	1	FlyBase	CG5870-PB	2887	268060	93	83	73	65	1.88	type=protein
4	2	FlyBase	CG5870-PA	2760	266173	91	82	71	64	1.86	type=protein
5	1	FlyBase	CG11154-PA	2641	54074	55	53	24	23	8.59	type=protein
6	1	FlyBase	CG7478-PA	2590	42082	72	63	19	18	8.96	type=protein
6	2	FlyBase	CG5178-PA	2214	41995	69	60	19	18	8.07	type=protein
6	3	FlyBase	CG10067-PA	2199	42130	66	57	18	17	6.34	type=protein
6	4	FlyBase	CG4027-PB	1693	42117	57	49	17	16	7.16	type=protein
6	5	FlyBase	CG12051-PA	1636	42119	56	47	17	15	6.38	type=protein
7	1	FlyBase	CG9244-PB	2238	86034	59	54	33	32	4.58	type=protein
8	1	FlyBase	CG5125-PB	2084	175017	85	69	51	45	2.43	type=protein
8	2	FlyBase	CG5125-PA	1915	132441	75	62	43	39	3.08	type=protein
9	1	FlyBase	CG15792-PA	2072	237219	66	58	56	48	1.44	type=protein
10	1	FlyBase	CG9277-PB	2025	50483	60	58	21	20	9.33	type=protein
10	2	FlyBase	CG9359-PA	1434	50298	46	44	16	15	5.31	type=protein
10	3	FlyBase	CG4869-PB	695	51634	25	24	14	14	3.00	type=protein
11	1	FlyBase	CG3481-PC	1988	27809	39	36	16	15	8.52	type=protein
12	1	FlyBase	CG6058-PB	1897	39207	42	41	21	21	9.58	type=protein
13	1	FlyBase	CG5670-PA	1885	116313	64	57	43	39	3.78	type=protein
14	1	FlyBase	CG3725-PA	1780	110231	50	48	32	31	3.14	type=protein
15	1	FlyBase	CG1913-PA	1689	50428	34	32	18	17	3.50	type=protein
15	2	FlyBase	CG9476-PA	1168	50486	26	23	15	13	1.96	type=protein
16	1	FlyBase	CG4898-PJ	1513	32772	35	33	19	19	13.73	type=protein
16	2	FlyBase	CG4843-PC	737	33099	21	18	14	12	5.70	type=protein
16	3	FlyBase	CG4843-PA	732	32878	22	19	15	13	6.71	type=protein
16	4	FlyBase	CG4898-PA	401	29325	13	12	12	11	3.82	type=protein
17	1	FlyBase	CG32031-PA	1491	61455	48	44	25	23	5.37	type=protein
18	1	FlyBase	CG17654-PB	1357	54506	35	34	20	19	3.69	type=protein
19	1	FlyBase	CG7254-PA	1295	97257	48	44	33	31	3.38	type=protein
20	1	FlyBase	CG3612-PA	1278	59568	36	32	25	22	4.09	type=protein
21	1	FlyBase	CG9042-PC	1232	39095	35	33	19	18	8.57	type=protein
22	1	FlyBase	CG4264-PE	1210	71317	43	38	25	23	3.66	type=protein
22	2	FlyBase	CG4147-PB	620	72308	21	17	16	14	1.27	type=protein
22	3	FlyBase	CG5436-PA	300	69976	7	7	4	4	0.27	type=protein
23	1	FlyBase	CG3752-PA	1209	57259	35	32	18	18	3.69	type=protein
24	1	FlyBase	CG3861-PA	1192	51680	39	34	15	14	3.70	type=protein
25	1	FlyBase	CG32019-PC	1190	972852	62	49	61	48	0.23	type=protein
26	1	FlyBase	CG3523-PA	1154	267657	44	42	37	36	0.80	type=protein
27	1	FlyBase	CG34387-PC	1093	592782	50	45	41	39	0.32	type=protein
28	1	FlyBase	CG17246-PB	1091	72757	28	28	19	19	2.38	type=protein
29	1	FlyBase	CG5320-PA	1085	62819	32	31	24	24	5.13	type=protein
30	1	FlyBase	CG1516-PG	1055	131379	46	42	36	33	2.29	type=protein
31	1	FlyBase	CG6871-PA	1006	57527	23	21	17	16	2.48	type=protein
32	1	FlyBase	CG7998-PA	1002	35480	29	26	16	16	4.89	type=protein
33	1	FlyBase	CG8893-PA	956	35485	26	24	14	14	5.63	type=protein
33	2	FlyBase	CG12055-PA	621	35466	19	16	11	11	3.13	type=protein
34	1	FlyBase	CG7920-PA	939	52189	28	28	15	15	2.64	type=protein
35	1	FlyBase	CG1242-PA	922	82044	35	32	27	26	3.02	type=protein
35	2	FlyBase	CG5520-PA	166	90274	3	3	3	3	0.15	type=protein
36	1	FlyBase	CG4389-PA	845	84390	24	22	22	20	1.72	type=protein
37	1	FlyBase	CG15848-PA	829	21864	30	27	16	14	20.13	type=protein
38	1	FlyBase	CG8280-PA	825	50505	24	23	11	10	1.72	type=protein
38	2	FlyBase	CG1873-PA	407	50952	15	13	11	9	1.10	type=protein
39	1	FlyBase	CG8986-PA	793	21675	25	25	5	5	1.62	type=protein
39	2	FlyBase	CG5812-PA	449	27058	14	14	3	3	0.59	type=protein
40	1	FlyBase	CG4600-PA	783	41860	22	22	16	16	3.99	type=protein
41	1	FlyBase	CG8472-PA	773	16800	20	20	11	11	39.89	type=protein
42	1	FlyBase	CG33196-PAA	767	2184629	35	30	34	29	0.06	type=protein
43	1	FlyBase	CG4169-PA	756	45526	15	14	12	11	1.77	type=protein
44	1	FlyBase	CG31196-PA	753	29918	21	20	11	11	5.15	type=protein
44	2	FlyBase	CG17870-PD	672	28302	24	22	12	12	8.19	type=protein
44	3	FlyBase	CG17870-PB	596	28357	24	22	12	12	8.19	type=protein
45	1	FlyBase	CG3127-PA	723	44064	23	22	15	15	4.07	type=protein
46	1	FlyBase	CG1469-PA	713	25411	21	20	13	13	7.48	type=protein
47	1	FlyBase	CG12233-PA	709	38836	25	23	15	13	4.06	type=protein
48	1	FlyBase	CG7070-PA	694	57818	26	23	18	17	2.99	type=protein
49	1	FlyBase	CG7088-PB	693	45880	21	19	18	17	3.76	type=protein
50	1	FlyBase	CG11661-PH	682	114289	31	28	24	22	1.43	type=protein
51	1	FlyBase	CG6588-PC	661	73130	17	16	13	13	1.24	type=protein
52	1	FlyBase	CG12403-PA	653	68608	24	19	17	14	1.85	type=protein
52	2	FlyBase	CG3762-PA	583	68488	18	15	15	12	1.52	type=protein
53	1	FlyBase	CG7145-PA	653	64086	20	20	16	16	2.06	type=protein
54	1	FlyBase	CG7470-PA	638	84499	20	17	17	14	1.12	type=protein
55	1	FlyBase	CG5962-PA	638	45276	23	20	17	15	3.85	type=protein
56	1	FlyBase	CG2184-PA	636	23700	14	13	8	7	4.80	type=protein
57	1	FlyBase	CG17369-PB	626	54745	20	18	13	11	1.52	type=protein
58	1	FlyBase	CG2668-PA	619	37842	12	12	6	6	0.95	type=protein
59	1	FlyBase	CG4899-PA	614	30287	17	16	11	10	4.25	type=protein
60	1	FlyBase	CG6030-PB	611	20234	17	14	11	9	8.65	type=protein
61	1	FlyBase	CG9916-PA	607	24880	19	19	8	8	4.37	type=protein
61	2	FlyBase	CG1866-PA	125	112867	6	5	5	5	0.21	type=protein
62	1	FlyBase	CG17903-PA	602	11819	16	16	10	10	45.49	type=protein
63	1	FlyBase	CG8036-PB	587	68541	19	19	15	15	1.52	type=protein
64	1	FlyBase	CG18102-PL	586	98769	22	19	21	18	1.25	type=protein
65	1	FlyBase	CG11949-PA	582	184378	20	17	18	15	0.41	type=protein
66	1	FlyBase	CG1743-PC	575	41830	20	19	14	14	3.51	type=protein
67	1	FlyBase	CG7430-PA	573	53465	14	14	11	11	1.38	type=protein
68	1	FlyBase	CG11876-PA	562	39556	16	15	11	10	2.22	type=protein
69	1	FlyBase	CG6783-PB	562	14539	16	15	6	6	6.31	type=protein
70	1	FlyBase	CG8542-PA	550	74204	14	13	13	12	0.98	type=protein
71	1	FlyBase	CG1417-PE	550	77613	17	17	14	14	1.14	type=protein
72	1	FlyBase	CG7107-PI	549	47485	24	23	16	16	3.51	type=protein
72	2	FlyBase	CG7107-PK	509	47361	25	24	16	16	3.53	type=protein
73	1	FlyBase	CG1618-PA	521	82871	22	17	20	16	1.26	type=protein
74	1	FlyBase	CG7176-PA	508	46953	23	19	18	15	2.84	type=protein
75	1	FlyBase	CG4094-PA	498	53772	20	17	15	13	2.00	type=protein
76	1	FlyBase	CG10120-PA	496	85049	17	15	14	12	0.91	type=protein
77	1	FlyBase	CG1330-PA	490	21327	12	11	10	9	4.81	type=protein
78	1	FlyBase	CG3359-PB	490	91310	20	18	16	14	1.00	type=protein
79	1	FlyBase	CG8770-PA	483	38954	22	16	13	11	3.53	type=protein
80	1	FlyBase	CG16944-PA	477	33072	27	23	17	14	5.70	type=protein
81	1	FlyBase	CG8322-PD	471	122156	15	14	14	13	0.57	type=protein
82	1	FlyBase	CG4376-PB	471	104268	19	16	16	13	0.76	type=protein
83	1	FlyBase	CG1019-PA	459	55376	14	13	13	13	1.69	type=protein
83	2	FlyBase	CG42309-PB	191	54881	3	3	3	3	0.26	type=protein
84	1	FlyBase	CG11963-PA	458	55095	15	14	10	10	1.51	type=protein
85	1	FlyBase	CG1668-PA	453	17093	11	11	7	7	4.47	type=protein
86	1	FlyBase	CG7433-PB	448	54872	18	15	16	13	1.72	type=protein
87	1	FlyBase	CG6186-PA	445	72732	21	16	21	16	1.53	type=protein
88	1	FlyBase	CG6917-PA	444	61409	12	10	10	9	0.86	type=protein
89	1	FlyBase	CG4104-PA	444	91858	17	15	15	14	0.99	type=protein
90	1	FlyBase	CG11276-PA	442	29208	16	16	12	12	4.59	type=protein
91	1	FlyBase	CG2331-PA	439	89401	14	14	12	12	0.76	type=protein
92	1	FlyBase	CG44162-PR	439	216082	20	16	19	15	0.34	type=protein
92	2	FlyBase	CG44162-PS	79	924161	4	3	4	3	0.01	type=protein
93	1	FlyBase	CG4233-PA	435	47477	14	13	12	11	1.65	type=protein
94	1	FlyBase	CG8251-PA	430	62530	14	10	11	8	0.84	type=protein
95	1	FlyBase	CG6647-PA	425	30531	12	11	9	9	2.44	type=protein
96	1	FlyBase	CG3731-PA	425	52393	13	13	10	10	1.42	type=protein
97	1	FlyBase	CG2286-PA	424	79316	14	11	14	11	0.80	type=protein
98	1	FlyBase	CG2238-PA	411	95226	18	15	17	14	0.86	type=protein
99	1	FlyBase	CG42667-PB	397	116793	13	9	11	8	0.34	type=protein
100	1	FlyBase	CG4307-PA	395	22454	11	10	8	8	3.43	type=protein
101	1	FlyBase	CG5261-PB	394	54402	14	14	11	11	1.74	type=protein
102	1	FlyBase	CG42639-PA	386	79364	13	12	11	11	0.89	type=protein
103	1	FlyBase	CG7010-PA	383	44232	14	13	12	11	2.14	type=protein
104	1	FlyBase	CG16885-PA	382	28762	12	11	8	7	1.77	type=protein
105	1	FlyBase	CG2171-PA	382	38283	13	12	7	6	0.93	type=protein
106	1	FlyBase	CG9812-PB	378	24469	7	6	5	4	0.98	type=protein
107	1	FlyBase	CG7875-PA	378	143101	10	8	8	6	0.19	type=protein
108	1	FlyBase	CG7610-PA	377	33034	13	12	12	11	3.03	type=protein
109	1	FlyBase	CG12262-PA	377	46118	16	13	14	11	1.73	type=protein
110	1	FlyBase	CG33950-PAE	376	478540	21	15	19	14	0.13	type=protein
111	1	FlyBase	CG2216-PA	374	23269	12	10	6	5	1.93	type=protein
112	1	FlyBase	CG6988-PA	373	55976	16	11	14	9	0.97	type=protein
113	1	FlyBase	CG5939-PB	364	102369	16	14	13	11	0.58	type=protein
113	2	FlyBase	CG5939-PC	110	74324	5	3	4	3	0.19	type=protein
114	1	FlyBase	CG6543-PB	363	31884	9	9	7	7	1.87	type=protein
115	1	FlyBase	CG4347-PA	362	58900	18	14	14	11	1.36	type=protein
116	1	FlyBase	CG8256-PC	360	80969	15	13	11	10	0.69	type=protein
117	1	FlyBase	CG6455-PC	356	82148	15	14	14	13	0.95	type=protein
118	1	FlyBase	CG8050-PA	351	13567	6	6	4	4	2.38	type=protein
119	1	FlyBase	CG5214-PA	350	50122	9	9	7	7	0.96	type=protein
120	1	FlyBase	CG4260-PA	349	106197	11	10	11	10	0.49	type=protein
121	1	FlyBase	CG1883-PD	337	22156	14	11	10	7	2.72	type=protein
122	1	FlyBase	CG42734-PAA	335	1278589	19	15	18	14	0.05	type=protein
122	2	FlyBase	CG1651-PB	69	171624	3	3	3	3	0.08	type=protein
122	3	FlyBase	CG33957-PD	56	313451	2	2	2	2	0.03	type=protein
123	1	FlyBase	CG15811-PA	334	68405	12	11	10	9	0.85	type=protein
124	1	FlyBase	CG6439-PA	333	40632	10	10	9	9	1.54	type=protein
125	1	FlyBase	CG4769-PA	332	33835	10	10	7	7	1.38	type=protein
126	1	FlyBase	CG1065-PA	331	34689	12	12	7	7	1.63	type=protein
127	1	FlyBase	CG1803-PA	329	33669	12	12	11	11	3.47	type=protein
127	2	FlyBase	CG3504-PA	260	74791	10	10	10	10	0.76	type=protein
127	3	FlyBase	CG7390-PA	56	33402	3	2	3	2	0.29	type=protein
128	1	FlyBase	CG6803-PD	328	36177	18	14	16	12	3.02	type=protein
129	1	FlyBase	CG42314-PK	325	131146	10	9	8	7	0.29	type=protein
130	1	FlyBase	CG5028-PA	324	44587	9	9	7	7	0.93	type=protein
131	1	FlyBase	CG12101-PA	323	60863	13	11	12	10	1.00	type=protein
132	1	FlyBase	CG3661-PA	321	15019	10	9	5	5	5.90	type=protein
133	1	FlyBase	CG17489-PA	319	34200	12	11	8	7	1.36	type=protein
134	1	FlyBase	CG3201-PA	318	16695	10	9	7	6	3.46	type=protein
135	1	FlyBase	CG1780-PA	317	48758	9	9	8	8	1.00	type=protein
135	2	FlyBase	CG5210-PA	123	50599	4	3	4	3	0.28	type=protein
136	1	FlyBase	CG5362-PA	317	36174	10	9	8	7	1.25	type=protein
137	1	FlyBase	CG4422-PA	317	50147	11	11	11	11	1.52	type=protein
138	1	FlyBase	CG6663-PA	311	41013	6	6	6	6	0.85	type=protein
138	2	FlyBase	CG6289-PA	176	47155	5	5	5	5	0.56	type=protein
139	1	FlyBase	CG5023-PA	310	19150	6	6	6	6	2.67	type=protein
140	1	FlyBase	CG4464-PD	306	17372	15	11	10	8	5.72	type=protein
141	1	FlyBase	CG7178-PG	305	30201	15	10	12	9	2.49	type=protein
141	2	FlyBase	CG7178-PD	266	24454	15	11	10	8	2.93	type=protein
141	3	FlyBase	CG7178-PA	148	24520	12	8	9	7	2.29	type=protein
142	1	FlyBase	CG9734-PC	302	17124	11	9	8	6	3.29	type=protein
143	1	FlyBase	CG8996-PA	299	34252	12	9	10	9	2.01	type=protein
144	1	FlyBase	CG8193-PA	298	79465	15	11	14	10	0.70	type=protein
145	1	FlyBase	CG4609-PA	298	47306	7	7	6	6	0.71	type=protein
146	1	FlyBase	CG8900-PB	297	17647	11	11	8	8	7.31	type=protein
147	1	FlyBase	CG9012-PA	296	192573	13	11	12	11	0.27	type=protein
148	1	FlyBase	CG9894-PB	295	15497	5	4	3	3	1.22	type=protein
149	1	FlyBase	CG4115-PA	293	25729	10	9	8	7	2.12	type=protein
149	2	FlyBase	CG6055-PA	123	25282	7	7	6	6	1.69	type=protein
150	1	FlyBase	CG1640-PB	292	64374	13	12	12	11	1.06	type=protein
151	1	FlyBase	CG3937-PA	292	240457	15	11	10	7	0.13	type=protein
152	1	FlyBase	CG5920-PA	291	29065	9	8	9	8	2.16	type=protein
153	1	FlyBase	CG11793-PA	283	15919	7	7	6	6	3.78	type=protein
154	1	FlyBase	CG1259-PB	279	24264	6	6	5	5	1.36	type=protein
155	1	FlyBase	CG8938-PA	278	27642	12	10	9	8	2.36	type=protein
156	1	FlyBase	CG5889-PA	278	69148	10	9	10	9	0.73	type=protein
157	1	FlyBase	CG14095-PA	277	16028	5	5	3	3	1.18	type=protein
158	1	FlyBase	CG14207-PA	276	20829	7	7	6	6	2.31	type=protein
158	2	FlyBase	CG14207-PB	214	21764	7	7	6	6	2.16	type=protein
159	1	FlyBase	CG7977-PA	275	29445	7	7	5	5	1.35	type=protein
160	1	FlyBase	CG16858-PA	275	194487	6	6	6	6	0.14	type=protein
161	1	FlyBase	CG14724-PA	275	16750	7	6	6	6	3.41	type=protein
162	1	FlyBase	CG6084-PA	273	36130	12	12	10	10	2.20	type=protein
163	1	FlyBase	CG9355-PA	272	78521	11	8	9	6	0.38	type=protein
164	1	FlyBase	CG14996-PB	266	20815	7	7	7	7	3.04	type=protein
165	1	FlyBase	CG4145-PC	264	175159	4	4	3	3	0.08	type=protein
166	1	FlyBase	CG4696-PA	263	20269	9	8	9	8	4.15	type=protein
167	1	FlyBase	CG6050-PA	262	54372	9	8	7	7	0.86	type=protein
168	1	FlyBase	CG3620-PA	262	125749	7	6	7	6	0.22	type=protein
169	1	FlyBase	CG14994-PB	261	58334	7	5	6	4	0.43	type=protein
170	1	FlyBase	CG1088-PB	261	26158	8	7	8	7	2.06	type=protein
171	1	FlyBase	CG8332-PA	261	17026	16	11	8	7	8.01	type=protein
172	1	FlyBase	CG2151-PA	260	53603	11	10	10	9	1.03	type=protein
173	1	FlyBase	CG11198-PA	260	279571	8	7	7	6	0.10	type=protein
174	1	FlyBase	CG1744-PA	260	152667	12	9	9	7	0.21	type=protein
175	1	FlyBase	CG1411-PA	259	64941	9	8	8	7	0.58	type=protein
176	1	FlyBase	CG1633-PB	252	21908	8	7	7	6	2.14	type=protein
177	1	FlyBase	CG6092-PA	251	28081	6	6	6	6	1.45	type=protein
178	1	FlyBase	CG3922-PB	246	15321	8	7	5	5	4.06	type=protein
179	1	FlyBase	CG2968-PA	240	16718	6	6	4	4	1.69	type=protein
180	1	FlyBase	CG43443-PA	240	128595	13	11	12	11	0.44	type=protein
181	1	FlyBase	CG3902-PA	237	45521	8	6	7	5	0.59	type=protein
182	1	FlyBase	CG9090-PA	237	40941	14	11	11	9	1.79	type=protein
182	2	FlyBase	CG4994-PA	111	39239	8	6	5	4	0.71	type=protein
183	1	FlyBase	CG16884-PA	236	29776	13	12	8	8	2.08	type=protein
184	1	FlyBase	CG12120-PA	235	44036	6	6	5	5	0.61	type=protein
185	1	FlyBase	CG10045-PA	233	23989	10	7	8	5	1.39	type=protein
186	1	FlyBase	CG5502-PA	233	45090	10	9	9	8	1.11	type=protein
187	1	FlyBase	CG6702-PA	230	35787	8	7	7	6	1.28	type=protein
189	1	FlyBase	CG4800-PA	229	19763	4	4	3	3	1.32	type=protein
190	1	FlyBase	CG2168-PA	227	30505	8	7	7	6	1.28	type=protein
191	1	FlyBase	CG7445-PA	227	20643	7	7	6	6	2.35	type=protein
192	1	FlyBase	CG33138-PA	226	79290	12	9	11	8	0.53	type=protein
193	1	FlyBase	CG4581-PA	225	50931	12	11	12	11	1.48	type=protein
194	1	FlyBase	CG5271-PA	224	18113	7	7	5	5	2.15	type=protein
195	1	FlyBase	CG8759-PB	223	23007	5	4	4	3	0.72	type=protein
196	1	FlyBase	CG9914-PA	223	34902	8	8	7	7	1.32	type=protein
197	1	FlyBase	CG3139-PA	221	53548	11	9	10	8	1.03	type=protein
198	1	FlyBase	CG9579-PA	220	35752	4	4	4	4	0.60	type=protein
199	1	FlyBase	CG1782-PA	219	131734	7	4	6	4	0.14	type=protein
200	1	FlyBase	CG1721-PA	218	28601	10	9	7	6	1.78	type=protein
200	2	FlyBase	CG17645-PA	87	33310	4	3	3	2	0.29	type=protein
201	1	FlyBase	CG16820-PA	217	33402	7	7	6	6	1.12	type=protein
202	1	FlyBase	CG11267-PA	216	11009	6	6	5	5	5.45	type=protein
202	2	FlyBase	CG9920-PA	78	11081	3	3	3	3	2.03	type=protein
203	1	FlyBase	CG9074-PA	215	7102	3	3	1	1	0.76	type=protein
204	1	FlyBase	CG11473-PA	214	99943	5	5	5	5	0.24	type=protein
205	1	FlyBase	CG2210-PC	213	18757	6	6	3	3	1.43	type=protein
206	1	FlyBase	CG4254-PA	211	17372	10	9	8	7	4.30	type=protein
207	1	FlyBase	CG14648-PA	208	59890	6	6	5	5	0.42	type=protein
208	1	FlyBase	CG45077-PA	206	14409	6	6	5	5	3.18	type=protein
208	2	FlyBase	CG45076-PA	53	68647	2	2	2	2	0.13	type=protein
209	1	FlyBase	CG33113-PF	206	63945	4	4	4	4	0.30	type=protein
210	1	FlyBase	CG2297-PA	206	16080	9	6	6	5	2.62	type=protein
211	1	FlyBase	CG42485-PA	205	10150	4	4	2	2	1.25	type=protein
212	1	FlyBase	CG6180-PA	202	28964	3	3	2	2	0.34	type=protein
213	1	FlyBase	CG2239-PA	202	21775	5	5	4	4	1.15	type=protein
214	1	FlyBase	CG6779-PA	201	27638	10	8	9	7	1.89	type=protein
215	1	FlyBase	CG13026-PB	201	13120	3	3	2	2	0.88	type=protein
216	1	FlyBase	CG12408-PA	201	17035	6	6	4	4	1.66	type=protein
217	1	FlyBase	CG2254-PA	200	35828	6	5	5	5	0.80	type=protein
218	1	FlyBase	CG18815-PA	200	23240	3	3	3	3	0.72	type=protein
219	1	FlyBase	CG7971-PA	200	122818	7	6	6	5	0.19	type=protein
220	1	FlyBase	CG9261-PC	199	37627	7	7	6	6	1.18	type=protein
221	1	FlyBase	CG11390-PA	199	14715	8	8	6	6	4.37	type=protein
222	1	FlyBase	CG7808-PC	199	23837	6	5	6	5	1.40	type=protein
223	1	FlyBase	CG7073-PA	198	21889	6	6	5	5	1.59	type=protein
224	1	FlyBase	CG14752-PA	197	13070	29	15	5	4	2.52	type=protein
225	1	FlyBase	CG8884-PA	196	56992	10	9	8	7	0.68	type=protein
226	1	FlyBase	CG2342-PA	190	19488	3	3	3	3	0.89	type=protein
227	1	FlyBase	CG3314-PA	190	30851	8	8	8	8	1.96	type=protein
228	1	FlyBase	CG7283-PA	190	24396	5	4	4	3	0.67	type=protein
229	1	FlyBase	CG15007-PA	188	12588	2	2	1	1	0.39	type=protein
230	1	FlyBase	CG6287-PA	187	35489	7	6	6	6	1.03	type=protein
231	1	FlyBase	CG6686-PA	186	112599	7	6	7	6	0.25	type=protein
232	1	FlyBase	CG8627-PB	184	9551	5	5	3	3	2.60	type=protein
233	1	FlyBase	CG11522-PA	183	27727	6	6	5	5	1.13	type=protein
234	1	FlyBase	CG9075-PA	182	46171	7	5	6	4	0.44	type=protein
235	1	FlyBase	CG5590-PA	181	44556	3	3	3	3	0.33	type=protein
236	1	FlyBase	CG8189-PA	180	27478	7	4	4	3	0.58	type=protein
237	1	FlyBase	CG5711-PA	179	41205	7	7	7	7	1.04	type=protein
238	1	FlyBase	CG7157-PA	178	101999	8	6	7	6	0.28	type=protein
239	1	FlyBase	CG1715-PA	178	24352	3	3	2	2	0.41	type=protein
240	1	FlyBase	CG8905-PA	178	24782	6	3	6	3	0.66	type=protein
241	1	FlyBase	CG11567-PA	177	76896	7	7	7	7	0.47	type=protein
242	1	FlyBase	CG14792-PA	176	30255	5	5	4	4	0.74	type=protein
243	1	FlyBase	CG17127-PA	176	10802	4	4	4	4	3.58	type=protein
244	1	FlyBase	CG4897-PA	176	29580	9	9	8	8	2.11	type=protein
245	1	FlyBase	CG8604-PA	175	65954	7	7	6	6	0.47	type=protein
246	1	FlyBase	CG7461-PB	173	68601	8	7	8	7	0.54	type=protein
247	1	FlyBase	CG8922-PA	172	25694	4	3	2	2	0.39	type=protein
248	1	FlyBase	CG8863-PA	172	45753	4	3	3	2	0.20	type=protein
249	1	FlyBase	CG7726-PA	168	21237	5	5	4	4	1.19	type=protein
250	1	FlyBase	CG2852-PA	168	22185	5	5	5	5	1.56	type=protein
251	1	FlyBase	CG5355-PA	168	86671	7	5	7	5	0.28	type=protein
252	1	FlyBase	CG5014-PA	167	26938	3	3	3	3	0.59	type=protein
253	1	FlyBase	CG31618-PA	167	13355	4	3	4	3	1.53	type=protein
254	1	FlyBase	CG4001-PA	166	106407	10	7	9	7	0.32	type=protein
255	1	FlyBase	CG4634-PA	165	38099	7	5	6	5	0.74	type=protein
256	1	FlyBase	CG3972-PA	164	63160	8	6	7	5	0.40	type=protein
257	1	FlyBase	CG8663-PA	162	36497	8	7	6	5	0.99	type=protein
258	1	FlyBase	CG10664-PA	162	20645	5	5	4	4	1.24	type=protein
259	1	FlyBase	CG17759-PD	161	41591	4	4	3	3	0.35	type=protein
260	1	FlyBase	CG1648-PA	161	23839	4	4	4	4	1.01	type=protein
261	1	FlyBase	CG10830-PA	160	26230	2	2	2	2	0.38	type=protein
262	1	FlyBase	CG34069-PA	160	26265	3	3	2	2	0.37	type=protein
263	1	FlyBase	CG3244-PA	160	26790	5	5	5	5	1.19	type=protein
264	1	FlyBase	CG12740-PB	159	16019	4	3	4	3	1.18	type=protein
265	1	FlyBase	CG2140-PA	159	13987	2	2	1	1	0.34	type=protein
266	1	FlyBase	CG3609-PA	158	37308	4	4	4	4	0.57	type=protein
267	1	FlyBase	CG8982-PA	158	29738	3	3	3	3	0.53	type=protein
268	1	FlyBase	CG10672-PA	157	33781	5	5	4	4	0.64	type=protein
269	1	FlyBase	CG9674-PA	157	233630	9	8	8	7	0.14	type=protein
270	1	FlyBase	CG11051-PA	156	9452	7	7	4	4	4.62	type=protein
271	1	FlyBase	CG7113-PA	156	26980	5	4	5	4	0.86	type=protein
272	1	FlyBase	CG9429-PA	156	47055	5	5	5	5	0.56	type=protein
273	1	FlyBase	CG5596-PA	155	17706	9	8	5	5	2.22	type=protein
274	1	FlyBase	CG3011-PA	155	59087	12	9	12	9	0.90	type=protein
275	1	FlyBase	CG10527-PA	154	31766	4	3	4	3	0.49	type=protein
276	1	FlyBase	CG18069-PA	154	55953	4	4	4	4	0.35	type=protein
277	1	FlyBase	CG1524-PB	153	16301	3	3	3	3	1.14	type=protein
278	1	FlyBase	CG9029-PA	153	11882	2	2	1	1	0.41	type=protein
279	1	FlyBase	CG3186-PB	151	17856	7	6	6	5	2.20	type=protein
280	1	FlyBase	CG8582-PA	150	17523	5	5	5	5	2.27	type=protein
281	1	FlyBase	CG11382-PB	148	52548	3	2	2	1	0.08	type=protein
282	1	FlyBase	CG5867-PA	148	29723	7	5	5	4	0.76	type=protein
283	1	FlyBase	CG2718-PC	148	44690	7	6	6	5	0.60	type=protein
284	1	FlyBase	CG4651-PA	148	25028	4	4	4	4	0.95	type=protein
285	1	FlyBase	CG4918-PA	147	11750	3	3	3	3	1.85	type=protein
286	1	FlyBase	CG1821-PA	146	14570	6	4	5	4	2.12	type=protein
287	1	FlyBase	CG5730-PA	145	36265	10	7	10	7	1.25	type=protein
288	1	FlyBase	CG13935-PA	145	21239	4	4	3	3	0.80	type=protein
289	1	FlyBase	CG4463-PA	145	20708	4	3	3	2	0.49	type=protein
290	1	FlyBase	CG6141-PA	144	21516	7	5	6	5	1.63	type=protein
291	1	FlyBase	CG7057-PA	143	50054	5	3	4	3	0.29	type=protein
292	1	FlyBase	CG3724-PA	143	52871	5	3	5	3	0.27	type=protein
293	1	FlyBase	CG3283-PA	141	34317	8	6	8	6	1.08	type=protein
294	1	FlyBase	CG9432-PA	140	97909	3	2	3	2	0.09	type=protein
294	2	FlyBase	CG9432-PB	105	197652	4	2	4	2	0.04	type=protein
295	1	FlyBase	CG11765-PA	140	24879	7	6	6	5	1.32	type=protein
296	1	FlyBase	CG33868-PA	140	13688	3	3	2	2	0.83	type=protein
297	1	FlyBase	CG7490-PA	139	34273	6	5	4	4	0.63	type=protein
298	1	FlyBase	CG9160-PA	139	17344	4	4	2	2	0.61	type=protein
299	1	FlyBase	CG11015-PA	138	13846	3	3	2	2	1.44	type=protein
300	1	FlyBase	CG6598-PA	138	40915	4	4	3	3	0.36	type=protein
301	1	FlyBase	CG2520-PA	138	50112	2	2	2	2	0.18	type=protein
302	1	FlyBase	CG4598-PA	137	31112	4	4	3	3	0.50	type=protein
303	1	FlyBase	CG30084-PN	137	138386	6	4	5	4	0.13	type=protein
304	1	FlyBase	CG6416-PF	136	44443	8	7	5	5	0.61	type=protein
305	1	FlyBase	CG3747-PB	136	52509	4	3	2	1	0.17	type=protein
306	1	FlyBase	CG9446-PA	136	57738	2	2	2	2	0.16	type=protein
307	1	FlyBase	CG1982-PA	136	39140	6	6	5	5	0.71	type=protein
308	1	FlyBase	CG43479-PB	136	109675	3	3	3	3	0.12	type=protein
309	1	FlyBase	CG3422-PA	135	28139	4	3	3	2	0.35	type=protein
310	1	FlyBase	CG4550-PA	135	42065	4	3	3	2	0.22	type=protein
311	1	FlyBase	CG8983-PA	134	55612	8	8	8	8	0.83	type=protein
312	1	FlyBase	CG2767-PA	134	36977	8	5	7	5	0.76	type=protein
313	1	FlyBase	CG10863-PA	133	36611	5	3	5	3	0.41	type=protein
314	1	FlyBase	CG4692-PB	132	12475	4	3	4	3	1.70	type=protein
315	1	FlyBase	CG17291-PA	131	65934	4	4	4	4	0.29	type=protein
316	1	FlyBase	CG17097-PB	131	120757	4	3	4	3	0.11	type=protein
317	1	FlyBase	CG1970-PA	130	53163	4	4	4	4	0.37	type=protein
318	1	FlyBase	CG7217-PA	129	20067	4	3	3	2	0.51	type=protein
319	1	FlyBase	CG1732-PA	129	73170	3	1	3	1	0.06	type=protein
320	1	FlyBase	CG6684-PA	127	13193	5	4	5	4	2.48	type=protein
321	1	FlyBase	CG9512-PA	126	69164	3	3	3	3	0.20	type=protein
322	1	FlyBase	CG7834-PA	126	27247	8	6	8	6	1.52	type=protein
323	1	FlyBase	CG6518-PA	126	80665	5	3	4	3	0.17	type=protein
324	1	FlyBase	CG8329-PA	125	28238	6	4	5	4	0.81	type=protein
325	1	FlyBase	CG4795-PA	124	82285	3	2	3	2	0.11	type=protein
326	1	FlyBase	CG10071-PA	124	8915	5	4	4	3	2.95	type=protein
327	1	FlyBase	CG16712-PA	123	9067	3	2	3	2	1.44	type=protein
328	1	FlyBase	CG9391-PA	123	30790	4	4	4	4	0.72	type=protein
329	1	FlyBase	CG15862-PA	122	42767	3	3	3	3	0.34	type=protein
330	1	FlyBase	CG17337-PA	121	53452	4	3	3	2	0.17	type=protein
331	1	FlyBase	CG8680-PA	121	14578	3	3	2	2	0.77	type=protein
332	1	FlyBase	CG15693-PA	121	13571	4	3	2	2	0.84	type=protein
333	1	FlyBase	CG5594-PA	121	116561	5	5	4	4	0.16	type=protein
334	1	FlyBase	CG9390-PA	121	76540	9	8	7	7	0.47	type=protein
335	1	FlyBase	CG12013-PA	120	18802	5	4	4	4	1.43	type=protein
336	1	FlyBase	CG4379-PB	120	40951	3	2	3	2	0.23	type=protein
337	1	FlyBase	CG4685-PA	120	55307	9	6	8	6	0.58	type=protein
338	1	FlyBase	CG1263-PA	120	27967	5	5	4	4	0.82	type=protein
339	1	FlyBase	CG13240-PA	119	19075	3	2	2	2	0.55	type=protein
340	1	FlyBase	CG11001-PA	119	11705	3	2	2	2	1.02	type=protein
341	1	FlyBase	CG9364-PB	118	58823	3	2	3	2	0.15	type=protein
342	1	FlyBase	CG8498-PA	118	9956	2	2	2	2	1.26	type=protein
343	1	FlyBase	CG8505-PA	118	14468	3	2	3	2	0.77	type=protein
344	1	FlyBase	CG12532-PA	118	101759	9	7	9	7	0.34	type=protein
345	1	FlyBase	CG10233-PA	117	22954	3	3	3	3	0.72	type=protein
346	1	FlyBase	CG8103-PA	117	225441	2	2	2	2	0.04	type=protein
347	1	FlyBase	CG42341-PAA	116	42754	3	2	3	2	0.22	type=protein
348	1	FlyBase	CG15093-PB	116	34183	4	3	4	3	0.45	type=protein
349	1	FlyBase	CG10602-PD	116	68860	1	1	1	1	0.06	type=protein
350	1	FlyBase	CG42483-PA	115	3700	1	1	1	1	1.85	type=protein
351	1	FlyBase	CG6514-PA	114	16831	4	4	4	4	1.67	type=protein
352	1	FlyBase	CG8415-PB	114	16053	7	5	5	5	2.62	type=protein
353	1	FlyBase	CG30092-PF	113	320690	2	2	1	1	0.01	type=protein
354	1	FlyBase	CG6253-PA	112	19208	4	3	4	3	0.92	type=protein
355	1	FlyBase	CG6459-PA	112	29187	2	2	2	2	0.33	type=protein
356	1	FlyBase	CG1489-PA	112	45966	2	2	2	2	0.20	type=protein
357	1	FlyBase	CG6767-PA	111	38623	2	2	2	2	0.24	type=protein
358	1	FlyBase	CG17896-PA	111	55274	4	4	4	4	0.36	type=protein
359	1	FlyBase	CG7765-PA	110	110791	1	1	1	1	0.04	type=protein
360	1	FlyBase	CG10130-PA	110	10239	2	2	2	2	1.23	type=protein
361	1	FlyBase	CG11218-PA	109	14386	3	2	3	2	0.77	type=protein
362	1	FlyBase	CG1341-PA	108	48833	2	2	2	2	0.19	type=protein
363	1	FlyBase	CG3801-PA	108	44338	2	2	2	2	0.21	type=protein
364	1	FlyBase	CG6105-PA	108	10911	2	2	1	1	0.46	type=protein
365	1	FlyBase	CG7917-PA	108	16985	3	3	3	3	1.08	type=protein
366	1	FlyBase	CG30101-PA	108	38249	10	7	6	5	0.73	type=protein
367	1	FlyBase	CG3321-PA	107	9028	2	2	1	1	0.57	type=protein
368	1	FlyBase	CG17420-PA	107	24402	5	5	4	4	0.98	type=protein
369	1	FlyBase	CG3560-PA	107	13606	6	5	5	4	2.35	type=protein
370	1	FlyBase	CG7622-PA	107	13494	3	2	2	2	0.84	type=protein
371	1	FlyBase	CG5973-PA	107	36384	3	3	3	3	0.41	type=protein
372	1	FlyBase	CG12079-PA	106	30136	3	2	3	2	0.32	type=protein
373	1	FlyBase	CG7361-PB	106	25041	4	3	4	3	0.65	type=protein
374	1	FlyBase	CG4998-PA	106	96181	3	3	3	3	0.14	type=protein
375	1	FlyBase	CG44242-PA	105	7401	4	3	4	3	4.08	type=protein
376	1	FlyBase	CG3379-PA	105	11374	3	3	2	2	1.06	type=protein
377	1	FlyBase	CG17248-PA	105	18764	3	3	3	3	0.94	type=protein
378	1	FlyBase	CG6998-PB	105	10459	4	4	2	2	1.19	type=protein
379	1	FlyBase	CG8430-PA	104	46334	2	2	2	2	0.20	type=protein
380	1	FlyBase	CG1386-PA	104	27354	1	1	1	1	0.17	type=protein
381	1	FlyBase	CG11140-PE	104	56206	3	2	3	2	0.16	type=protein
382	1	FlyBase	CG12519-PA	103	12748	1	1	1	1	0.38	type=protein
383	1	FlyBase	CG6213-PA	103	13617	2	2	2	2	0.83	type=protein
384	1	FlyBase	CG33470-PA	103	28111	3	3	3	3	0.56	type=protein
385	1	FlyBase	CG1106-PA	102	82615	2	2	2	2	0.11	type=protein
386	1	FlyBase	CG14296-PA	102	41612	6	3	6	3	0.35	type=protein
387	1	FlyBase	CG6343-PA	102	47144	6	4	6	4	0.43	type=protein
388	1	FlyBase	CG5402-PA	101	16200	1	1	1	1	0.29	type=protein
389	1	FlyBase	CG4182-PA	101	49444	2	2	2	2	0.19	type=protein
390	1	FlyBase	CG32626-PC	101	82488	2	2	1	1	0.05	type=protein
391	1	FlyBase	CG5165-PA	100	61004	5	5	4	4	0.32	type=protein
392	1	FlyBase	CG7592-PA	100	17453	3	3	3	3	1.04	type=protein
393	1	FlyBase	CG9297-PA	100	103930	8	3	7	3	0.13	type=protein
394	1	FlyBase	CG6904-PA	100	82208	2	2	2	2	0.11	type=protein
395	1	FlyBase	CG17950-PA	100	12408	2	1	2	1	0.39	type=protein
396	1	FlyBase	CG7584-PA	100	17264	3	3	2	2	0.61	type=protein
397	1	FlyBase	CG33129-PA	99	26012	1	1	1	1	0.17	type=protein
398	1	FlyBase	CG9762-PA	99	22062	3	3	3	3	0.76	type=protein
399	1	FlyBase	CG16935-PA	99	39362	3	3	3	3	0.38	type=protein
400	1	FlyBase	CG1725-PA	98	103268	3	2	3	2	0.09	type=protein
401	1	FlyBase	CG4784-PA	98	50582	2	2	2	2	0.18	type=protein
402	1	FlyBase	CG7111-PA	97	36010	5	3	5	3	0.42	type=protein
403	1	FlyBase	CG9280-PA	97	118907	6	5	6	5	0.19	type=protein
404	1	FlyBase	CG3446-PA	96	17782	4	4	4	4	1.55	type=protein
405	1	FlyBase	CG33495-PA	96	6333	2	2	1	1	0.88	type=protein
406	1	FlyBase	CG6846-PA	96	17270	5	4	3	3	1.61	type=protein
407	1	FlyBase	CG12750-PA	95	151914	3	3	3	3	0.09	type=protein
408	1	FlyBase	CG17521-PC	95	25925	9	7	9	7	2.09	type=protein
409	1	FlyBase	CG31136-PA	95	33719	1	1	1	1	0.13	type=protein
410	1	FlyBase	CG8416-PB	95	21985	3	3	2	2	0.46	type=protein
411	1	FlyBase	CG8993-PA	95	15939	2	2	2	2	0.68	type=protein
412	1	FlyBase	CG9691-PB	95	13048	2	2	2	2	0.88	type=protein
413	1	FlyBase	CG12559-PE	94	43446	2	2	2	2	0.21	type=protein
414	1	FlyBase	CG9577-PA	94	34072	2	2	1	1	0.13	type=protein
415	1	FlyBase	CG9140-PA	94	52395	7	5	7	5	0.49	type=protein
416	1	FlyBase	CG8048-PA	94	44685	4	3	4	3	0.33	type=protein
417	1	FlyBase	CG6330-PA	93	41673	1	1	1	1	0.11	type=protein
418	1	FlyBase	CG6852-PA	93	12495	2	2	2	2	0.93	type=protein
419	1	FlyBase	CG31075-PA	93	52803	2	2	2	2	0.17	type=protein
420	1	FlyBase	CG8553-PB	93	43878	2	2	2	2	0.21	type=protein
421	1	FlyBase	CG13047-PB	92	16666	3	2	2	2	0.65	type=protein
422	1	FlyBase	CG8844-PA	92	19090	4	3	4	3	0.92	type=protein
423	1	FlyBase	CG7216-PA	92	13111	1	1	1	1	0.37	type=protein
424	1	FlyBase	CG31872-PA	92	119534	5	3	5	3	0.11	type=protein
425	1	FlyBase	CG32230-PA	91	9474	4	2	3	2	1.37	type=protein
426	1	FlyBase	CG4847-PA	91	41201	4	3	4	3	0.36	type=protein
427	1	FlyBase	CG32017-PB	91	55386	2	1	2	1	0.08	type=protein
428	1	FlyBase	CG3269-PA	91	23684	1	1	1	1	0.19	type=protein
429	1	FlyBase	CG4912-PA	90	25874	1	1	1	1	0.18	type=protein
430	1	FlyBase	CG4412-PA	90	11928	1	1	1	1	0.41	type=protein
431	1	FlyBase	CG6409-PA	89	40345	3	2	2	1	0.11	type=protein
432	1	FlyBase	CG3203-PB	89	21855	5	5	3	3	0.77	type=protein
433	1	FlyBase	CG9485-PA	89	175032	5	4	5	4	0.10	type=protein
434	1	FlyBase	CG4759-PA	88	15893	5	4	4	3	1.19	type=protein
435	1	FlyBase	CG14206-PB	88	17867	3	3	3	3	1.01	type=protein
436	1	FlyBase	CG11271-PB	87	15435	2	2	2	2	0.71	type=protein
437	1	FlyBase	CG7434-PA	87	30638	3	3	3	3	0.31	type=protein
438	1	FlyBase	CG5106-PA	87	29739	5	3	3	2	0.33	type=protein
439	1	FlyBase	CG1349-PB	87	19330	1	1	1	1	0.24	type=protein
440	1	FlyBase	CG5840-PA	87	28266	3	3	3	3	0.56	type=protein
441	1	FlyBase	CG4046-PA	87	16856	4	4	4	4	1.67	type=protein
442	1	FlyBase	CG42478-PA	87	9017	1	1	1	1	0.57	type=protein
443	1	FlyBase	CG6341-PB	87	24278	4	3	4	3	0.67	type=protein
444	1	FlyBase	CG2621-PD	86	114838	5	4	4	4	0.16	type=protein
445	1	FlyBase	CG3694-PA	86	8438	3	3	3	3	3.23	type=protein
446	1	FlyBase	CG31705-PA	86	67537	1	1	1	1	0.06	type=protein
447	1	FlyBase	CG15304-PA	86	5084	2	2	1	1	3.68	type=protein
448	1	FlyBase	CG13388-PA	86	79074	3	2	3	2	0.11	type=protein
449	1	FlyBase	CG5605-PC	85	49313	3	2	3	2	0.19	type=protein
450	1	FlyBase	CG17921-PB	85	12648	3	1	3	1	0.38	type=protein
451	1	FlyBase	CG9282-PA	85	17601	1	1	1	1	0.27	type=protein
452	1	FlyBase	CG2665-PA	85	7228	1	1	1	1	0.75	type=protein
453	1	FlyBase	CG10701-PA	85	75360	6	3	6	3	0.18	type=protein
454	1	FlyBase	CG4494-PA	85	10164	2	2	1	1	0.49	type=protein
455	1	FlyBase	CG1987-PA	84	16927	1	1	1	1	0.28	type=protein
456	1	FlyBase	CG32789-PA	84	41195	3	2	3	2	0.23	type=protein
457	1	FlyBase	CG15650-PA	84	16566	2	1	2	1	0.28	type=protein
458	1	FlyBase	CG2098-PA	84	43937	4	4	3	3	0.33	type=protein
459	1	FlyBase	CG8186-PA	84	27610	2	2	2	2	0.35	type=protein
460	1	FlyBase	CG10237-PA	84	35312	4	2	4	2	0.27	type=protein
461	1	FlyBase	CG2746-PA	83	24121	3	2	2	1	0.41	type=protein
462	1	FlyBase	CG9327-PA	83	29669	2	2	1	1	0.15	type=protein
463	1	FlyBase	CG1956-PA	83	21080	2	2	2	2	0.48	type=protein
464	1	FlyBase	CG13627-PA	82	77088	3	2	2	2	0.12	type=protein
465	1	FlyBase	CG10377-PA	82	44926	1	1	1	1	0.10	type=protein
466	1	FlyBase	CG3192-PA	81	20374	4	3	3	2	0.50	type=protein
467	1	FlyBase	CG3989-PA	81	47620	4	4	4	4	0.42	type=protein
468	1	FlyBase	CG1548-PA	81	42722	2	2	2	2	0.22	type=protein
469	1	FlyBase	CG11739-PC	80	35996	3	2	3	2	0.26	type=protein
470	1	FlyBase	CG8622-PA	80	13782	4	3	4	3	1.46	type=protein
471	1	FlyBase	CG17876-PA	80	54160	1	1	1	1	0.08	type=protein
472	1	FlyBase	CG16932-PA	80	134463	3	3	3	3	0.10	type=protein
473	1	FlyBase	CG5873-PA	80	86013	2	2	2	2	0.10	type=protein
474	1	FlyBase	CG10550-PB	80	49240	3	2	3	2	0.19	type=protein
475	1	FlyBase	CG30069-PA	80	461002	2	2	1	1	0.01	type=protein
476	1	FlyBase	CG13551-PA	79	11941	4	3	3	2	0.98	type=protein
477	1	FlyBase	CG3566-PB	79	12980	2	2	1	1	0.37	type=protein
478	1	FlyBase	CG6020-PA	79	46976	5	4	5	4	0.43	type=protein
479	1	FlyBase	CG12400-PA	79	12947	2	2	2	2	0.89	type=protein
480	1	FlyBase	CG6206-PB	79	123211	1	1	1	1	0.03	type=protein
482	1	FlyBase	CG17332-PA	79	54068	3	3	2	2	0.17	type=protein
483	1	FlyBase	CG8094-PA	78	51258	3	3	3	3	0.28	type=protein
484	1	FlyBase	CG8857-PC	78	18232	5	4	4	3	0.98	type=protein
485	1	FlyBase	CG45057-PA	78	20630	6	4	5	3	0.83	type=protein
486	1	FlyBase	CG3985-PA	78	57932	2	2	2	2	0.16	type=protein
487	1	FlyBase	CG16916-PA	77	47061	1	1	1	1	0.09	type=protein
488	1	FlyBase	CG1319-PB	77	16626	1	1	1	1	0.28	type=protein
489	1	FlyBase	CG4265-PA	77	25972	2	2	2	2	0.38	type=protein
490	1	FlyBase	CG34115-PA	77	8972	1	1	1	1	0.57	type=protein
491	1	FlyBase	CG9331-PA	77	39794	3	2	3	2	0.23	type=protein
492	1	FlyBase	CG12203-PA	77	20760	3	2	2	2	0.49	type=protein
493	1	FlyBase	CG5703-PA	77	27040	3	3	3	3	0.59	type=protein
494	1	FlyBase	CG32694-PH	77	18347	2	1	2	1	0.25	type=protein
495	1	FlyBase	CG6148-PA	76	61680	4	4	4	4	0.31	type=protein
496	1	FlyBase	CG18548-PA	76	24669	9	4	3	1	0.18	type=protein
497	1	FlyBase	CG9928-PA	76	11456	1	1	1	1	0.43	type=protein
498	1	FlyBase	CG3699-PA	76	26093	2	2	2	2	0.38	type=protein
499	1	FlyBase	CG32197-PA	76	5770	3	3	2	2	2.96	type=protein
500	1	FlyBase	CG18428-PA	76	16861	3	3	2	2	0.63	type=protein
501	1	FlyBase	CG32694-PB	76	38054	3	1	3	1	0.12	type=protein
502	1	FlyBase	CG1440-PA	76	55673	1	1	1	1	0.08	type=protein
503	1	FlyBase	CG12775-PA	75	18510	3	2	3	2	0.57	type=protein
504	1	FlyBase	CG5378-PA	75	45490	2	2	2	2	0.20	type=protein
505	1	FlyBase	CG7762-PA	75	102856	5	4	5	4	0.18	type=protein
506	1	FlyBase	CG1100-PA	75	58308	1	1	1	1	0.08	type=protein
507	1	FlyBase	CG9819-PA	75	64888	3	3	3	3	0.22	type=protein
508	1	FlyBase	CG14904-PA	75	21450	2	2	2	2	0.48	type=protein
509	1	FlyBase	CG3529-PB	74	57808	1	1	1	1	0.08	type=protein
510	1	FlyBase	CG5045-PA	74	27786	1	1	1	1	0.16	type=protein
511	1	FlyBase	CG5945-PA	74	28681	2	1	2	1	0.16	type=protein
512	1	FlyBase	CG7675-PA	73	31522	2	1	2	1	0.14	type=protein
513	1	FlyBase	CG1742-PA	73	16856	2	2	2	2	0.63	type=protein
514	1	FlyBase	CG5012-PA	73	19646	1	1	1	1	0.24	type=protein
515	1	FlyBase	CG13887-PC	73	26184	2	2	2	2	0.38	type=protein
516	1	FlyBase	CG4904-PB	72	31178	2	2	2	2	0.31	type=protein
517	1	FlyBase	CG32498-PA	72	77789	1	1	1	1	0.06	type=protein
518	1	FlyBase	CG33103-PC	71	238563	2	2	2	2	0.04	type=protein
519	1	FlyBase	CG2150-PA	71	17466	3	2	2	1	0.27	type=protein
520	1	FlyBase	CG31794-PA	70	65841	2	2	2	2	0.14	type=protein
521	1	FlyBase	CG1915-PS	70	1764231	3	2	2	1	0.00	type=protein
522	1	FlyBase	CG9057-PA	70	38344	2	1	2	1	0.12	type=protein
523	1	FlyBase	CG9769-PA	70	31315	2	2	2	2	0.31	type=protein
524	1	FlyBase	CG9291-PA	70	13248	2	2	2	2	0.87	type=protein
525	1	FlyBase	CG9360-PA	70	27293	3	2	3	2	0.36	type=protein
526	1	FlyBase	CG8782-PA	69	47649	1	1	1	1	0.09	type=protein
527	1	FlyBase	CG3320-PA	69	22978	3	2	3	2	0.44	type=protein
528	1	FlyBase	CG2233-PA	69	46985	3	2	3	2	0.20	type=protein
529	1	FlyBase	CG17280-PA	69	12520	4	3	2	2	0.93	type=protein
530	1	FlyBase	CG3001-PA	68	59835	1	1	1	1	0.07	type=protein
531	1	FlyBase	CG4302-PA	68	60154	1	1	1	1	0.07	type=protein
532	1	FlyBase	CG40452-PA	68	23900	1	1	1	1	0.19	type=protein
533	1	FlyBase	CG9394-PA	68	76935	1	1	1	1	0.06	type=protein
534	1	FlyBase	CG4111-PB	68	14487	2	2	1	1	0.33	type=protein
535	1	FlyBase	CG15616-PA	67	14983	3	3	3	3	1.29	type=protein
536	1	FlyBase	CG2099-PA	67	17737	3	3	3	3	1.02	type=protein
537	1	FlyBase	CG13048-PA	67	22218	1	1	1	1	0.21	type=protein
538	1	FlyBase	CG31884-PB	67	11867	2	2	2	2	1.00	type=protein
539	1	FlyBase	CG9091-PA	67	10821	2	2	2	2	1.14	type=protein
540	1	FlyBase	CG10753-PA	67	13788	1	1	1	1	0.35	type=protein
541	1	FlyBase	CG9334-PA	66	41753	1	1	1	1	0.11	type=protein
542	1	FlyBase	CG5844-PA	66	41869	1	1	1	1	0.11	type=protein
543	1	FlyBase	CG45110-PA	66	38515	2	1	2	1	0.12	type=protein
544	1	FlyBase	CG11901-PB	66	49167	2	2	2	2	0.19	type=protein
545	1	FlyBase	CG7580-PA	66	10086	6	3	6	3	2.36	type=protein
546	1	FlyBase	CG32694-PA	66	35723	2	1	2	1	0.12	type=protein
547	1	FlyBase	CG9629-PA	65	58646	3	2	3	2	0.15	type=protein
548	1	FlyBase	CG31509-PA	65	14303	3	2	3	2	0.78	type=protein
549	1	FlyBase	CG42724-PC	65	129854	4	2	4	2	0.07	type=protein
550	1	FlyBase	CG9553-PA	65	13899	2	2	2	2	0.81	type=protein
551	1	FlyBase	CG3074-PB	65	49859	2	2	2	2	0.18	type=protein
552	1	FlyBase	CG1458-PA	64	14899	1	1	1	1	0.32	type=protein
553	1	FlyBase	CG11151-PA	64	12491	2	1	2	1	0.39	type=protein
554	1	FlyBase	CG6625-PA	64	33393	2	2	2	2	0.29	type=protein
555	1	FlyBase	CG5366-PA	63	140508	1	1	1	1	0.03	type=protein
556	1	FlyBase	CG3835-PB	63	58833	1	1	1	1	0.07	type=protein
557	1	FlyBase	CG15697-PA	62	14622	1	1	1	1	0.33	type=protein
558	1	FlyBase	CG3140-PA	62	26664	3	2	3	2	0.37	type=protein
559	1	FlyBase	CG10944-PA	62	24773	2	1	2	1	0.18	type=protein
560	1	FlyBase	CG9572-PA	62	49529	2	2	2	2	0.19	type=protein
561	1	FlyBase	CG9603-PA	62	9895	6	2	5	2	1.28	type=protein
562	1	FlyBase	CG8055-PA	62	25428	1	1	1	1	0.18	type=protein
563	1	FlyBase	CG18285-PA	61	25092	2	2	2	2	0.40	type=protein
564	1	FlyBase	CG2204-PB	61	40971	4	3	4	3	0.36	type=protein
565	1	FlyBase	CG2269-PB	61	89111	2	1	2	1	0.05	type=protein
566	1	FlyBase	CG16826-PA	61	38011	1	1	1	1	0.12	type=protein
567	1	FlyBase	CG14235-PA	60	11600	3	3	3	3	1.88	type=protein
568	1	FlyBase	CG5826-PA	60	26501	2	1	2	1	0.17	type=protein
569	1	FlyBase	CG31605-PE	60	29483	3	2	3	2	0.33	type=protein
570	1	FlyBase	CG7203-PB	60	12360	1	1	1	1	0.40	type=protein
571	1	FlyBase	CG3944-PA	60	24976	3	2	3	2	0.40	type=protein
572	1	FlyBase	CG3301-PA	60	27449	1	1	1	1	0.16	type=protein
573	1	FlyBase	CG34172-PA	60	6596	2	1	2	1	0.84	type=protein
574	1	FlyBase	CG10149-PA	60	49576	3	2	3	2	0.18	type=protein
575	1	FlyBase	CG5827-PC	60	10488	2	2	2	2	1.19	type=protein
576	1	FlyBase	CG31345-PA	60	24203	3	1	3	1	0.19	type=protein
577	1	FlyBase	CG6642-PA	60	18045	2	2	2	2	0.58	type=protein
578	1	FlyBase	CG34199-PA	60	21771	1	1	1	1	0.21	type=protein
579	1	FlyBase	CG11111-PB	59	138445	1	1	1	1	0.03	type=protein
580	1	FlyBase	CG3751-PA	59	15084	1	1	1	1	0.32	type=protein
581	1	FlyBase	CG4067-PA	59	100116	4	4	4	4	0.18	type=protein
582	1	FlyBase	CG4944-PA	59	14401	2	2	2	2	0.77	type=protein
583	1	FlyBase	CG40485-PB	59	27422	1	1	1	1	0.16	type=protein
584	1	FlyBase	CG2862-PA	59	16724	1	1	1	1	0.28	type=protein
585	1	FlyBase	CG31617-PA	59	26389	1	1	1	1	0.17	type=protein
586	1	FlyBase	CG15442-PA	59	17057	6	3	5	3	1.07	type=protein
587	1	FlyBase	CG8385-PA	59	20721	3	2	2	1	0.49	type=protein
588	1	FlyBase	CG31332-PA	59	85703	2	1	2	1	0.05	type=protein
589	1	FlyBase	CG2720-PA	58	55939	1	1	1	1	0.08	type=protein
590	1	FlyBase	CG5390-PA	58	45711	3	2	3	2	0.20	type=protein
591	1	FlyBase	CG8462-PA	58	14439	1	1	1	1	0.33	type=protein
592	1	FlyBase	CG2918-PA	58	103612	1	1	1	1	0.04	type=protein
593	1	FlyBase	CG11324-PA	57	42862	2	2	2	2	0.22	type=protein
594	1	FlyBase	CG15441-PA	57	25952	1	1	1	1	0.17	type=protein
595	1	FlyBase	CG10576-PA	57	43114	1	1	1	1	0.10	type=protein
596	1	FlyBase	CG3214-PC	57	16858	2	2	2	2	0.63	type=protein
597	1	FlyBase	CG3949-PA	57	14012	1	1	1	1	0.34	type=protein
598	1	FlyBase	CG11899-PA	56	39653	2	2	2	2	0.24	type=protein
599	1	FlyBase	CG3057-PA	56	33207	1	1	1	1	0.13	type=protein
600	1	FlyBase	CG12269-PA	56	12218	2	2	2	2	0.96	type=protein
601	1	FlyBase	CG12859-PA	56	13126	3	1	3	1	0.37	type=protein
602	1	FlyBase	CG15201-PA	56	12963	2	2	2	2	0.89	type=protein
603	1	FlyBase	CG7008-PA	55	103358	3	2	3	2	0.09	type=protein
604	1	FlyBase	CG5744-PB	55	21701	3	3	3	3	0.78	type=protein
605	1	FlyBase	CG6776-PA	55	27750	2	1	2	1	0.16	type=protein
606	1	FlyBase	CG34455-PC	55	33454	1	1	1	1	0.13	type=protein
607	1	FlyBase	CG7269-PC	55	48989	3	2	3	2	0.19	type=protein
608	1	FlyBase	CG10305-PB	55	13488	1	1	1	1	0.36	type=protein
609	1	FlyBase	CG3455-PB	55	45067	1	1	1	1	0.10	type=protein
610	1	FlyBase	CG42462-PA	54	12945	2	2	2	2	0.89	type=protein
611	1	FlyBase	CG6440-PA	54	11247	2	2	1	1	0.44	type=protein
612	1	FlyBase	CG4119-PA	54	112813	4	3	3	2	0.08	type=protein
613	1	FlyBase	CG3195-PA	54	17846	2	2	2	2	0.59	type=protein
614	1	FlyBase	CG8495-PA	54	6816	1	1	1	1	0.81	type=protein
615	1	FlyBase	CG3967-PB	54	32133	2	2	2	2	0.30	type=protein
616	1	FlyBase	CG10097-PB	53	57380	1	1	1	1	0.08	type=protein
617	1	FlyBase	CG17673-PA	53	6495	1	1	1	1	0.84	type=protein
618	1	FlyBase	CG2827-PA	53	36894	2	2	2	2	0.26	type=protein
619	1	FlyBase	CG33519-PC	53	478117	5	4	5	4	0.04	type=protein
620	1	FlyBase	CG1709-PB	53	95304	1	1	1	1	0.05	type=protein
621	1	FlyBase	CG5162-PA	52	44858	2	1	2	1	0.10	type=protein
622	1	FlyBase	CG14933-PA	52	8783	1	1	1	1	0.59	type=protein
623	1	FlyBase	CG5825-PA	52	15364	1	1	1	1	0.31	type=protein
624	1	FlyBase	CG10211-PA	52	157259	1	1	1	1	0.03	type=protein
625	1	FlyBase	CG2604-PA	52	47502	1	1	1	1	0.09	type=protein
626	1	FlyBase	CG8511-PA	52	14579	2	2	2	2	0.77	type=protein
627	1	FlyBase	CG5325-PA	52	31332	1	1	1	1	0.14	type=protein
628	1	FlyBase	CG6066-PA	52	52916	1	1	1	1	0.08	type=protein
629	1	FlyBase	CG7214-PA	52	13957	1	1	1	1	0.34	type=protein
630	1	FlyBase	CG9468-PA	52	115289	1	1	1	1	0.04	type=protein
631	1	FlyBase	CG5330-PA	52	42971	2	1	2	1	0.10	type=protein
632	1	FlyBase	CG11217-PA	51	19346	2	2	2	2	0.54	type=protein
633	1	FlyBase	CG3672-PA	51	29829	1	1	1	1	0.15	type=protein
634	1	FlyBase	CG7820-PA	51	30256	2	2	2	2	0.32	type=protein
635	1	FlyBase	CG8715-PB	51	134619	1	1	1	1	0.03	type=protein
636	1	FlyBase	CG5174-PA	51	22543	3	2	3	2	0.45	type=protein
637	1	FlyBase	CG10098-PA	51	37872	1	1	1	1	0.12	type=protein
638	1	FlyBase	CG10938-PA	51	27050	2	2	2	2	0.36	type=protein
639	1	FlyBase	CG2248-PA	51	21662	1	1	1	1	0.21	type=protein
640	1	FlyBase	CG32549-PB	51	70094	2	2	2	2	0.13	type=protein
641	1	FlyBase	CG34051-PA	50	26321	1	1	1	1	0.17	type=protein
642	1	FlyBase	CG11024-PA	50	14835	2	2	2	2	0.74	type=protein
643	1	FlyBase	CG13334-PA	50	39262	1	1	1	1	0.11	type=protein
644	1	FlyBase	CG9124-PA	50	38659	1	1	1	1	0.11	type=protein
645	1	FlyBase	CG6090-PA	50	18241	2	2	2	2	0.58	type=protein
646	1	FlyBase	CG10882-PB	50	130108	1	1	1	1	0.03	type=protein
647	1	FlyBase	CG1262-PA	50	13205	1	1	1	1	0.37	type=protein
648	1	FlyBase	CG34034-PB	50	15549	2	1	2	1	0.31	type=protein
649	1	FlyBase	CG7143-PA	50	99609	1	1	1	1	0.04	type=protein
650	1	FlyBase	CG3502-PB	50	106054	2	1	1	1	0.04	type=protein
651	1	FlyBase	CG1475-PB	49	23770	4	2	4	2	0.42	type=protein
652	1	FlyBase	CG10724-PA	49	66923	3	2	3	2	0.13	type=protein
653	1	FlyBase	CG5288-PC	49	54644	1	1	1	1	0.08	type=protein
654	1	FlyBase	CG16936-PA	49	25391	4	2	3	2	0.39	type=protein
655	1	FlyBase	CG13833-PA	48	35467	1	1	1	1	0.13	type=protein
656	1	FlyBase	CG4729-PA	48	44782	1	1	1	1	0.10	type=protein
657	1	FlyBase	CG32548-PB	48	41417	1	1	1	1	0.11	type=protein
658	1	FlyBase	CG10298-PA	48	20997	1	1	1	1	0.22	type=protein
659	1	FlyBase	CG6948-PA	48	23872	1	1	1	1	0.19	type=protein
660	1	FlyBase	CG16886-PA	48	42977	5	3	5	3	0.34	type=protein
661	1	FlyBase	CG10011-PA	48	235173	2	1	2	1	0.02	type=protein
662	1	FlyBase	CG8615-PA	48	21789	1	1	1	1	0.21	type=protein
663	1	FlyBase	CG9032-PA	47	6787	1	1	1	1	0.81	type=protein
664	1	FlyBase	CG8439-PA	47	59609	1	1	1	1	0.07	type=protein
665	1	FlyBase	CG1963-PA	47	21192	1	1	1	1	0.22	type=protein
666	1	FlyBase	CG8487-PA	47	196079	1	1	1	1	0.02	type=protein
667	1	FlyBase	CG6512-PA	47	89920	2	1	2	1	0.05	type=protein
668	1	FlyBase	CG1101-PA	47	27835	1	1	1	1	0.16	type=protein
669	1	FlyBase	CG4665-PC	47	24605	2	1	2	1	0.18	type=protein
670	1	FlyBase	CG2028-PB	47	39739	1	1	1	1	0.11	type=protein
671	1	FlyBase	CG7939-PB	47	16056	3	2	3	2	0.67	type=protein
672	1	FlyBase	CG5377-PA	47	31821	1	1	1	1	0.14	type=protein
673	1	FlyBase	CG10833-PA	47	57648	1	1	1	1	0.08	type=protein
674	1	FlyBase	CG11958-PA	47	68253	1	1	1	1	0.06	type=protein
675	1	FlyBase	CG4190-PA	46	22212	1	1	1	1	0.21	type=protein
676	1	FlyBase	CG14661-PA	46	27667	1	1	1	1	0.16	type=protein
677	1	FlyBase	CG10687-PA	46	64351	1	1	1	1	0.07	type=protein
678	1	FlyBase	CG2152-PA	46	24620	1	1	1	1	0.18	type=protein
679	1	FlyBase	CG1507-PA	46	31069	1	1	1	1	0.14	type=protein
680	1	FlyBase	CG2033-PC	46	14900	2	2	2	2	0.74	type=protein
681	1	FlyBase	CG14762-PA	46	53026	1	1	1	1	0.08	type=protein
682	1	FlyBase	CG6395-PA	46	24523	1	1	1	1	0.19	type=protein
683	1	FlyBase	CG9035-PA	46	17820	2	1	2	1	0.26	type=protein
684	1	FlyBase	CG3415-PA	45	64263	1	1	1	1	0.07	type=protein
685	1	FlyBase	CG6666-PA	45	18561	2	1	2	1	0.25	type=protein
686	1	FlyBase	CG32169-PA	45	40200	1	1	1	1	0.11	type=protein
687	1	FlyBase	CG10374-PA	45	48848	2	2	2	2	0.19	type=protein
688	1	FlyBase	CG17146-PA	45	22140	1	1	1	1	0.21	type=protein
689	1	FlyBase	CG10320-PA	45	12129	1	1	1	1	0.40	type=protein
690	1	FlyBase	CG13389-PA	45	17168	5	2	3	2	0.62	type=protein
691	1	FlyBase	CG9212-PB	45	32175	1	1	1	1	0.14	type=protein
692	1	FlyBase	CG9258-PA	45	35608	2	1	2	1	0.13	type=protein
693	1	FlyBase	CG3318-PA	45	27256	1	1	1	1	0.17	type=protein
694	1	FlyBase	CG9336-PA	45	16428	1	1	1	1	0.29	type=protein
695	1	FlyBase	CG18212-PF	44	95222	1	1	1	1	0.05	type=protein
696	1	FlyBase	CG5680-PB	44	43229	1	1	1	1	0.10	type=protein
697	1	FlyBase	CG3595-PA	44	19988	1	1	1	1	0.23	type=protein
698	1	FlyBase	CG11654-PA	44	47842	3	1	3	1	0.09	type=protein
699	1	FlyBase	CG11797-PA	44	15669	2	1	2	1	0.30	type=protein
700	1	FlyBase	CG10324-PA	44	62018	1	1	1	1	0.07	type=protein
701	1	FlyBase	CG6463-PA	44	13825	1	1	1	1	0.35	type=protein
702	1	FlyBase	CG9132-PA	44	21693	1	1	1	1	0.21	type=protein
703	1	FlyBase	CG5119-PC	44	70066	2	2	2	2	0.13	type=protein
704	1	FlyBase	CG3373-PA	44	63514	1	1	1	1	0.07	type=protein
705	1	FlyBase	CG4567-PA	44	83870	1	1	1	1	0.05	type=protein
706	1	FlyBase	CG10712-PB	44	101221	1	1	1	1	0.04	type=protein
707	1	FlyBase	CG3333-PA	43	57163	3	3	3	3	0.25	type=protein
708	1	FlyBase	CG30042-PA	43	26941	2	2	2	2	0.36	type=protein
709	1	FlyBase	CG9888-PA	43	34662	2	1	2	1	0.13	type=protein
710	1	FlyBase	CG7109-PA	42	35906	1	1	1	1	0.12	type=protein
711	1	FlyBase	CG9306-PA	42	17512	3	3	3	3	1.03	type=protein
712	1	FlyBase	CG12163-PA	42	69424	1	1	1	1	0.06	type=protein
713	1	FlyBase	CG17919-PA	42	22679	1	1	1	1	0.20	type=protein
714	1	FlyBase	CG4087-PA	42	11552	3	1	3	1	0.43	type=protein
715	1	FlyBase	CG10119-PA	42	69910	1	1	1	1	0.06	type=protein
716	1	FlyBase	CG6510-PA	42	21062	4	4	3	3	0.81	type=protein
717	1	FlyBase	CG30197-PA	42	12223	1	1	1	1	0.40	type=protein
718	1	FlyBase	CG17471-PA	42	47187	1	1	1	1	0.09	type=protein
719	1	FlyBase	CG4083-PA	42	39498	1	1	1	1	0.11	type=protein
720	1	FlyBase	CG13057-PA	42	19992	2	2	2	2	0.52	type=protein
721	1	FlyBase	CG17838-PA	42	63530	1	1	1	1	0.07	type=protein
722	1	FlyBase	CG7630-PA	42	9643	1	1	1	1	0.53	type=protein
723	1	FlyBase	CG34417-PC	42	97059	5	2	4	2	0.09	type=protein
724	1	FlyBase	CG14147-PA	42	17429	2	1	2	1	0.27	type=protein
725	1	FlyBase	CG7532-PA	42	17376	1	1	1	1	0.27	type=protein
726	1	FlyBase	CG9172-PB	42	24808	1	1	1	1	0.18	type=protein
727	1	FlyBase	CG31030-PA	42	42650	1	1	1	1	0.10	type=protein
728	1	FlyBase	CG1404-PB	41	24877	2	1	2	1	0.18	type=protein
729	1	FlyBase	CG3331-PA	41	98819	1	1	1	1	0.04	type=protein
730	1	FlyBase	CG4577-PA	41	48989	1	1	1	1	0.09	type=protein
731	1	FlyBase	CG14482-PA	41	6271	1	1	1	1	0.90	type=protein
732	1	FlyBase	CG4097-PA	41	25918	1	1	1	1	0.18	type=protein
733	1	FlyBase	CG12964-PC	41	125909	1	1	1	1	0.03	type=protein
734	1	FlyBase	CG4475-PA	41	49358	2	1	2	1	0.09	type=protein
735	1	FlyBase	CG3265-PB	41	32785	1	1	1	1	0.14	type=protein
736	1	FlyBase	CG7781-PA	40	16457	1	1	1	1	0.29	type=protein
737	1	FlyBase	CG33126-PA	40	24502	1	1	1	1	0.19	type=protein
738	1	FlyBase	CG2986-PE	40	9038	1	1	1	1	0.57	type=protein
739	1	FlyBase	CG4627-PA	40	22921	1	1	1	1	0.20	type=protein
740	1	FlyBase	CG43322-PA	40	41481	1	1	1	1	0.11	type=protein
741	1	FlyBase	CG2207-PF	40	18812	1	1	1	1	0.25	type=protein
742	1	FlyBase	CG3585-PB	40	380165	1	1	1	1	0.01	type=protein
743	1	FlyBase	CG32446-PA	40	7864	1	1	1	1	0.67	type=protein
744	1	FlyBase	CG8331-PA	40	20485	1	1	1	1	0.22	type=protein
745	1	FlyBase	CG5625-PA	40	91854	1	1	1	1	0.05	type=protein
746	1	FlyBase	CG7888-PB	39	51778	1	1	1	1	0.08	type=protein
747	1	FlyBase	CG32407-PA	39	28162	1	1	1	1	0.16	type=protein
748	1	FlyBase	CG34191-PB	39	9432	2	1	2	1	0.54	type=protein
749	1	FlyBase	CG8053-PA	39	17178	1	1	1	1	0.27	type=protein
750	1	FlyBase	CG9127-PA	38	149233	1	1	1	1	0.03	type=protein
751	1	FlyBase	CG15081-PC	38	33092	1	1	1	1	0.14	type=protein
752	1	FlyBase	CG5804-PA	38	9274	1	1	1	1	0.55	type=protein
753	1	FlyBase	CG42338-PD	38	330680	3	2	1	1	0.01	type=protein
754	1	FlyBase	CG44244-PB	38	38074	2	1	2	1	0.12	type=protein
755	1	FlyBase	CG5164-PA	38	24990	1	1	1	1	0.18	type=protein
756	1	FlyBase	CG1240-PA	38	27568	2	1	2	1	0.16	type=protein
757	1	FlyBase	CG3395-PA	38	22610	3	1	3	1	0.20	type=protein
758	1	FlyBase	CG16901-PA	38	35028	1	1	1	1	0.13	type=protein
759	1	FlyBase	CG8778-PA	38	32027	1	1	1	1	0.14	type=protein
760	1	FlyBase	CG12279-PA	37	12099	1	1	1	1	0.40	type=protein
761	1	FlyBase	CG16817-PA	37	20832	3	2	3	2	0.49	type=protein
762	1	FlyBase	CG7662-PA	37	21480	1	1	1	1	0.21	type=protein
763	1	FlyBase	CG2175-PA	37	179535	1	1	1	1	0.02	type=protein
764	1	FlyBase	CG12082-PA	37	92723	1	1	1	1	0.05	type=protein
765	1	FlyBase	CG12070-PA	37	108422	5	2	4	2	0.08	type=protein
766	1	FlyBase	CG4373-PA	37	58825	1	1	1	1	0.07	type=protein
767	1	FlyBase	CG8024-PB	37	74885	1	1	1	1	0.06	type=protein
768	1	FlyBase	CG1561-PB	37	72896	2	1	1	1	0.06	type=protein
769	1	FlyBase	CG1112-PA	36	65762	2	2	2	2	0.14	type=protein
770	1	FlyBase	CG1793-PA	36	166380	1	1	1	1	0.03	type=protein
771	1	FlyBase	CG2004-PA	36	48532	1	1	1	1	0.09	type=protein
772	1	FlyBase	CG2998-PA	36	7518	2	1	2	1	0.71	type=protein
773	1	FlyBase	CG3088-PA	36	27233	1	1	1	1	0.17	type=protein
774	1	FlyBase	CG9436-PA	36	35672	1	1	1	1	0.13	type=protein
775	1	FlyBase	CG3107-PB	36	119984	1	1	1	1	0.04	type=protein
776	1	FlyBase	CG8732-PD	36	81394	2	2	2	2	0.11	type=protein
777	1	FlyBase	CG5903-PA	36	24650	2	1	2	1	0.18	type=protein
778	1	FlyBase	CG5676-PA	36	17298	1	1	1	1	0.27	type=protein
779	1	FlyBase	CG4533-PA	36	21296	1	1	1	1	0.22	type=protein
780	1	FlyBase	CG8209-PA	36	36802	1	1	1	1	0.12	type=protein
781	1	FlyBase	CG16963-PA	36	55937	1	1	1	1	0.08	type=protein
782	1	FlyBase	CG12264-PA	35	51318	1	1	1	1	0.09	type=protein
783	1	FlyBase	CG3823-PA	35	34209	1	1	1	1	0.13	type=protein
784	1	FlyBase	CG7925-PB	35	15660	1	1	1	1	0.30	type=protein
785	1	FlyBase	CG15615-PB	35	42766	2	1	2	1	0.10	type=protein
786	1	FlyBase	CG4863-PA	35	47208	3	1	3	1	0.09	type=protein
787	1	FlyBase	CG32701-PA	35	33056	1	1	1	1	0.14	type=protein
788	1	FlyBase	CG6983-PA	35	20545	1	1	1	1	0.22	type=protein
789	1	FlyBase	CG1098-PA	35	70970	1	1	1	1	0.06	type=protein
790	1	FlyBase	CG43101-PA	35	12800	1	1	1	1	0.38	type=protein
791	1	FlyBase	CG7962-PA	35	51799	2	1	2	1	0.08	type=protein
792	1	FlyBase	CG2082-PA	35	39928	2	1	2	1	0.11	type=protein
793	1	FlyBase	CG32593-PD	34	31081	1	1	1	1	0.14	type=protein
794	1	FlyBase	CG8977-PA	34	59817	1	1	1	1	0.07	type=protein
795	1	FlyBase	CG5597-PA	34	29952	2	1	1	1	0.15	type=protein
796	1	FlyBase	CG10851-PA	34	39758	4	1	4	1	0.11	type=protein
797	1	FlyBase	CG3231-PA	34	139552	1	1	1	1	0.03	type=protein
798	1	FlyBase	CG9369-PA	34	76255	2	1	2	1	0.06	type=protein
799	1	FlyBase	CG4204-PA	34	13250	2	1	2	1	0.37	type=protein
800	1	FlyBase	CG9834-PA	34	43840	1	1	1	1	0.10	type=protein
801	1	FlyBase	CG11471-PA	34	141791	1	1	1	1	0.03	type=protein
802	1	FlyBase	CG11089-PA	34	63698	2	1	2	1	0.07	type=protein
803	1	FlyBase	CG3542-PA	33	91639	2	1	2	1	0.05	type=protein
804	1	FlyBase	CG3644-PA	33	17727	3	2	3	2	0.60	type=protein
805	1	FlyBase	CG8281-PA	33	38648	1	1	1	1	0.11	type=protein
806	1	FlyBase	CG10113-PB	33	68206	1	1	1	1	0.06	type=protein
807	1	FlyBase	CG8210-PA	33	13979	1	1	1	1	0.34	type=protein
808	1	FlyBase	CG17534-PA	33	25050	2	2	2	2	0.40	type=protein
809	1	FlyBase	CG1639-PA	33	17504	1	1	1	1	0.27	type=protein
810	1	FlyBase	CG17320-PA	33	59476	1	1	1	1	0.07	type=protein
811	1	FlyBase	CG31764-PA	33	48568	1	1	1	1	0.09	type=protein
812	1	FlyBase	CG6329-PA	33	17816	1	1	1	1	0.26	type=protein
813	1	FlyBase	CG18174-PA	33	34516	1	1	1	1	0.13	type=protein
814	1	FlyBase	CG3991-PA	33	149598	1	1	1	1	0.03	type=protein
815	1	FlyBase	CG44008-PB	33	9226	1	1	1	1	0.56	type=protein
816	1	FlyBase	CG44195-PA	33	76263	1	1	1	1	0.06	type=protein
817	1	FlyBase	CG7399-PA	32	51996	1	1	1	1	0.08	type=protein
818	1	FlyBase	CG3997-PA	31	6295	1	1	1	1	0.88	type=protein
819	1	FlyBase	CG4535-PA	31	49224	1	1	1	1	0.09	type=protein
820	1	FlyBase	CG8351-PA	31	59855	3	1	2	1	0.07	type=protein
821	1	FlyBase	CG33979-PA	31	45898	4	2	3	2	0.20	type=protein
822	1	FlyBase	CG6292-PA	31	94762	1	1	1	1	0.05	type=protein
823	1	FlyBase	CG9441-PA	31	35749	1	1	1	1	0.12	type=protein
824	1	FlyBase	CG5958-PA	30	34097	3	3	3	3	0.45	type=protein
825	1	FlyBase	CG2227-PA	30	29167	1	1	1	1	0.15	type=protein
826	1	FlyBase	CG4572-PA	30	54535	1	1	1	1	0.08	type=protein
827	1	FlyBase	CG3476-PA	30	32605	1	1	1	1	0.14	type=protein
828	1	FlyBase	CG3800-PA	30	18431	2	1	2	1	0.25	type=protein
829	1	FlyBase	CG4301-PA	30	153053	1	1	1	1	0.03	type=protein
830	1	FlyBase	CG7415-PB	30	82162	3	1	3	1	0.05	type=protein
831	1	FlyBase	CG32171-PA	30	28789	1	1	1	1	0.16	type=protein
832	1	FlyBase	CG6950-PC	29	51491	1	1	1	1	0.09	type=protein
833	1	FlyBase	CG3849-PA	29	56272	1	1	1	1	0.08	type=protein
834	1	FlyBase	CG5946-PA	29	35366	1	1	1	1	0.13	type=protein
835	1	FlyBase	CG30415-PA	29	9581	3	1	3	1	0.53	type=protein
836	1	FlyBase	CG2096-PA	28	51922	1	1	1	1	0.08	type=protein
837	1	FlyBase	CG3431-PA	28	37879	1	1	1	1	0.12	type=protein
838	1	FlyBase	CG7911-PA	28	17405	1	1	1	1	0.27	type=protein
839	1	FlyBase	CG6781-PA	28	28533	1	1	1	1	0.16	type=protein
840	1	FlyBase	CG34072-PA	27	6406	1	1	1	1	0.86	type=protein
841	1	FlyBase	CG3753-PA	27	85112	1	1	1	1	0.05	type=protein
842	1	FlyBase	CG1099-PA	27	120923	1	1	1	1	0.04	type=protein
843	1	FlyBase	CG12171-PA	27	26993	1	1	1	1	0.17	type=protein
844	1	FlyBase	CG13279-PA	27	50553	2	1	2	1	0.09	type=protein
845	1	FlyBase	CG10639-PA	27	50464	1	1	1	1	0.09	type=protein
846	1	FlyBase	CG7028-PA	27	104392	2	1	2	1	0.04	type=protein
847	1	FlyBase	CG5107-PA	26	24126	1	1	1	1	0.19	type=protein
848	1	FlyBase	CG4466-PA	26	23648	1	1	1	1	0.19	type=protein
849	1	FlyBase	CG16765-PD	26	61432	2	1	2	1	0.07	type=protein
850	1	FlyBase	CG34439-PA	26	8573	1	1	1	1	0.61	type=protein
851	1	FlyBase	CG5935-PA	26	72036	1	1	1	1	0.06	type=protein
852	1	FlyBase	CG10423-PA	25	9634	2	1	1	1	0.53	type=protein
853	1	FlyBase	CG11073-PA	25	111554	1	1	1	1	0.04	type=protein
854	1	FlyBase	CG12131-PA	25	26643	1	1	1	1	0.17	type=protein
855	1	FlyBase	CG14407-PA	24	17795	1	1	1	1	0.26	type=protein

## Sheet: Arkusz1
User	Milena Damulewicz
E-mail	milena.damulewicz@uj.edu.pl
Search	title	201012 1559 Damulewicz
MS	data	file	O:\jasio\MGF\Damulewicz 20201014\010091561damu_cs-ZT0.mgf
Database	FlyBase 6.22
Timestamp	14 Oct 2020 at 13:29:52 GMT
Type	of	search	MS/MS Ion Search
Enzyme	Trypsin
Fixed	modifications	Methylthio (C)
Variable	modifications	Oxidation (M)
Mass	values	Monoisotopic
Protein	mass	Unrestricted
Peptide	mass	tolerance	5 ppm
Fragment	mass	tolerance	0.01 Da
Max	missed	cleavages	2
Instrument	type	HCD
Number	of	queries	46.221
Significance	threshold	p<	0.004321
Max.	number	of	families
Ions	score	or	expect
Min.	number	of	sig.
Preferred	taxonomy	All entries
Show	Percolator	scores?	no
Family	Member	Database	Accession
1	1	FlyBase	CG17927-PB
1	2	FlyBase	CG17927-PT
2	1	FlyBase	CG11064-PA	name=apolpp-PA
3	1	FlyBase	CG1977-PA	name=alpha-Spec-PA
4	1	FlyBase	CG5870-PB	name=beta-Spec-PB
4	2	FlyBase	CG5870-PA	name=beta-Spec-PA
5	1	FlyBase	CG11154-PA	name=ATPsynbeta-PA
6	1	FlyBase	CG7478-PA	name=Act79B-PA
6	2	FlyBase	CG5178-PA	name=Act88F-PA
6	3	FlyBase	CG10067-PA	name=Act57B-PA
6	4	FlyBase	CG4027-PB	name=Act5C-PB
6	5	FlyBase	CG12051-PA	name=Act42A-PA
7	1	FlyBase	CG9244-PB	name=Acon-PB
8	1	FlyBase	CG5125-PB
8	2	FlyBase	CG5125-PA	name=ninaC-PA
9	1	FlyBase	CG15792-PA
10	1	FlyBase	CG9277-PB	name=betaTub56D-PB
10	2	FlyBase	CG9359-PA	name=betaTub85D-PA
10	3	FlyBase	CG4869-PB	name=betaTub97EF-PB
11	1	FlyBase	CG3481-PC	name=Adh-PC
12	1	FlyBase	CG6058-PB	name=Ald-PB
13	1	FlyBase	CG5670-PA	name=Atpalpha-P"
14	1	FlyBase	CG3725-PA	name=SERCA-PA
15	1	FlyBase	CG1913-PA	name=alphaTub84B-PA
15	2	FlyBase	CG9476-PA	name=alphaTub85E-PA
16	1	FlyBase	CG4898-PJ	name=Tm1-PJ
16	2	FlyBase	CG4843-PC	name=Tm2-PC
16	3	FlyBase	CG4843-PA	name=Tm2-PA
16	4	FlyBase	CG4898-PA	name=Tm1-PA
17	1	FlyBase	CG32031-PA	name=Argk-PA
18	1	FlyBase	CG17654-PB	name=Eno-PB
19	1	FlyBase	CG7254-PA	name=GlyP-PA
20	1	FlyBase	CG3612-PA	name=blw-PA
21	1	FlyBase	CG9042-PC	name=Gpdh1-PC
22	1	FlyBase	CG4264-PE	name=Hsc70-4-PE
22	2	FlyBase	CG4147-PB	name=Hsc70-3-PB
22	3	FlyBase	CG5436-PA	name=Hsp68-PA
23	1	FlyBase	CG3752-PA	name=Aldh-PA
24	1	FlyBase	CG3861-PA	name=kdn-PA
25	1	FlyBase	CG32019-PC
26	1	FlyBase	CG3523-PA	name=FASN1-PA
27	1	FlyBase	CG34387-PC	name=futsch-PC
28	1	FlyBase	CG17246-PB	name=SdhA-PB
29	1	FlyBase	CG5320-PA	name=Gdh-PA
30	1	FlyBase	CG1516-PG	name=PCB-PG
31	1	FlyBase	CG6871-PA	name=Cat-PA
32	1	FlyBase	CG7998-PA	name=Mdh2-PA
33	1	FlyBase	CG8893-PA	name=Gapdh2-PA
33	2	FlyBase	CG12055-PA	name=Gapdh1-PA
34	1	FlyBase	CG7920-PA	name=CG7920-PA
35	1	FlyBase	CG1242-PA	name=Hsp83-PA
35	2	FlyBase	CG5520-PA	name=Gp93-PA
36	1	FlyBase	CG4389-PA	name=Mtpalpha-PA
37	1	FlyBase	CG15848-PA	name=Scp1-PA
38	1	FlyBase	CG8280-PA	name=eEF1alpha1-PA
38	2	FlyBase	CG1873-PA	name=eEF1alpha2-PA
39	1	FlyBase	CG8986-PA	name=Twdlbeta-PA
39	2	FlyBase	CG5812-PA	name=TwdlT-PA
40	1	FlyBase	CG4600-PA	name=yip2-PA
41	1	FlyBase	CG8472-PA	name=Cam-PA
42	1	FlyBase	CG33196-PAA
43	1	FlyBase	CG4169-PA	name=UQCR-C2-PA
44	1	FlyBase	CG31196-PA	name=14-3-3epsilon-PA
44	2	FlyBase	CG17870-PD	name=14-3-3zeta-PD
44	3	FlyBase	CG17870-PB	name=14-3-3zeta-PB
45	1	FlyBase	CG3127-PA	name=Pgk-PA
46	1	FlyBase	CG1469-PA	name=Fer2LCH-PA
47	1	FlyBase	CG12233-PA	name=l(1)G0156-PA
48	1	FlyBase	CG7070-PA	name=PyK-PA
49	1	FlyBase	CG7088-PB	name=bnb-PB
50	1	FlyBase	CG11661-PH	name=Nc73EF-PH
51	1	FlyBase	CG6588-PC
52	1	FlyBase	CG12403-PA	name=Vha68-1-PA
52	2	FlyBase	CG3762-PA	name=Vha68-2-PA
53	1	FlyBase	CG7145-PA	name=P5CDh1-PA
54	1	FlyBase	CG7470-PA
55	1	FlyBase	CG5962-PA	name=Arr2-PA
56	1	FlyBase	CG2184-PA	name=Mlc2-PA
57	1	FlyBase	CG17369-PB	name=Vha55-PB
58	1	FlyBase	CG2668-PA	name=Ebp-PA
59	1	FlyBase	CG4899-PA	name=Pdh-PA
60	1	FlyBase	CG6030-PB	name=ATPsynD-PB
61	1	FlyBase	CG9916-PA	name=Cyp1-PA
61	2	FlyBase	CG1866-PA	name=Moca-cyp-PA
62	1	FlyBase	CG17903-PA	name=Cyt-c-p-PA
63	1	FlyBase	CG8036-PB	name=CG8036-PB
64	1	FlyBase	CG18102-PL
65	1	FlyBase	CG11949-PA
66	1	FlyBase	CG1743-PC	name=Gs2-PC
67	1	FlyBase	CG7430-PA	name=CG7430-PA
68	1	FlyBase	CG11876-PA	name=Pdhb-PA
69	1	FlyBase	CG6783-PB	name=fabp-PB
70	1	FlyBase	CG8542-PA	name=Hsc70-5-PA
71	1	FlyBase	CG1417-PE
72	1	FlyBase	CG7107-PI	name=up-PI
72	2	FlyBase	CG7107-PK	name"
73	1	FlyBase	CG1618-PA	name=comt-PA
74	1	FlyBase	CG7176-PA	name=Idh-PA
75	1	FlyBase	CG4094-PA	name=Fum1-PA
76	1	FlyBase	CG10120-PA	name=Men-PA
77	1	FlyBase	CG1330-PA	name=Ccp84Ae-PA
78	1	FlyBase	CG3359-PB	name=mfas-PB
79	1	FlyBase	CG8770-PA	name=Gbeta76C-PA
80	1	FlyBase	CG16944-PA	name=sesB-PA
81	1	FlyBase	CG8322-PD	name=ATPCL-PD
82	1	FlyBase	CG4376-PB	name=Actn-PB
83	1	FlyBase	CG1019-PA	name=Mlp84B-PA
83	2	FlyBase	CG42309-PB	name=Mlp60A-PB
84	1	FlyBase	CG11963-PA	name=ScsbetaA-PA
85	1	FlyBase	CG1668-PA	name=Obp19d-PA
86	1	FlyBase	CG7433-PB	name=Gabat-PB
87	1	FlyBase	CG6186-PA	name=Tsf1-PA
88	1	FlyBase	CG6917-PA	name=Est-6-PA
89	1	FlyBase	CG4104-PA	name=Tps1-PA
90	1	FlyBase	CG11276-PA	name=RpS4-PA
91	1	FlyBase	CG2331-PA	name=TER94-PA
92	1	FlyBase	CG44162-PR	name=Strn-Mlck-PR
92	2	FlyBase	CG44162-PS
93	1	FlyBase	CG4233-PA	name=Got2-PA
94	1	FlyBase	CG8251-PA	name=Pgi-PA
95	1	FlyBase	CG6647-PA	name=porin-PA
96	1	FlyBase	CG3731-PA	name=UQCR-C1-PA
97	1	FlyBase	CG2286-PA	name=ND-75-PA
98	1	FlyBase	CG2238-PA	name=eEF2-PA
99	1	FlyBase	CG42667-PB
100	1	FlyBase	CG4307-PA	name=ATPsynO-PA
101	1	FlyBase	CG5261-PB	name=muc-PB
102	1	FlyBase	CG42639-PA	name=PPO1-PA
103	1	FlyBase	CG7010-PA	name=Pdha-PA
104	1	FlyBase	CG16885-PA	name=CG16885-PA
105	1	FlyBase	CG2171-PA	name=Tpi-PA
106	1	FlyBase	CG9812-PB	name=CG9812-PB
107	1	FlyBase	CG7875-PA
108	1	FlyBase	CG7610-PA	name=ATPsyngamma-PA
109	1	FlyBase	CG12262-PA	name=CG12262-PA
110	1	FlyBase	CG33950-PAE
111	1	FlyBase	CG2216-PA	name=Fer1HCH-PA
112	1	FlyBase	CG6988-PA	name=Pdi-PA
113	1	FlyBase	CG5939-PB	name=Prm-PB
113	2	FlyBase	CG5939-PC	name=Prm-PC
114	1	FlyBase	CG6543-PB	name=Echs1-PB
115	1	FlyBase	CG4347-PA	name=UGP-PA
116	1	FlyBase	CG8256-PC	name=Gpo1-PC
117	1	FlyBase	CG6455-PC	name=Mitofilin-PC
118	1	FlyBase	CG8050-PA	name=Cys-PA
119	1	FlyBase	CG5214-PA	name=CG5214-PA
120	1	FlyBase	CG4260-PA	name=AP-2alpha-PA
121	1	FlyBase	CG1883-PD	name=RpS7-PD
122	1	FlyBase	CG42734-PAA
122	2	FlyBase	CG1651-PB	name=Ank-PB
122	3	FlyBase	CG33957-PD
123	1	FlyBase	CG15811-PA	name=Rop-PA
124	1	FlyBase	CG6439-PA	name=Idh3b-PA
125	1	FlyBase	CG4769-PA	name=Cyt-c1-PA
126	1	FlyBase	CG1065-PA	name=Scsalpha1-PA
127	1	FlyBase	CG1803-PA	name=regucalcin-PA
127	2	FlyBase	CG3504-PA	name=inaD-PA
127	3	FlyBase	CG7390-PA	name=smp-30-PA
128	1	FlyBase	CG6803-PD	name=Mf-PD
129	1	FlyBase	CG42314-PK
130	1	FlyBase	CG5028-PA	name=CG5028-PA
131	1	FlyBase	CG12101-PA	name=Hsp60A-PA
132	1	FlyBase	CG3661-PA	name=RpL23-PA
133	1	FlyBase	CG17489-PA	name=RpL5-PA
134	1	FlyBase	CG3201-PA	name=Mlc-c-PA
135	1	FlyBase	CG1780-PA	name=Idgf4-PA
135	2	FlyBase	CG5210-PA	name=Idgf6-PA
136	1	FlyBase	CG5362-PA	name=Mdh1-PA
137	1	FlyBase	CG4422-PA	name=Gdi-PA
138	1	FlyBase	CG6663-PA	name=Spn77Bb-PA
138	2	FlyBase	CG6289-PA	name=Spn77Bc-PA
139	1	FlyBase	CG5023-PA	name=CG5023-PA
140	1	FlyBase	CG4464-PD	name=RpS19a-PD
141	1	FlyBase	CG7178-PG	name=wupA-PG
141	2	FlyBase	CG7178-PD	name=wupA-PD
141	3	FlyBase	CG7178-PA	name=wupA-PA
142	1	FlyBase	CG9734-PC	name=glob1-PC
143	1	FlyBase	CG8996-PA	name=wal-PA
144	1	FlyBase	CG8193-PA	name=PPO2-PA
145	1	FlyBase	CG4609-PA	name=fax-PA
146	1	FlyBase	CG8900-PB	name=RpS18-PB
147	1	FlyBase	CG9012-PA	name=Chc-PA
148	1	FlyBase	CG9894-PB	name=Bacc-PB
149	1	FlyBase	CG4115-PA	name=CG4115-PA
149	2	FlyBase	CG6055-PA	name=CG6055-PA
150	1	FlyBase	CG1640-PB	name=CG1640-PB
151	1	FlyBase	CG3937-PA
152	1	FlyBase	CG5920-PA	name=RpS2-PA
153	1	FlyBase	CG11793-PA	name=Sod1-PA
154	1	FlyBase	CG1259-PB	name=Cpr64Ad-PB
155	1	FlyBase	CG8938-PA	name=GstS1-PA
156	1	FlyBase	CG5889-PA	name=Men-b-PA
157	1	FlyBase	CG14095-PA	name=CG14095-PA
158	1	FlyBase	CG14207-PA	name=CG14207-PA
158	2	FlyBase	CG14207-PB	name=CG14207-PB
159	1	FlyBase	CG7977-PA	name=RpL23A-PA
160	1	FlyBase	CG16858-PA	name=vkg-PA
161	1	FlyBase	CG14724-PA	name=COX5A-PA
162	1	FlyBase	CG6084-PA	name=CG6084-PA
163	1	FlyBase	CG9355-PA	name=dy-PA
164	1	FlyBase	CG14996-PB	name=Chd64-PB
165	1	FlyBase	CG4145-PC	name=Col4a1-PC
166	1	FlyBase	CG4696-PA	name=Mp20-PA
167	1	FlyBase	CG6050-PA	name=mEFTu1-PA
168	1	FlyBase	CG3620-PA
169	1	FlyBase	CG14994-PB	name=Gad1-PB
170	1	FlyBase	CG1088-PB	name=Vha26-PB
171	1	FlyBase	CG8332-PA	name=RpS15-PA
172	1	FlyBase	CG2151-PA	name=Trxr-1-PA
173	1	FlyBase	CG11198-PA
174	1	FlyBase	CG1744-PA
175	1	FlyBase	CG1411-PA	name=CRMP-PA
176	1	FlyBase	CG1633-PB	name=Jafrac1-PB
177	1	FlyBase	CG6092-PA	name=Dak1-PA
178	1	FlyBase	CG3922-PB	name=RpS17-PB
179	1	FlyBase	CG2968-PA	name=ATPsyndelta-PA
180	1	FlyBase	CG43443-PA	name=hts-PA
181	1	FlyBase	CG3902-PA	name=CG3902-PA
182	1	FlyBase	CG9090-PA	name=Mpcp1-PA
182	2	FlyBase	CG4994-PA	name=Mpcp2-PA
183	1	FlyBase	CG16884-PA	name=CG16884-PA
184	1	FlyBase	CG12120-PA	name=t-PA
185	1	FlyBase	CG10045-PA	name=GstD1-PA
186	1	FlyBase	CG5502-PA	name=RpL4-PA
187	1	FlyBase	CG6702-PA	name=Cbp53E-PA
189	1	FlyBase	CG4800-PA	name=Tctp-PA
190	1	FlyBase	CG2168-PA	name=RpS3A-PA
191	1	FlyBase	CG7445-PA	name=fln-PA
192	1	FlyBase	CG33138-PA	name=AGBE-PA
193	1	FlyBase	CG4581-PA	name=Thiolase-PA
194	1	FlyBase	CG5271-PA	name=RpS27A-PA
195	1	FlyBase	CG8759-PB	name=Nacalpha-PB
196	1	FlyBase	CG9914-PA	name=CG9914-PA
197	1	FlyBase	CG3139-PA	name=Syt1-PA
198	1	FlyBase	CG9579-PA	name=AnxB10-PA
199	1	FlyBase	CG1782-PA	name=Uba1-PA
200	1	FlyBase	CG1721-PA	name=Pglym78-PA
200	2	FlyBase	CG17645-PA	name=Pglym87-PA
201	1	FlyBase	CG16820-PA	name=CG16820-PA
202	1	FlyBase	CG11267-PA	name=CG11267-PA
202	2	FlyBase	CG9920-PA	name=CG9920-PA
203	1	FlyBase	CG9074-PA	name=Mst57Da-PA
204	1	FlyBase	CG11473-PA	name=OtopLa-PA
205	1	FlyBase	CG2210-PC	name=awd-PC
206	1	FlyBase	CG4254-PA	name=tsr-PA
207	1	FlyBase	CG14648-PA	name=lost-PA
208	1	FlyBase	CG45077-PA	name=fau-PA
208	2	FlyBase	CG45076-PA	name=CG45076-PA
209	1	FlyBase	CG33113-PF	name=Rtnl1-PF
210	1	FlyBase	CG2297-PA	name=Obp44a-PA
211	1	FlyBase	CG42485-PA	name=Sfp87B-PA
212	1	FlyBase	CG6180-PA	name=CG6180-PA
213	1	FlyBase	CG2239-PA	name=jdp-PA
214	1	FlyBase	CG6779-PA	name=RpS3-PA
215	1	FlyBase	CG13026-PB	name=CG13026-PB
216	1	FlyBase	CG12408-PA	name=TpnC4-PA
217	1	FlyBase	CG2254-PA	name=Ldsdh1-PA
218	1	FlyBase	CG18815-PA	name=CG18815-PA
219	1	FlyBase	CG7971-PA	name=CG7971-PA
220	1	FlyBase	CG9261-PC	name=nrv2-PC
221	1	FlyBase	CG11390-PA	name=EbpIII-PA
222	1	FlyBase	CG7808-PC	name=RpS8-PC
223	1	FlyBase	CG7073-PA	name=Sar1-PA
224	1	FlyBase	CG14752-PA	name=CG14752-PA
225	1	FlyBase	CG8884-PA	name=Sap47-PA
226	1	FlyBase	CG2342-PA	name=Ccp84Ag-PA
227	1	FlyBase	CG3314-PA	name=RpL7A-PA
228	1	FlyBase	CG7283-PA	name=RpL10Ab-PA
229	1	FlyBase	CG15007-PA	name=Cpr64Ab-PA
230	1	FlyBase	CG6287-PA	name=CG6287-PA
231	1	FlyBase	CG6686-PA	name=CG6686-PA
232	1	FlyBase	CG8627-PB	name=Dbi-PB
233	1	FlyBase	CG11522-PA	name=RpL6-PA
234	1	FlyBase	CG9075-PA	name=eIF4A-PA
235	1	FlyBase	CG5590-PA	name=CG5590-PA
236	1	FlyBase	CG8189-PA	name=ATPsynB-PA
237	1	FlyBase	CG5711-PA	name=Arr1-PA
238	1	FlyBase	CG7157-PA	name=Acp36DE-PA
239	1	FlyBase	CG1715-PA	name=Chchd3-PA
240	1	FlyBase	CG8905-PA	name=Sod2-PA
241	1	FlyBase	CG11567-PA	name=Cpr-PA
242	1	FlyBase	CG14792-PA	name=sta-PA
243	1	FlyBase	CG17127-PA	name=CG17127-PA
244	1	FlyBase	CG4897-PA	name=RpL7-PA
245	1	FlyBase	CG8604-PA	name=Amph-PA
246	1	FlyBase	CG7461-PB	name=CG7461-PB
247	1	FlyBase	CG8922-PA	name=RpS5a-PA
248	1	FlyBase	CG8863-PA	name=Droj2-PA
249	1	FlyBase	CG7726-PA	name=RpL11-PA
250	1	FlyBase	CG2852-PA	name=CG2852-PA
251	1	FlyBase	CG5355-PA	name=CG5355-PA
252	1	FlyBase	CG5014-PA	name=Vap33-PA
253	1	FlyBase	CG31618-PA	name=His2A:CG31618-PA
254	1	FlyBase	CG4001-PA
255	1	FlyBase	CG4634-PA	name=Nurf-38-PA
256	1	FlyBase	CG3972-PA	name=Cyp4g1-PA
257	1	FlyBase	CG8663-PA	name=nrv3-PA
258	1	FlyBase	CG10664-PA	name=COX4-PA
259	1	FlyBase	CG17759-PD	name=Galphaq-PD
260	1	FlyBase	CG1648-PA	name=CG1648-PA
261	1	FlyBase	CG10830-PA	name=Ktl-PA
262	1	FlyBase	CG34069-PA	name=mt:CoII-PA
263	1	FlyBase	CG3244-PA	name=Clect27-PA
264	1	FlyBase	CG12740-PB	name=RpL28-PB
265	1	FlyBase	CG2140-PA	name=Cyt-b5-PA
266	1	FlyBase	CG3609-PA	name=CG3609-PA
267	1	FlyBase	CG8982-PA	name=Acp26Aa-PA
268	1	FlyBase	CG10672-PA	name=CG10672-PA
269	1	FlyBase	CG9674-PA
270	1	FlyBase	CG11051-PA	name=Nplp2-PA
271	1	FlyBase	CG7113-PA	name=scu-PA
272	1	FlyBase	CG9429-PA	name=Calr-PA
273	1	FlyBase	CG5596-PA	name=Mlc1-PA
274	1	FlyBase	CG3011-PA	name=Shmt-PA
275	1	FlyBase	CG10527-PA	name=CG10527-PA
276	1	FlyBase	CG18069-PA
277	1	FlyBase	CG1524-PB	name=RpS14a-PB
278	1	FlyBase	CG9029-PA	name=CG9029-PA
279	1	FlyBase	CG3186-PB	name=eEF5-PB
280	1	FlyBase	CG8582-PA	name=Sh3beta-PA
281	1	FlyBase	CG11382-PB	name=CG11382-PB
282	1	FlyBase	CG5867-PA	name=CG5867-PA
283	1	FlyBase	CG2718-PC	name=Gs1-PC
284	1	FlyBase	CG4651-PA	name=RpL13-PA
285	1	FlyBase	CG4918-PA	name=RpLP2-PA
286	1	FlyBase	CG1821-PA	name=RpL31-PA
287	1	FlyBase	CG5730-PA	name=AnxB9-PA
288	1	FlyBase	CG13935-PA	name=Cpr62Bb-PA
289	1	FlyBase	CG4463-PA	name=Hsp23-PA
290	1	FlyBase	CG6141-PA	name=RpL9-PA
291	1	FlyBase	CG7057-PA	name=AP-2mu-PA
292	1	FlyBase	CG3724-PA	name=Pgd-PA
293	1	FlyBase	CG3283-PA	name=SdhB-PA
294	1	FlyBase	CG9432-PA	name=l"
294	2	FlyBase	CG9432-PB
295	1	FlyBase	CG11765-PA	name=Prx2540-2-PA
296	1	FlyBase	CG33868-PA	name=His2B:CG33868-PA
297	1	FlyBase	CG7490-PA	name=RpLP0-PA
298	1	FlyBase	CG9160-PA	name=ND-ACP-PA
299	1	FlyBase	CG11015-PA	name=COX5B-PA
300	1	FlyBase	CG6598-PA	name=Fdh-PA
301	1	FlyBase	CG2520-PA	name=lap-PA
302	1	FlyBase	CG4598-PA	name=CG4598-PA
303	1	FlyBase	CG30084-PN
304	1	FlyBase	CG6416-PF	name=Zasp66-PF
305	1	FlyBase	CG3747-PB	name=Eaat1-PB
306	1	FlyBase	CG9446-PA	name=coro-PA
307	1	FlyBase	CG1982-PA	name=Sodh-1-PA
308	1	FlyBase	CG43479-PB	name=nwk-PB
309	1	FlyBase	CG3422-PA	name=Prosalpha4-PA
310	1	FlyBase	CG4550-PA	name=ninaE-PA
311	1	FlyBase	CG8983-PA	name=ERp60-PA
312	1	FlyBase	CG2767-PA	name=CG2767-PA
313	1	FlyBase	CG10863-PA	name=CG10863-PA
314	1	FlyBase	CG4692-PB	name=ATPsynF-PB
315	1	FlyBase	CG17291-PA	name=Pp2A-29B-PA
316	1	FlyBase	CG17097-PB	name=CG17097-PB
317	1	FlyBase	CG1970-PA	name=ND-49-PA
318	1	FlyBase	CG7217-PA	name=Prx5-PA
319	1	FlyBase	CG1732-PA	name=Gat-PA
320	1	FlyBase	CG6684-PA	name=RpS25-PA
321	1	FlyBase	CG9512-PA	name=CG9512-PA
322	1	FlyBase	CG7834-PA	name=CG7834-PA
323	1	FlyBase	CG6518-PA
324	1	FlyBase	CG8329-PA	name=CG8329-PA
325	1	FlyBase	CG4795-PA	name=Cpn-PA
326	1	FlyBase	CG10071-PA	name=RpL29-PA
327	1	FlyBase	CG16712-PA	name=IM33-PA
328	1	FlyBase	CG9391-PA	name=CG9391-PA
329	1	FlyBase	CG15862-PA	name=Pka-R2-PA
330	1	FlyBase	CG17337-PA	name=CG17337-PA
331	1	FlyBase	CG8680-PA	name=ND-13A-PA
332	1	FlyBase	CG15693-PA	name=RpS20-PA
333	1	FlyBase	CG5594-PA
334	1	FlyBase	CG9390-PA	name=AcCoAS-PA
335	1	FlyBase	CG12013-PA	name=PHGPx-PA
336	1	FlyBase	CG4379-PB	name=Pka-C1-PB
337	1	FlyBase	CG4685-PA	name=Ssadh-PA
338	1	FlyBase	CG1263-PA	name=RpL8-PA
339	1	FlyBase	CG13240-PA	name=ND-B17-PA
340	1	FlyBase	CG11001-PA	name=Fkbp12-PA
341	1	FlyBase	CG9364-PB	name=Treh-PB
342	1	FlyBase	CG8498-PA	name=CG8498-PA
343	1	FlyBase	CG8505-PA	name=Cpr49Ae-PA
344	1	FlyBase	CG12532-PA	name=AP-1-2beta-PA
345	1	FlyBase	CG10233-PA	name=rtp-PA
346	1	FlyBase	CG8103-PA	name=Mi-2-PA
347	1	FlyBase	CG42341-PAA	name=Pka-R1-PAA
348	1	FlyBase	CG15093-PB	name=CG15093-PB
349	1	FlyBase	CG10602-PD	name=CG10602-PD
350	1	FlyBase	CG42483-PA	name=Sfp79B-PA
351	1	FlyBase	CG6514-PA	name=TpnC25D-PA
352	1	FlyBase	CG8415-PB	name=RpS23-PB
353	1	FlyBase	CG30092-PF
354	1	FlyBase	CG6253-PA	name=RpL14-PA
355	1	FlyBase	CG6459-PA	name=P32-PA
356	1	FlyBase	CG1489-PA	name=Rpt6-PA
357	1	FlyBase	CG6767-PA	name=CG6767-PA
358	1	FlyBase	CG17896-PA	name=CG17896-PA
359	1	FlyBase	CG7765-PA	name=Khc-PA
360	1	FlyBase	CG10130-PA	name=Sec61beta-PA
361	1	FlyBase	CG11218-PA	name=Obp56d-PA
362	1	FlyBase	CG1341-PA	name=Rpt1-PA
363	1	FlyBase	CG3801-PA	name=Acp76A-PA
364	1	FlyBase	CG6105-PA	name=ATPsynG-PA
365	1	FlyBase	CG7917-PA	name=Nlp-PA
366	1	FlyBase	CG30101-PA	name=CG30101-PA
367	1	FlyBase	CG3321-PA	name=ATPsynE-PA
368	1	FlyBase	CG17420-PA	name=RpL15-PA
369	1	FlyBase	CG3560-PA	name=UQCR-14-PA
370	1	FlyBase	CG7622-PA	name=RpL36-PA
371	1	FlyBase	CG5973-PA	name=CG5973-PA
372	1	FlyBase	CG12079-PA	name=ND-30-PA
373	1	FlyBase	CG7361-PB	name=RFeSP-PB
374	1	FlyBase	CG4998-PA	name=CG4998-PA
375	1	FlyBase	CG44242-PA	name=CG44242-PA
376	1	FlyBase	CG3379-PA	name=His4r-PA
377	1	FlyBase	CG17248-PA	name=nSyb-PA
378	1	FlyBase	CG6998-PB	name=ctp-PB
379	1	FlyBase	CG8430-PA	name=Got1-PA
380	1	FlyBase	CG1386-PA	name=antdh-PA
381	1	FlyBase	CG11140-PE	name=A"
382	1	FlyBase	CG12519-PA	name=CG12519-PA
383	1	FlyBase	CG6213-PA	name=Vha13-PA
384	1	FlyBase	CG33470-PA	name=CG33470-PA
385	1	FlyBase	CG1106-PA	name=Gel-PA
386	1	FlyBase	CG14296-PA	name=EndoA-PA
387	1	FlyBase	CG6343-PA	name=ND-42-PA
388	1	FlyBase	CG5402-PA	name=CG5402-PA
389	1	FlyBase	CG4182-PA	name=yellow-c-PA
390	1	FlyBase	CG32626-PC	name=AMPdeam-PC
391	1	FlyBase	CG5165-PA	name=Pgm-PA
392	1	FlyBase	CG7592-PA	name=Obp99b-PA
393	1	FlyBase	CG9297-PA
394	1	FlyBase	CG6904-PA	name=GlyS-PA
395	1	FlyBase	CG17950-PA	name=HmgD-PA
396	1	FlyBase	CG7584-PA	name=Obp99c-PA
397	1	FlyBase	CG33129-PA	name=CG33129-PA
398	1	FlyBase	CG9762-PA	name=ND-SGDH-PA
399	1	FlyBase	CG16935-PA	name=CG16935-PA
400	1	FlyBase	CG1725-PA
401	1	FlyBase	CG4784-PA	name=Cpr72Ec-PA
402	1	FlyBase	CG7111-PA	name=Rack1-PA
403	1	FlyBase	CG9280-PA	name=Glt-PA
404	1	FlyBase	CG3446-PA	name=ND-B16.6-PA
405	1	FlyBase	CG33495-PA	name=Dup99B-PA
406	1	FlyBase	CG6846-PA	name=RpL26-PA
407	1	FlyBase	CG12750-PA	name=ncm-PA
408	1	FlyBase	CG17521-PC	name=RpL10-PC
409	1	FlyBase	CG31136-PA	name=Syx1A-PA
410	1	FlyBase	CG8416-PB	name=Rho1-PB
411	1	FlyBase	CG8993-PA	name=CG8993-PA
412	1	FlyBase	CG9691-PB	name=CG9691-PB
413	1	FlyBase	CG12559-PE	name=rl-PE
414	1	FlyBase	CG9577-PA	name=CG9577-PA
415	1	FlyBase	CG9140-PA	name=ND-51-PA
416	1	FlyBase	CG8048-PA	name=Vha44-PA
417	1	FlyBase	CG6330-PA	name=CG6330-PA
418	1	FlyBase	CG6852-PA	name=Grx1-PA
419	1	FlyBase	CG31075-PA	name=CG31075-PA
420	1	FlyBase	CG8553-PB	name=SelD-PB
421	1	FlyBase	CG13047-PB	name=CG13047-PB
422	1	FlyBase	CG8844-PA	name=ND-PDSW-PA
423	1	FlyBase	CG7216-PA	name=Acp1-PA
424	1	FlyBase	CG31872-PA	name=CG31872-PA
425	1	FlyBase	CG32230-PA	name=ND-MLRQ-PA
426	1	FlyBase	CG4847-PA	name=CG4847-PA
427	1	FlyBase	CG32017-PB	name=CG32017-PB
428	1	FlyBase	CG3269-PA	name=Rab2-PA
429	1	FlyBase	CG4912-PA	name=eEF1delta-PA
430	1	FlyBase	CG4412-PA	name=ATPsynCF6-PA
431	1	FlyBase	CG6409-PA	name=CG6409-PA
432	1	FlyBase	CG3203-PB	name=RpL17-PB
433	1	FlyBase	CG9485-PA	name=CG9485-PA
434	1	FlyBase	CG4759-PA	name=RpL27-PA
435	1	FlyBase	CG14206-PB	name=RpS10b-PB
436	1	FlyBase	CG11271-PB	name=RpS12-PB
437	1	FlyBase	CG7434-PA	name=RpL22-PA
438	1	FlyBase	CG5106-PA	name=scpr-C-PA
439	1	FlyBase	CG1349-PB	name=dj-1beta-PB
440	1	FlyBase	CG5840-PA	name=P5cr-2-PA
441	1	FlyBase	CG4046-PA	name=RpS16-PA
442	1	FlyBase	CG42478-PA	name=Sfp60F-PA
443	1	FlyBase	CG6341-PB	name=eEF1beta-PB
444	1	FlyBase	CG2621-PD	name=sgg-PD
445	1	FlyBase	CG3694-PA	name=Ggamma30A-PA
446	1	FlyBase	CG31705-PA	name=CG31705-PA
447	1	FlyBase	CG15304-PA	name=Neb-cGP-PA
448	1	FlyBase	CG13388-PA	name=Akap200-PA
449	1	FlyBase	CG5605-PC	name=eRF1-PC
450	1	FlyBase	CG17921-PB	name=HmgZ-PB
451	1	FlyBase	CG9282-PA	name=RpL24-PA
452	1	FlyBase	CG2665-PA	name=EbpII-PA
453	1	FlyBase	CG10701-PA	name=Moe-PA
454	1	FlyBase	CG4494-PA	name=smt3-PA
455	1	FlyBase	CG1987-PA	name=Rbp1-like-PA
456	1	FlyBase	CG32789-PA	name=HIP-PA
457	1	FlyBase	CG15650-PA	name=CG15650-PA
458	1	FlyBase	CG2098-PA	name=FeCH-PA
459	1	FlyBase	CG8186-PA	name=Vha36-1-PA
460	1	FlyBase	CG10237-PA	name=CG10237-PA
461	1	FlyBase	CG2746-PA	name=RpL19-PA
462	1	FlyBase	CG9327-PA	name=Prosalpha3-PA
463	1	FlyBase	CG1956-PA	name=Rap1-PA
464	1	FlyBase	CG13627-PA	name=CG13627-PA
465	1	FlyBase	CG10377-PA	name=Hrb27C-PA
466	1	FlyBase	CG3192-PA	name=ND-ASHI-PA
467	1	FlyBase	CG3989-PA	name=Paics-PA
468	1	FlyBase	CG1548-PA	name=cathD-PA
469	1	FlyBase	CG11739-PC	name=Sfxn1-3-PC
470	1	FlyBase	CG8622-PA	name=Acp53Ea-PA
471	1	FlyBase	CG17876-PA	name=Amy-d-PA
472	1	FlyBase	CG16932-PA
473	1	FlyBase	CG5873-PA	name=cysu-PA
474	1	FlyBase	CG10550-PB	name=CG10550-PB
475	1	FlyBase	CG30069-PA	name=CG30069-PA
476	1	FlyBase	CG13551-PA	name=CG13551-PA
477	1	FlyBase	CG3566-PB	name=CG3566-PB
478	1	FlyBase	CG6020-PA	name=ND-39-PA
479	1	FlyBase	CG12400-PA	name=ND-B14.5B-PA
480	1	FlyBase	CG6206-PB	name=LManII-PB
482	1	FlyBase	CG17332-PA	name=VhaSFD-PA
483	1	FlyBase	CG8094-PA	name=Hex-C-PA
484	1	FlyBase	CG8857-PC	name=RpS11-PC
485	1	FlyBase	CG45057-PA	name=ringer-PA
486	1	FlyBase	CG3985-PA	name=Syn-PA
487	1	FlyBase	CG16916-PA	name=Rpt3-PA
488	1	FlyBase	CG1319-PB	name=Fdx2-PB
489	1	FlyBase	CG4265-PA	name=Uch-PA
490	1	FlyBase	CG34115-PA	name=CG34115-PA
491	1	FlyBase	CG9331-PA	name=CG9331-PA
492	1	FlyBase	CG12203-PA	name=ND-18-PA
493	1	FlyBase	CG5703-PA	name=ND-24-PA
494	1	FlyBase	CG32694-PH	name=CG32694-PH
495	1	FlyBase	CG6148-PA	name=Past1-PA
496	1	FlyBase	CG18548-PA	name=GstD10-PA
497	1	FlyBase	CG9928-PA	name=CG9928-PA
498	1	FlyBase	CG3699-PA	name=CG3699-PA
499	1	FlyBase	CG32197-PA	name=Met75Ca-PA
500	1	FlyBase	CG18428-PA	name=CG18428-PA
501	1	FlyBase	CG32694-PB	name=CG32694-PB
502	1	FlyBase	CG1440-PA	name=CG1440-PA
503	1	FlyBase	CG12775-PA	name=RpL21-PA
504	1	FlyBase	CG5378-PA	name=Rpn7-PA
505	1	FlyBase	CG7762-PA	name=Rpn1-PA
506	1	FlyBase	CG1100-PA	name=Rpn5-PA
507	1	FlyBase	CG9819-PA	name=CanA-14F-PA
508	1	FlyBase	CG14904-PA	name=Scp2-PA
509	1	FlyBase	CG3529-PB	name=CG3529-PB
510	1	FlyBase	CG5045-PA	name=CG5045-PA
511	1	FlyBase	CG5945-PA	name=CG5945-PA
512	1	FlyBase	CG7675-PA	name=CG7675-PA
513	1	FlyBase	CG1742-PA	name=Mgstl-PA
514	1	FlyBase	CG5012-PA	name=mRpL12-PA
515	1	FlyBase	CG13887-PC	name=CG13887-PC
516	1	FlyBase	CG4904-PB	name=Prosalpha6-PB
517	1	FlyBase	CG32498-PA	na"
518	1	FlyBase	CG33103-PC
519	1	FlyBase	CG2150-PA	name=CG2150-PA
520	1	FlyBase	CG31794-PA	name=Pax-PA
521	1	FlyBase	CG1915-PS
522	1	FlyBase	CG9057-PA	name=Lsd-2-PA
523	1	FlyBase	CG9769-PA	name=eIF3f1-PA
524	1	FlyBase	CG9291-PA	name=EloC-PA
525	1	FlyBase	CG9360-PA	name=CG9360-PA
526	1	FlyBase	CG8782-PA	name=Oat-PA
527	1	FlyBase	CG3320-PA	name=Rab1-PA
528	1	FlyBase	CG2233-PA	name=CG2233-PA
529	1	FlyBase	CG17280-PA	name=levy-PA
530	1	FlyBase	CG3001-PA	name=Hex-A-PA
531	1	FlyBase	CG4302-PA	name=CG4302-PA
532	1	FlyBase	CG40452-PA	name=Snap25-PA
533	1	FlyBase	CG9394-PA	name=CG9394-PA
534	1	FlyBase	CG4111-PB	name=RpL35-PB
535	1	FlyBase	CG15616-PA	name=Acp53C14b-PA
536	1	FlyBase	CG2099-PA	name=RpL35A-PA
537	1	FlyBase	CG13048-PA	name=CG13048-PA
538	1	FlyBase	CG31884-PB	name=Trx-2-PB
539	1	FlyBase	CG9091-PA	name=RpL37a-PA
540	1	FlyBase	CG10753-PA	name=SmD1-PA
541	1	FlyBase	CG9334-PA	name=Spn38F-PA
542	1	FlyBase	CG5844-PA	name=CG5844-PA
543	1	FlyBase	CG45110-PA	name=tau-PA
544	1	FlyBase	CG11901-PB	name=eEF1gamma-PB
545	1	FlyBase	CG7580-PA	name=UQCR-Q-PA
546	1	FlyBase	CG32694-PA	name=CG32694-PA
547	1	FlyBase	CG9629-PA	name=CG9629-PA
548	1	FlyBase	CG31509-PA	name=TotA-PA
549	1	FlyBase	CG42724-PC	name=CG42724-PC
550	1	FlyBase	CG9553-PA	name=chic-PA
551	1	FlyBase	CG3074-PB	name=Swim-PB
552	1	FlyBase	CG1458-PA	name=Cisd2-PA
553	1	FlyBase	CG11151-PA	name=CG11151-PA
554	1	FlyBase	CG6625-PA	name=alphaSnap-PA
555	1	FlyBase	CG5366-PA	name=Cand1-PA
556	1	FlyBase	CG3835-PB	name=D2hgdh-PB
557	1	FlyBase	CG15697-PA	name=RpS30-PA
558	1	FlyBase	CG3140-PA	name=Adk2-PA
559	1	FlyBase	CG10944-PA	name=RpS6-PA
560	1	FlyBase	CG9572-PA	name=CG9572-PA
561	1	FlyBase	CG9603-PA	name=COX7A-PA
562	1	FlyBase	CG8055-PA	name=shrb-PA
563	1	FlyBase	CG18285-PA	name=igl-PA
564	1	FlyBase	CG2204-PB	name=Galphao-PB
565	1	FlyBase	CG2269-PB	name=CG2269-PB
566	1	FlyBase	CG16826-PA	name=CG16826-PA
567	1	FlyBase	CG14235-PA	name=COX6B-PA
568	1	FlyBase	CG5826-PA	name=Prx3-PA
569	1	FlyBase	CG31605-PE	name=Bsg-PE
570	1	FlyBase	CG7203-PB	name=CG7203-PB
571	1	FlyBase	CG3944-PA	name=ND-23-PA
572	1	FlyBase	CG3301-PA	name=CG3301-PA
573	1	FlyBase	CG34172-PA	name=CG34172-PA
574	1	FlyBase	CG10149-PA	name=Rpn6-PA
575	1	FlyBase	CG5827-PC	name=RpL37A-PC
576	1	FlyBase	CG31345-PA	name=CG31345-PA
577	1	FlyBase	CG6642-PA	name=a10-PA
578	1	FlyBase	CG34199-PA	name=CG34199-PA
579	1	FlyBase	CG11111-PB
580	1	FlyBase	CG3751-PA	name=RpS24-PA
581	1	FlyBase	CG4067-PA	name=pug-PA
582	1	FlyBase	CG4944-PA	name=cib-PA
583	1	FlyBase	CG40485-PB	name=CG40485-PB
584	1	FlyBase	CG2862-PA	name=CG2862-PA
585	1	FlyBase	CG31617-PA	name=His1:CG31617-PA
586	1	FlyBase	CG15442-PA	name=RpL27A-PA
587	1	FlyBase	CG8385-PA	name=Arf79F-PA
588	1	FlyBase	CG31332-PA	name=Unc-115b-PA
589	1	FlyBase	CG2720-PA	name=Stip1-PA
590	1	FlyBase	CG5390-PA	name=CG5390-PA
591	1	FlyBase	CG8462-PA	name=Obp56e-PA
592	1	FlyBase	CG2918-PA	name=CG2918-PA
593	1	FlyBase	CG11324-PA	name=homer-PA
594	1	FlyBase	CG15441-PA	name=Gs1l-PA
595	1	FlyBase	CG10576-PA	name=CG10576-PA
596	1	FlyBase	CG3214-PC	name=ND-B17.2-PC
597	1	FlyBase	CG3949-PA	name=hoip-PA
598	1	FlyBase	CG11899-PA	name=CG11899-PA
599	1	FlyBase	CG3057-PA	name=colt-PA
600	1	FlyBase	CG12269-PA	name=euc-PA
601	1	FlyBase	CG12859-PA	name=ND-B15-PA
602	1	FlyBase	CG15201-PA	name=CG15201-PA
603	1	FlyBase	CG7008-PA	name=Tudor-SN-PA
604	1	FlyBase	CG5744-PB	name=Frq1-PB
605	1	FlyBase	CG6776-PA	name=GstO3-PA
606	1	FlyBase	CG34455-PC	name=Pdxk-PC
607	1	FlyBase	CG7269-PC	name=Hel25E-PC
608	1	FlyBase	CG10305-PB	name=RpS26-PB
609	1	FlyBase	CG3455-PB	name=Rpt4-PB
610	1	FlyBase	CG42462-PA	name=Sfp24Bb-PA
611	1	FlyBase	CG6440-PA	name=Ms-PA
612	1	FlyBase	CG4119-PA	name=CG4119-PA
613	1	FlyBase	CG3195-PA	name=RpL12-PA
614	1	FlyBase	CG8495-PA	name=RpS29-PA
615	1	FlyBase	CG3967-PB	name=CG3967-PB
616	1	FlyBase	CG10097-PB	name=CG10097-PB
617	1	FlyBase	CG17673-PA	name=SP-PA
618	1	FlyBase	CG2827-PA	name=Taldo-PA
619	1	FlyBase	CG33519-PC
620	1	FlyBase	CG1709-PB	name=Vha100-1-P"
621	1	FlyBase	CG5162-PA	name=CG5162-PA
622	1	FlyBase	CG14933-PA	name=CG14933-PA
623	1	FlyBase	CG5825-PA	name=His3.3A-PA
624	1	FlyBase	CG10211-PA	name=CG10211-PA
625	1	FlyBase	CG2604-PA	name=CG2604-PA
626	1	FlyBase	CG8511-PA	name=Cpr49Ag-PA
627	1	FlyBase	CG5325-PA	name=Pex19-PA
628	1	FlyBase	CG6066-PA	name=CG6066-PA
629	1	FlyBase	CG7214-PA	name=CG7214-PA
630	1	FlyBase	CG9468-PA	name=LManVI-PA
631	1	FlyBase	CG5330-PA	name=Nap1-PA
632	1	FlyBase	CG11217-PA	name=CanB2-PA
633	1	FlyBase	CG3672-PA	name=Cpr67B-PA
634	1	FlyBase	CG7820-PA	name=CAH1-PA
635	1	FlyBase	CG8715-PB
636	1	FlyBase	CG5174-PA	name=CG5174-PA
637	1	FlyBase	CG10098-PA	name=CG10098-PA
638	1	FlyBase	CG10938-PA	name=Prosalpha5-PA
639	1	FlyBase	CG2248-PA	name=Rac1-PA
640	1	FlyBase	CG32549-PB	name=CG32549-PB
641	1	FlyBase	CG34051-PA	name=CG34051-PA
642	1	FlyBase	CG11024-PA	name=cl-PA
643	1	FlyBase	CG13334-PA	name=CG13334-PA
644	1	FlyBase	CG9124-PA	name=eIF3h-PA
645	1	FlyBase	CG6090-PA	name=RpL34a-PA
646	1	FlyBase	CG10882-PB	name=Sec24CD-PB
647	1	FlyBase	CG1262-PA	name=Acp62F-PA
648	1	FlyBase	CG34034-PB	name=CG34034-PB
649	1	FlyBase	CG7143-PA	name=DNApol-eta-PA
650	1	FlyBase	CG3502-PB	name=CG3502-PB
651	1	FlyBase	CG1475-PB	name=RpL13A-PB
652	1	FlyBase	CG10724-PA	name=flr-PA
653	1	FlyBase	CG5288-PC	name=Galk-PC
654	1	FlyBase	CG16936-PA	name=GstE12-PA
655	1	FlyBase	CG13833-PA	name=CG13833-PA
656	1	FlyBase	CG4729-PA	name=CG4729-PA
657	1	FlyBase	CG32548-PB	name=CG32548-PB
658	1	FlyBase	CG10298-PA	name=CG10298-PA
659	1	FlyBase	CG6948-PA	name=Clc-PA
660	1	FlyBase	CG16886-PA	name=CG16886-PA
661	1	FlyBase	CG10011-PA	name=CG10011-PA
662	1	FlyBase	CG8615-PA	name=RpL18-PA
663	1	FlyBase	CG9032-PA	name=sun-PA
664	1	FlyBase	CG8439-PA	name=CCT5-PA
665	1	FlyBase	CG1963-PA	name=Pcd-PA
666	1	FlyBase	CG8487-PA	name=garz-PA
667	1	FlyBase	CG6512-PA	name=CG6512-PA
668	1	FlyBase	CG1101-PA	name=Ref1-PA
669	1	FlyBase	CG4665-PC	name=Dhpr-PC
670	1	FlyBase	CG2028-PB	name=CkIalpha-PB
671	1	FlyBase	CG7939-PB	name=RpL32-PB
672	1	FlyBase	CG5377-PA	name=CG5377-PA
673	1	FlyBase	CG10833-PA	name=Cyp28d1-PA
674	1	FlyBase	CG11958-PA	name=Cnx99A-PA
675	1	FlyBase	CG4190-PA	name=Hsp67Bc-PA
676	1	FlyBase	CG14661-PA	name=CG14661-PA
677	1	FlyBase	CG10687-PA	name=AsnRS-PA
678	1	FlyBase	CG2152-PA	name=Pcmt-PA
679	1	FlyBase	CG1507-PA	name=Pur-alpha-PA
680	1	FlyBase	CG2033-PC	name=RpS15Aa-PC
681	1	FlyBase	CG14762-PA	name=CG14762-PA
682	1	FlyBase	CG6395-PA	name=Csp-PA
683	1	FlyBase	CG9035-PA	name=Tapdelta-PA
684	1	FlyBase	CG3415-PA	name=Mfe2-PA
685	1	FlyBase	CG6666-PA	name=SdhC-PA
686	1	FlyBase	CG32169-PA
687	1	FlyBase	CG10374-PA	name=Lsd-1-PA
688	1	FlyBase	CG17146-PA	name=Adk1-PA
689	1	FlyBase	CG10320-PA	name=ND-B12-PA
690	1	FlyBase	CG13389-PA	name=RpS13-PA
691	1	FlyBase	CG9212-PB	name=Nipsnap-PB
692	1	FlyBase	CG9258-PA	name=nrv1-PA
693	1	FlyBase	CG3318-PA	name=AANAT1-PA
694	1	FlyBase	CG9336-PA	name=CG9336-PA
695	1	FlyBase	CG18212-PF	name=alt-PF
696	1	FlyBase	CG5680-PB	name=bsk-PB
697	1	FlyBase	CG3595-PA	name=sqh-PA
698	1	FlyBase	CG11654-PA	name=Ahcy-PA
699	1	FlyBase	CG11797-PA	name=Obp56a-PA
700	1	FlyBase	CG10324-PA	name=CG10324-PA
701	1	FlyBase	CG6463-PA	name=ND-13B-PA
702	1	FlyBase	CG9132-PA	name=CG9132-PA
703	1	FlyBase	CG5119-PC	name=pAbp-PC
704	1	FlyBase	CG3373-PA	name=Hmu-PA
705	1	FlyBase	CG4567-PA	name=mEFG1-PA
706	1	FlyBase	CG10712-PB	name=Chro-PB
707	1	FlyBase	CG3333-PA	name=Nop60B-PA
708	1	FlyBase	CG30042-PA	name=Cpr49Ab-PA
709	1	FlyBase	CG9888-PA	name=Fib-PA
710	1	FlyBase	CG7109-PA	name=mts-PA
711	1	FlyBase	CG9306-PA	name=ND-B22-PA
712	1	FlyBase	CG12163-PA	name=CG12163-PA
713	1	FlyBase	CG17919-PA	name=CG17919-PA
714	1	FlyBase	CG4087-PA	name=RpLP1-PA
715	1	FlyBase	CG10119-PA	name=LamC-PA
716	1	FlyBase	CG6510-PA	name=RpL18A-PA
717	1	FlyBase	CG30197-PA	name=CG30197-PA
718	1	FlyBase	CG17471-PA	name=PIP4K-PA
719	1	FlyBase	CG4083-PA	name=Mo25-PA
720	1	FlyBase	CG13057-PA	name=retinin-PA
721	1	FlyBase	CG17838-PA
722	1	FlyBase	CG7630-PA	name=CG7630-PA
723	1	FlyBase	CG34417-PC	name=CG34417-PC
724	1	FlyBase	CG14147-PA	name=CG14147-PA
725	1	FlyBase	CG7532-PA	name=l(2)34Fc-PA
726	1	FlyBase	CG9172-PB	name=ND-20-PB
727	1	FlyBase	CG31030-PA	name=CG31030-PA
728	1	FlyBase	CG1404-PB	name=Ran-PB
729	1	FlyBase	CG3331-PA	name=e-PA
730	1	FlyBase	CG4577-PA	name=CG4577-PA
731	1	FlyBase	CG14482-PA	name=UQCR-6.4-PA
732	1	FlyBase	CG4097-PA	name=Prosbeta6-PA
733	1	FlyBase	CG12964-PC	name=CG12964-PC
734	1	FlyBase	CG4475-PA	name=Idgf2-PA
735	1	FlyBase	CG3265-PB	name=Eb1-PB
736	1	FlyBase	CG7781-PA	name=CG7781-PA
737	1	FlyBase	CG33126-PA	name=NLaz-PA
738	1	FlyBase	CG2986-PE	name=RpS21-PE
739	1	FlyBase	CG4627-PA	name=CG4627-PA
740	1	FlyBase	CG43322-PA	name=CG43322-PA
741	1	FlyBase	CG2207-PF	name=Df31-PF
742	1	FlyBase	CG3585-PB
743	1	FlyBase	CG32446-PA	name=Atox1-PA
744	1	FlyBase	CG8331-PA	name=ReepB-PA
745	1	FlyBase	CG5625-PA	name=Vps35-PA
746	1	FlyBase	CG7888-PB	name=CG7888-PB
747	1	FlyBase	CG32407-PA	name=CG32407-PA
748	1	FlyBase	CG34191-PB	name=Ufm1-PB
749	1	FlyBase	CG8053-PA	name=eIF1A-PA
750	1	FlyBase	CG9127-PA	name=Pfas-PA
751	1	FlyBase	CG15081-PC	name=Phb2-PC
752	1	FlyBase	CG5804-PA	name=CG5804-PA
753	1	FlyBase	CG42338-PD
754	1	FlyBase	CG44244-PB	name=Gyg-PB
755	1	FlyBase	CG5164-PA	name=GstE1-PA
756	1	FlyBase	CG1240-PA	name=Non2-PA
757	1	FlyBase	CG3395-PA	name=RpS9-PA
758	1	FlyBase	CG16901-PA	name=sqd-PA
759	1	FlyBase	CG8778-PA	name=CG8778-PA
760	1	FlyBase	CG12279-PA	name=CG12279-PA
761	1	FlyBase	CG16817-PA	name=p23-PA
762	1	FlyBase	CG7662-PA	name=veli-PA
763	1	FlyBase	CG2175-PA	name=dec-1-PA
764	1	FlyBase	CG12082-PA	name=Usp5-PA
765	1	FlyBase	CG12070-PA	name=Sap-r-PA
766	1	FlyBase	CG4373-PA	name=Cyp6d2-PA
767	1	FlyBase	CG8024-PB	name=Rab32-PB
768	1	FlyBase	CG1561-PB	name=CG1561-PB
769	1	FlyBase	CG1112-PA	name=alpha-Est7-PA
770	1	FlyBase	CG1793-PA	name=MED26-PA
771	1	FlyBase	CG2004-PA	name=CG2004-PA
772	1	FlyBase	CG2998-PA	name=RpS28b-PA
773	1	FlyBase	CG3088-PA	name=CG3088-PA
774	1	FlyBase	CG9436-PA	name=CG9436-PA
775	1	FlyBase	CG3107-PB	name=CG3107-PB
776	1	FlyBase	CG8732-PD	name=Acsl-PD
777	1	FlyBase	CG5903-PA	name=CG5903-PA
778	1	FlyBase	CG5676-PA	name=CG5676-PA
779	1	FlyBase	CG4533-PA	name=l(2)efl-PA
780	1	FlyBase	CG8209-PA	name=CG8209-PA
781	1	FlyBase	CG16963-PA	name=Crys-PA
782	1	FlyBase	CG12264-PA	name=Nfs1-PA
783	1	FlyBase	CG3823-PA	name=CG3823-PA
784	1	FlyBase	CG7925-PB	name=tko-PB
785	1	FlyBase	CG15615-PB	name=CG15615-PB
786	1	FlyBase	CG4863-PA	name=RpL3-PA
787	1	FlyBase	CG32701-PA	name=l(1)G0320-PA
788	1	FlyBase	CG6983-PA	name=CG6983-PA
789	1	FlyBase	CG1098-PA	name=Madm-PA
790	1	FlyBase	CG43101-PA	name=CG43101-PA
791	1	FlyBase	CG7962-PA	name=Cds-PA
792	1	FlyBase	CG2082-PA	name=CG2082-PA
793	1	FlyBase	CG32593-PD	name=Flo2-PD
794	1	FlyBase	CG8977-PA	name=CCT3-PA
795	1	FlyBase	CG5597-PA	name=CG5597-PA
796	1	FlyBase	CG10851-PA	name=B52-PA
797	1	FlyBase	CG3231-PA	name=snama-PA
798	1	FlyBase	CG9369-PA	name=m-PA
799	1	FlyBase	CG4204-PA	name=EloB-PA
800	1	FlyBase	CG9834-PA	name=EndoB-PA
801	1	FlyBase	CG11471-PA	name=IleRS-PA
802	1	FlyBase	CG11089-PA	name=CG11089-PA
803	1	FlyBase	CG3542-PA	name=CG3542-PA
804	1	FlyBase	CG3644-PA	name=bic-PA
805	1	FlyBase	CG8281-PA	name=CG8281-PA
806	1	FlyBase	CG10113-PB	name=wa-cup-PB
807	1	FlyBase	CG8210-PA	name=Vha14-1-PA
808	1	FlyBase	CG17534-PA	name=GstE9-PA
809	1	FlyBase	CG1639-PA	name=l(1)10Bb-PA
810	1	FlyBase	CG17320-PA	name=ScpX-PA
811	1	FlyBase	CG31764-PA	name=vir-1-PA
812	1	FlyBase	CG6329-PA	name=CG6329-PA
813	1	FlyBase	CG18174-PA	name=Rpn11-PA
814	1	FlyBase	CG3991-PA
815	1	FlyBase	CG44008-PB	name=CG44008-PB
816	1	FlyBase	CG44195-PA	name=CG44195-PA
817	1	FlyBase	CG7399-PA	name=Hn-PA
818	1	FlyBase	CG3997-PA	name=RpL39-PA
819	1	FlyBase	CG4535-PA	name=Fkbp59-PA
820	1	FlyBase	CG8351-PA	name=CCT7-PA
821	1	FlyBase	CG33979-PA	name=capt-PA
822	1	FlyBase	CG6292-PA	name=CycT-PA
823	1	FlyBase	CG9441-PA	name=Pu-PA
824	1	FlyBase	CG5958-PA	name=CG5958-PA
825	1	FlyBase	CG2227-PA	name=Gip-PA
826	1	FlyBase	CG4572-PA	name=CG4572-PA
827	1	FlyBase	CG3476-PA	name=MME1-PA
828	1	FlyBase	CG3800-PA	name=CNBP-PA
829	1	FlyBase	CG4301-PA	name=CG4301-PA
830	1	FlyBase	CG7415-PB	name=DppIII-PB
831	1	FlyBase	CG32171-PA	name=Lmpt-PA
832	1	FlyBase	CG6950-PC	name=CG6950-PC
833	1	FlyBase	CG3849-PA	name=Lasp-PA
834	1	FlyBase	CG5946-PA	name=CG5946-PA
835	1	FlyBase	CG30415-PA	name=roh-PA
836	1	FlyBase	CG2096-PA	name=flw-PA
837	1	FlyBase	CG3431-PA	name=Uch-L5-PA
838	1	FlyBase	CG7911-PA	name=Nph-PA
839	1	FlyBase	CG6781-PA	name=se-PA
840	1	FlyBase	CG34072-PA	name=mt:ATPase8-PA
841	1	FlyBase	CG3753-PA	name=Marcal1-PA
842	1	FlyBase	CG1099-PA	nam"
843	1	FlyBase	CG12171-PA	name=CG12171-PA
844	1	FlyBase	CG13279-PA	name=Cyt-b5-r-PA
845	1	FlyBase	CG10639-PA	name=L2HGDH-PA
846	1	FlyBase	CG7028-PA	name=CG7028-PA
847	1	FlyBase	CG5107-PA	name=CG5107-PA
848	1	FlyBase	CG4466-PA	name=Hsp27-PA
849	1	FlyBase	CG16765-PD	name=ps-PD
850	1	FlyBase	CG34439-PA	name=ND-MWFE-PA
851	1	FlyBase	CG5935-PA
852	1	FlyBase	CG10423-PA	name=RpS27-PA
853	1	FlyBase	CG11073-PA	name=CG11073-PA
854	1	FlyBase	CG12131-PA	name=eIF3j-PA
855	1	FlyBase	CG14407-PA	name=CG14407-PA
