# Supplementary material for: Cryptochrome interaction networks across different tissues in Drosophila melanogaster
Source: Biol Direct. 2025 Nov 28;20:114. doi: 10.1186/s13062-025-00696-x (PMC12661795; doi:10.1186/s13062-025-00696-x)
Supplement: Supplementary file 15 — Supplementary Material 15 [file 13062_2025_696_MOESM15_ESM.xlsx]

## Sheet: ___data_20201014_F143671_dat_rf
User	Milena Damulewicz
E-mail	milena.damulewicz@uj.edu.pl
Search title	201012 1559 Damulewicz
MS data file	O:\jasio\MGF\Damulewicz 20201014\010091562damu_cs-ZT1.mgf
Database	FlyBase 6.22
Timestamp	14 Oct 2020 at 13:25:31 GMT
Type of search	MS/MS Ion Search
Enzyme	Trypsin
Fixed modifications	Methylthio (C)
Variable modifications	Oxidation (M)
Mass values	Monoisotopic
Protein mass	Unrestricted
Peptide mass tolerance	5 ppm
Fragment mass tolerance	0.01 Da
Max missed cleavages	2
Instrument type	HCD
Number of queries	46.53
Significance threshold p<	0.003356
Max. number of families	AUTO
Ions score or expect cut-off	0.05
Min. number of sig. unique sequences	1
Preferred taxonomy	All entries
Show Percolator scores?	no
Family	Member	Database	Accession	Score	Mass	Num. of matches	Num. of significant matches	Num. of sequences	Num. of significant sequences	emPAI	Description
1	1	FlyBase	CG17927-PB	9214	225100	285	258	135	127	11.69	type=protein
1	2	FlyBase	CG17927-PD	9177	225090	285	259	135	128	11.93	type=protein
1	3	FlyBase	CG17927-PT	9163	224876	285	259	135	128	11.97	type=protein
2	1	FlyBase	CG7478-PA	3653	42082	115	104	23	22	13.86	type=protein
2	2	FlyBase	CG10067-PA	3409	42130	117	106	23	22	12.36	type=protein
2	3	FlyBase	CG4027-PB	2411	42117	88	81	20	19	11.17	type=protein
3	1	FlyBase	CG15792-PA	2983	237219	102	89	76	67	2.37	type=protein
4	1	FlyBase	CG5870-PB	2880	268060	93	83	71	64	1.79	type=protein
4	2	FlyBase	CG5870-PA	2843	266173	90	80	69	62	1.73	type=protein
5	1	FlyBase	CG1977-PA	2450	278914	82	80	66	65	1.77	type=protein
6	1	FlyBase	CG4898-PJ	2404	32772	58	53	26	26	35.09	type=protein
6	2	FlyBase	CG4843-PA	1017	32878	36	33	19	18	13.59	type=protein
6	3	FlyBase	CG4843-PC	953	33099	31	29	16	15	8.80	type=protein
6	4	FlyBase	CG4898-PA	646	29325	23	20	15	14	6.39	type=protein
7	1	FlyBase	CG33950-PAI	2334	439358	80	70	66	59	0.77	type=protein
8	1	FlyBase	CG5125-PB	2141	175017	86	78	56	52	3.07	type=protein
8	2	FlyBase	CG5125-PA	1827	132441	74	66	46	42	3.64	type=protein
9	1	FlyBase	CG11064-PA	1995	374011	97	80	78	68	1.16	type=protein
10	1	FlyBase	CG9244-PB	1987	86034	58	53	36	34	4.58	type=protein
11	1	FlyBase	CG9277-PB	1869	50483	56	52	20	20	9.33	type=protein
11	2	FlyBase	CG9359-PA	1310	50298	40	38	15	15	5.31	type=protein
11	3	FlyBase	CG4869-PB	644	51634	27	24	13	12	2.40	type=protein
12	1	FlyBase	CG32031-PD	1840	40071	59	50	31	26	22.26	type=protein
13	1	FlyBase	CG33196-PI	1815	1738434	79	66	74	63	0.17	type=protein
13	2	FlyBase	CG33196-PAA	1762	2184629	79	66	74	63	0.13	type=protein
14	1	FlyBase	CG6058-PB	1746	39207	40	38	23	22	9.58	type=protein
15	1	FlyBase	CG11154-PA	1627	54074	42	40	23	23	7.20	type=protein
16	1	FlyBase	CG8986-PA	1446	21675	48	45	5	5	1.62	type=protein
16	2	FlyBase	CG5812-PA	992	27058	34	32	3	3	0.59	type=protein
17	1	FlyBase	CG5670-PA	1410	116313	53	51	40	39	3.78	type=protein
18	1	FlyBase	CG1913-PA	1379	50428	30	26	16	15	2.50	type=protein
18	2	FlyBase	CG9476-PA	1043	50486	23	20	12	11	1.50	type=protein
19	1	FlyBase	CG3481-PC	1371	27809	31	27	15	13	6.05	type=protein
20	1	FlyBase	CG7107-PK	1196	47361	59	49	30	26	10.00	type=protein
20	2	FlyBase	CG7107-PI	1177	47485	58	48	29	25	9.01	type=protein
20	3	FlyBase	CG7107-PL	1153	46513	56	47	29	25	9.51	type=protein
20	4	FlyBase	CG7107-PJ	1099	46637	56	46	29	24	8.55	type=protein
21	1	FlyBase	CG3725-PA	1116	110231	43	40	33	32	2.69	type=protein
22	1	FlyBase	CG3612-PA	998	59568	30	29	22	21	3.74	type=protein
23	1	FlyBase	CG1516-PG	994	131379	47	37	38	31	1.89	type=protein
24	1	FlyBase	CG9042-PC	961	39095	27	23	18	15	4.59	type=protein
25	1	FlyBase	CG4264-PE	961	71317	34	32	21	21	2.91	type=protein
25	2	FlyBase	CG4147-PB	552	72308	16	15	13	12	1.02	type=protein
25	3	FlyBase	CG5436-PA	341	69976	7	6	4	4	0.27	type=protein
25	4	FlyBase	CG8937-PA	257	70827	7	7	6	6	0.43	type=protein
26	1	FlyBase	CG8893-PA	960	35485	22	21	14	14	5.63	type=protein
26	2	FlyBase	CG12055-PA	591	35466	16	14	12	11	3.13	type=protein
27	1	FlyBase	CG3752-PA	926	57259	29	27	17	17	3.36	type=protein
28	1	FlyBase	CG17654-PB	906	54506	31	30	16	15	3.02	type=protein
29	1	FlyBase	CG5320-PA	904	62819	27	25	23	21	3.10	type=protein
30	1	FlyBase	CG7998-PA	885	35480	24	24	16	16	4.89	type=protein
31	1	FlyBase	CG3861-PA	861	51680	33	32	13	13	2.99	type=protein
32	1	FlyBase	CG34387-PC	833	592782	42	33	39	30	0.24	type=protein
33	1	FlyBase	CG7920-PA	827	52189	23	22	11	11	1.86	type=protein
34	1	FlyBase	CG8472-PA	825	16800	24	22	11	11	30.93	type=protein
35	1	FlyBase	CG7254-PA	806	97257	34	30	26	24	2.10	type=protein
36	1	FlyBase	CG3359-PB	799	91310	31	27	20	19	1.52	type=protein
37	1	FlyBase	CG15848-PA	793	21864	29	27	16	15	24.56	type=protein
38	1	FlyBase	CG5939-PB	765	102369	21	21	19	19	1.19	type=protein
38	2	FlyBase	CG5939-PC	245	74324	8	7	8	7	0.49	type=protein
39	1	FlyBase	CG32019-PC	761	972852	47	31	46	31	0.14	type=protein
40	1	FlyBase	CG17246-PB	759	72757	19	18	15	14	1.25	type=protein
41	1	FlyBase	CG4899-PA	731	30287	23	21	12	12	5.93	type=protein
42	1	FlyBase	CG1469-PA	727	25411	23	20	14	13	7.48	type=protein
43	1	FlyBase	CG6871-PA	720	57527	19	17	16	14	1.79	type=protein
44	1	FlyBase	CG7430-PA	705	53465	19	17	13	12	1.78	type=protein
45	1	FlyBase	CG8280-PA	700	50505	22	20	12	10	1.30	type=protein
45	2	FlyBase	CG1873-PA	387	50952	16	13	12	9	1.29	type=protein
46	1	FlyBase	CG16858-PA	691	194487	18	15	16	14	0.36	type=protein
47	1	FlyBase	CG1242-PA	689	82044	30	27	23	22	2.10	type=protein
47	2	FlyBase	CG5520-PA	155	90274	5	3	4	3	0.15	type=protein
48	1	FlyBase	CG5962-PA	687	45276	29	26	20	17	3.85	type=protein
49	1	FlyBase	CG11949-PA	683	184378	25	23	23	21	0.66	type=protein
50	1	FlyBase	CG2184-PA	681	23700	16	15	10	9	7.24	type=protein
51	1	FlyBase	CG6186-PA	678	72732	26	25	22	21	2.38	type=protein
52	1	FlyBase	CG7145-PA	672	64086	19	18	14	14	1.51	type=protein
53	1	FlyBase	CG18102-PL	665	98769	28	24	23	21	1.46	type=protein
54	1	FlyBase	CG7070-PA	659	57818	21	19	18	16	2.21	type=protein
55	1	FlyBase	CG4389-PA	619	84390	19	19	17	17	1.34	type=protein
56	1	FlyBase	CG1259-PB	618	24264	12	11	7	7	2.33	type=protein
57	1	FlyBase	CG3523-PA	606	267657	24	22	20	18	0.33	type=protein
58	1	FlyBase	CG17903-PA	605	11819	19	18	12	11	64.90	type=protein
59	1	FlyBase	CG4600-PA	604	41860	19	17	15	14	3.08	type=protein
60	1	FlyBase	CG8332-PA	601	17026	24	20	8	7	13.68	type=protein
61	1	FlyBase	CG31196-PA	590	29918	15	13	9	8	2.52	type=protein
61	2	FlyBase	CG17870-PD	454	28302	13	12	10	9	4.09	type=protein
61	3	FlyBase	CG17870-PB	378	28357	13	12	10	9	4.09	type=protein
62	1	FlyBase	CG1417-PB	579	76223	20	18	15	13	1.05	type=protein
63	1	FlyBase	CG4376-PA	578	104203	23	19	19	15	0.84	type=protein
64	1	FlyBase	CG7088-PB	574	45880	17	16	14	14	2.62	type=protein
65	1	FlyBase	CG16820-PA	570	33402	15	15	7	7	1.73	type=protein
66	1	FlyBase	CG6803-PD	548	36177	26	22	20	17	6.19	type=protein
66	2	FlyBase	CG6803-PB	547	41641	24	22	19	17	4.57	type=protein
67	1	FlyBase	CG9812-PB	547	24469	11	10	5	5	1.35	type=protein
68	1	FlyBase	CG9916-PA	546	24880	20	20	9	9	5.35	type=protein
68	2	FlyBase	CG1866-PA	144	112867	9	7	7	5	0.25	type=protein
69	1	FlyBase	CG7176-PA	540	46953	22	20	19	17	3.59	type=protein
70	1	FlyBase	CG12233-PA	535	38836	21	18	15	13	4.06	type=protein
71	1	FlyBase	CG1618-PA	529	82871	23	18	20	17	1.38	type=protein
72	1	FlyBase	CG1780-PA	526	48758	18	16	13	11	1.59	type=protein
72	2	FlyBase	CG5210-PA	176	50599	8	7	7	6	0.65	type=protein
73	1	FlyBase	CG1330-PA	511	21327	11	11	9	9	4.81	type=protein
74	1	FlyBase	CG7178-PD	509	24454	27	24	18	18	20.73	type=protein
74	2	FlyBase	CG7178-PG	467	30201	25	21	17	16	8.21	type=protein
74	3	FlyBase	CG7178-PA	417	24520	24	21	17	17	17.08	type=protein
74	4	FlyBase	CG7178-PB	344	24502	22	19	15	15	11.86	type=protein
75	1	FlyBase	CG9280-PA	505	118907	21	19	19	18	0.90	type=protein
76	1	FlyBase	CG1743-PC	500	41830	20	17	13	11	2.02	type=protein
77	1	FlyBase	CG4169-PA	498	45526	12	10	10	8	1.10	type=protein
78	1	FlyBase	CG4094-PA	497	53772	17	14	14	11	1.37	type=protein
79	1	FlyBase	CG17369-PB	491	54745	19	15	12	9	1.16	type=protein
80	1	FlyBase	CG11661-PI	485	123508	23	19	18	15	0.73	type=protein
80	2	FlyBase	CG11661-PH	485	114289	23	19	19	15	0.81	type=protein
82	1	FlyBase	CG6783-PB	457	14539	17	14	7	6	6.31	type=protein
83	1	FlyBase	CG16885-PA	455	28762	20	16	11	9	2.71	type=protein
84	1	FlyBase	CG12403-PA	454	68608	12	11	11	10	0.97	type=protein
84	2	FlyBase	CG3762-PA	423	68488	13	11	12	10	0.97	type=protein
85	1	FlyBase	CG6455-PC	452	82148	17	16	14	13	0.95	type=protein
86	1	FlyBase	CG3661-PA	445	15019	15	14	6	6	10.99	type=protein
87	1	FlyBase	CG14752-PA	442	13070	60	33	4	4	2.52	type=protein
88	1	FlyBase	CG7470-PA	439	84499	15	14	12	11	0.73	type=protein
89	1	FlyBase	CG1668-PA	437	17093	13	13	7	7	5.97	type=protein
90	1	FlyBase	CG6030-PB	430	20234	11	9	8	6	2.44	type=protein
91	1	FlyBase	CG7434-PA	426	30638	10	10	5	5	0.98	type=protein
92	1	FlyBase	CG6588-PC	418	73130	14	14	13	13	1.12	type=protein
93	1	FlyBase	CG11876-PA	416	39556	12	11	10	9	1.60	type=protein
94	1	FlyBase	CG5028-PA	415	44587	11	11	9	9	1.34	type=protein
95	1	FlyBase	CG9355-PA	409	78521	19	16	12	9	0.62	type=protein
95	2	FlyBase	CG15013-PB	118	66712	5	4	4	3	0.21	type=protein
96	1	FlyBase	CG16944-PA	402	33072	23	16	16	13	4.90	type=protein
97	1	FlyBase	CG42667-PB	400	116793	13	11	11	10	0.44	type=protein
98	1	FlyBase	CG4115-PA	399	25729	14	13	9	9	3.31	type=protein
98	2	FlyBase	CG6055-PA	330	25282	12	9	7	7	2.18	type=protein
99	1	FlyBase	CG3201-PA	394	16695	12	12	7	7	4.71	type=protein
100	1	FlyBase	CG4233-PA	393	47477	20	17	15	14	2.46	type=protein
101	1	FlyBase	CG11963-PA	390	55095	14	12	10	10	1.32	type=protein
102	1	FlyBase	CG5261-PB	388	54402	16	14	13	11	1.74	type=protein
103	1	FlyBase	CG2238-PA	379	95226	16	13	16	13	0.78	type=protein
104	1	FlyBase	CG8036-PB	378	68541	13	12	12	11	0.97	type=protein
105	1	FlyBase	CG7875-PA	376	143101	10	8	7	6	0.19	type=protein
106	1	FlyBase	CG7010-PA	373	44232	11	9	8	7	0.95	type=protein
107	1	FlyBase	CG2171-PA	362	38283	11	10	8	8	1.41	type=protein
108	1	FlyBase	CG2216-PA	362	23269	10	9	7	6	2.50	type=protein
109	1	FlyBase	CG8770-PA	358	38954	19	16	15	13	4.04	type=protein
110	1	FlyBase	CG33113-PH	357	65450	12	12	11	11	1.03	type=protein
111	1	FlyBase	CG9894-PB	353	15497	6	6	5	5	2.79	type=protein
112	1	FlyBase	CG16884-PA	350	29776	19	14	10	9	2.55	type=protein
113	1	FlyBase	CG8900-PB	349	17647	11	10	8	7	5.57	type=protein
114	1	FlyBase	CG8759-PB	348	23007	6	6	5	5	1.48	type=protein
115	1	FlyBase	CG7433-PB	346	54872	16	12	14	11	1.33	type=protein
116	1	FlyBase	CG4581-PA	345	50931	14	12	11	10	1.29	type=protein
117	1	FlyBase	CG3620-PA	345	125749	16	14	15	13	0.55	type=protein
118	1	FlyBase	CG5596-PB	339	17651	12	12	4	4	1.56	type=protein
119	1	FlyBase	CG6988-PA	333	55976	13	11	12	10	1.12	type=protein
120	1	FlyBase	CG1065-PA	332	34689	13	13	8	8	1.97	type=protein
121	1	FlyBase	CG1883-PD	332	22156	17	15	12	11	5.54	type=protein
122	1	FlyBase	CG4464-PD	332	17372	16	12	12	10	9.82	type=protein
123	1	FlyBase	CG4307-PA	329	22454	10	10	9	9	4.33	type=protein
124	1	FlyBase	CG10120-PA	327	85049	11	10	8	7	0.42	type=protein
125	1	FlyBase	CG12262-PA	326	46118	18	15	15	14	2.59	type=protein
126	1	FlyBase	CG1744-PA	326	152667	12	10	9	9	0.28	type=protein
127	1	FlyBase	CG45077-PA	322	14409	11	8	9	7	6.42	type=protein
127	2	FlyBase	CG45076-PA	71	68647	3	3	3	3	0.20	type=protein
127	3	FlyBase	CG45078-PA	50	18825	2	2	2	2	0.55	type=protein
128	1	FlyBase	CG2331-PA	319	89401	14	9	12	7	0.39	type=protein
129	1	FlyBase	CG6686-PA	318	112599	15	12	13	11	0.51	type=protein
130	1	FlyBase	CG31618-PA	318	13355	7	6	4	4	2.45	type=protein
130	2	FlyBase	CG5499-PA	157	14972	5	5	5	5	2.97	type=protein
131	1	FlyBase	CG4145-PC	317	175159	7	5	5	3	0.08	type=protein
132	1	FlyBase	CG1019-PA	315	55376	10	8	9	8	0.84	type=protein
132	2	FlyBase	CG42309-PB	184	54881	4	4	3	3	0.26	type=protein
133	1	FlyBase	CG9579-PB	314	35867	5	5	5	5	0.80	type=protein
134	1	FlyBase	CG3127-PA	313	44064	11	11	9	9	1.36	type=protein
135	1	FlyBase	CG6647-PA	312	30531	10	10	9	9	2.44	type=protein
136	1	FlyBase	CG5214-PA	306	50122	9	8	7	7	0.80	type=protein
137	1	FlyBase	CG33868-PA	301	13688	9	9	5	5	5.13	type=protein
138	1	FlyBase	CG4550-PA	301	42065	5	5	4	4	0.49	type=protein
139	1	FlyBase	CG3244-PA	301	26790	9	8	7	6	1.56	type=protein
140	1	FlyBase	CG1721-PA	299	28601	9	9	8	8	2.22	type=protein
140	2	FlyBase	CG17645-PA	92	33310	4	4	3	3	0.46	type=protein
141	1	FlyBase	CG11793-PA	295	15919	10	10	7	7	5.21	type=protein
142	1	FlyBase	CG14996-PB	294	20815	8	7	8	7	3.04	type=protein
143	1	FlyBase	CG5867-PA	294	29723	9	8	5	5	1.33	type=protein
144	1	FlyBase	CG14994-PB	293	58334	7	6	5	4	0.33	type=protein
145	1	FlyBase	CG4769-PA	286	33835	12	11	9	8	1.69	type=protein
146	1	FlyBase	CG2286-PA	286	79316	12	9	12	9	0.61	type=protein
147	1	FlyBase	CG8884-PF	283	35473	14	12	9	7	1.29	type=protein
148	1	FlyBase	CG42639-PA	283	79364	14	13	11	10	0.70	type=protein
149	1	FlyBase	CG8322-PD	283	122156	10	9	9	8	0.32	type=protein
150	1	FlyBase	CG17489-PA	282	34200	11	11	8	8	1.67	type=protein
151	1	FlyBase	CG4104-PA	281	91858	12	9	11	9	0.51	type=protein
152	1	FlyBase	CG5362-PA	280	36174	8	8	6	6	1.01	type=protein
153	1	FlyBase	CG12101-PA	278	60863	13	10	12	10	1.00	type=protein
154	1	FlyBase	CG1715-PA	276	24352	5	5	4	4	0.99	type=protein
155	1	FlyBase	CG6702-PA	275	35787	7	7	7	7	1.28	type=protein
157	1	FlyBase	CG15811-PA	272	68405	10	8	9	7	0.54	type=protein
158	1	FlyBase	CG8542-PA	271	74204	12	11	11	10	0.77	type=protein
159	1	FlyBase	CG14095-PA	269	16028	5	5	3	3	1.18	type=protein
160	1	FlyBase	CG3937-PA	268	240457	13	11	10	9	0.17	type=protein
161	1	FlyBase	CG4260-PA	267	106197	8	8	8	8	0.38	type=protein
162	1	FlyBase	CG3504-PA	266	74791	14	12	13	11	0.86	type=protein
162	2	FlyBase	CG1803-PA	157	33669	9	6	8	6	1.11	type=protein
162	3	FlyBase	CG7390-PA	48	33402	3	3	3	3	0.46	type=protein
163	1	FlyBase	CG3922-PB	263	15321	9	6	5	4	1.95	type=protein
164	1	FlyBase	CG8996-PA	263	34252	11	7	10	7	1.35	type=protein
165	1	FlyBase	CG11267-PA	256	11009	8	7	7	6	8.37	type=protein
166	1	FlyBase	CG13935-PA	256	21239	5	5	3	3	0.80	type=protein
167	1	FlyBase	CG5023-PA	255	19150	5	5	5	5	1.95	type=protein
168	1	FlyBase	CG42314-PK	254	131146	7	7	7	7	0.25	type=protein
169	1	FlyBase	CG14724-PA	253	16750	6	5	6	5	2.45	type=protein
170	1	FlyBase	CG2210-PC	251	18757	9	8	5	4	2.03	type=protein
171	1	FlyBase	CG14207-PB	251	21764	10	5	7	4	1.15	type=protein
172	1	FlyBase	CG7977-PA	249	29445	7	7	5	5	1.35	type=protein
173	1	FlyBase	CG4696-PA	247	20269	7	6	5	5	1.79	type=protein
174	1	FlyBase	CG4609-PA	246	47306	7	5	4	3	0.31	type=protein
175	1	FlyBase	CG8193-PA	243	79465	10	10	9	9	0.70	type=protein
176	1	FlyBase	CG3379-PA	243	11374	8	8	6	6	11.63	type=protein
177	1	FlyBase	CG4422-PA	242	50147	7	5	7	5	0.52	type=protein
178	1	FlyBase	CG13026-PB	242	13120	5	5	2	2	0.88	type=protein
179	1	FlyBase	CG2168-PA	239	30505	12	7	9	6	1.28	type=protein
180	1	FlyBase	CG2297-PA	237	16080	10	7	8	6	3.68	type=protein
181	1	FlyBase	CG8256-PC	236	80969	11	9	11	9	0.60	type=protein
182	1	FlyBase	CG12120-PA	235	44036	6	6	5	5	0.61	type=protein
183	1	FlyBase	CG6439-PA	233	40632	7	6	7	6	0.86	type=protein
184	1	FlyBase	CG18069-PA	233	55953	8	7	7	6	0.57	type=protein
185	1	FlyBase	CG5177-PA	233	31280	8	8	6	6	1.23	type=protein
186	1	FlyBase	CG2520-PA	232	50112	4	2	3	1	0.09	type=protein
187	1	FlyBase	CG2342-PA	231	19488	6	6	5	5	1.90	type=protein
188	1	FlyBase	CG8922-PA	230	25694	5	4	3	3	0.63	type=protein
189	1	FlyBase	CG8938-PA	228	27642	8	7	7	6	1.48	type=protein
190	1	FlyBase	CG11051-PA	227	9452	9	8	5	5	7.66	type=protein
191	1	FlyBase	CG8604-PA	225	65954	7	6	6	5	0.38	type=protein
192	1	FlyBase	CG10664-PA	225	20645	5	4	4	3	0.83	type=protein
193	1	FlyBase	CG2239-PA	225	21775	6	6	5	5	1.61	type=protein
194	1	FlyBase	CG43443-PI	224	79703	12	9	12	9	0.61	type=protein
195	1	FlyBase	CG4254-PA	223	17372	11	10	8	7	4.30	type=protein
196	1	FlyBase	CG2668-PA	223	37842	6	4	5	3	0.40	type=protein
197	1	FlyBase	CG31705-PA	219	67537	4	4	2	2	0.13	type=protein
198	1	FlyBase	CG8329-PA	219	28238	7	7	5	5	1.10	type=protein
199	1	FlyBase	CG1633-PB	219	21908	9	9	7	7	2.80	type=protein
200	1	FlyBase	CG7971-PA	215	122818	6	5	5	4	0.15	type=protein
201	1	FlyBase	CG8983-PA	212	55612	8	8	8	8	0.83	type=protein
202	1	FlyBase	CG32694-PB	212	38054	5	4	4	3	0.39	type=protein
203	1	FlyBase	CG8251-PA	212	62530	8	5	8	5	0.40	type=protein
204	1	FlyBase	CG13047-PB	211	16666	5	4	2	2	0.65	type=protein
205	1	FlyBase	CG7610-PA	211	33034	9	9	9	9	2.13	type=protein
206	1	FlyBase	CG11473-PA	210	99943	4	4	4	4	0.18	type=protein
206	2	FlyBase	CG42492-PC	89	109447	3	3	3	3	0.12	type=protein
207	1	FlyBase	CG3139-PA	210	53548	12	9	10	8	0.88	type=protein
208	1	FlyBase	CG42734-PAA	208	1278589	13	11	11	9	0.03	type=protein
209	1	FlyBase	CG15007-PA	208	12588	3	3	2	2	0.93	type=protein
210	1	FlyBase	CG10830-PA	207	26230	3	3	3	3	0.61	type=protein
211	1	FlyBase	CG6917-PA	207	61409	8	7	7	6	0.51	type=protein
212	1	FlyBase	CG1088-PB	207	26158	9	7	8	6	2.06	type=protein
213	1	FlyBase	CG1640-PB	204	64374	10	8	9	8	0.69	type=protein
214	1	FlyBase	CG10119-PA	203	69910	4	4	4	4	0.27	type=protein
215	1	FlyBase	CG17759-PD	203	41591	5	4	4	3	0.35	type=protein
216	1	FlyBase	CG4918-PA	202	11750	5	4	3	2	1.85	type=protein
217	1	FlyBase	CG30092-PF	199	320690	9	6	6	4	0.05	type=protein
218	1	FlyBase	CG30101-PA	198	38249	13	11	8	7	1.16	type=protein
219	1	FlyBase	CG11390-PA	197	14715	11	9	8	6	4.37	type=protein
220	1	FlyBase	CG18815-PA	196	23240	3	3	3	3	0.72	type=protein
221	1	FlyBase	CG17127-PA	195	10802	5	4	4	3	2.13	type=protein
222	1	FlyBase	CG13240-PA	192	19075	4	3	3	2	0.55	type=protein
223	1	FlyBase	CG10071-PA	187	8915	7	6	5	4	8.86	type=protein
224	1	FlyBase	CG42344-PD	186	201971	9	5	9	5	0.11	type=protein
225	1	FlyBase	CG14206-PB	185	17867	5	4	5	4	1.53	type=protein
226	1	FlyBase	CG5271-PA	183	18113	8	8	4	4	1.51	type=protein
227	1	FlyBase	CG10045-PA	183	23989	7	6	5	4	1.01	type=protein
228	1	FlyBase	CG2254-PA	181	35828	6	4	3	3	0.42	type=protein
229	1	FlyBase	CG8905-PA	177	24782	5	4	4	4	0.96	type=protein
230	1	FlyBase	CG6543-PB	175	31884	7	7	6	6	1.20	type=protein
231	1	FlyBase	CG33138-PA	175	79290	7	6	6	5	0.31	type=protein
232	1	FlyBase	CG3731-PA	175	52393	7	7	6	6	0.62	type=protein
233	1	FlyBase	CG7461-PB	174	68601	7	6	7	6	0.45	type=protein
234	1	FlyBase	CG33470-PA	173	28111	4	4	4	4	0.82	type=protein
235	1	FlyBase	CG7834-PA	173	27247	9	8	8	7	1.94	type=protein
236	1	FlyBase	CG9012-PA	171	192573	8	6	8	6	0.14	type=protein
237	1	FlyBase	CG9734-PC	170	17124	6	6	4	4	1.64	type=protein
238	1	FlyBase	CG7726-PA	169	21237	5	5	4	4	1.19	type=protein
239	1	FlyBase	CG4800-PA	169	19763	4	4	3	3	1.32	type=protein
240	1	FlyBase	CG2718-PC	166	44690	8	5	8	5	0.60	type=protein
241	1	FlyBase	CG9261-PC	166	37627	9	9	8	8	1.73	type=protein
242	1	FlyBase	CG3747-PB	165	52509	5	5	3	3	0.38	type=protein
243	1	FlyBase	CG3314-PA	163	30851	9	9	8	8	1.96	type=protein
244	1	FlyBase	CG15862-PA	163	42767	4	3	4	3	0.34	type=protein
245	1	FlyBase	CG9075-PA	159	46171	6	5	5	4	0.44	type=protein
246	1	FlyBase	CG1782-PA	158	131734	3	2	3	2	0.07	type=protein
247	1	FlyBase	CG1106-PB	158	88504	6	5	6	5	0.27	type=protein
248	1	FlyBase	CG7217-PA	157	20067	4	4	3	3	0.86	type=protein
249	1	FlyBase	CG14648-PA	157	59890	6	4	6	4	0.32	type=protein
250	1	FlyBase	CG6459-PA	155	29187	3	3	2	2	0.33	type=protein
251	1	FlyBase	CG10596-PA	155	70586	3	3	2	2	0.20	type=protein
252	1	FlyBase	CG4998-PA	153	96181	6	3	6	3	0.14	type=protein
253	1	FlyBase	CG3989-PA	152	47620	7	5	6	4	0.42	type=protein
254	1	FlyBase	CG3333-PA	152	57163	7	6	6	5	0.45	type=protein
255	1	FlyBase	CG43479-PB	152	109675	4	4	3	3	0.12	type=protein
256	1	FlyBase	CG9297-PA	151	103930	8	6	7	5	0.23	type=protein
257	1	FlyBase	CG8663-PA	151	36497	8	4	6	3	0.41	type=protein
258	1	FlyBase	CG8189-PA	150	27478	5	5	4	4	0.84	type=protein
259	1	FlyBase	CG7808-PC	148	23837	4	4	4	4	1.01	type=protein
260	1	FlyBase	CG8050-PA	148	13567	4	4	3	3	1.49	type=protein
261	1	FlyBase	CG1821-PA	148	14570	7	6	6	6	4.50	type=protein
262	1	FlyBase	CG7490-PA	147	34273	5	5	5	5	0.84	type=protein
263	1	FlyBase	CG2621-PD	147	114838	3	3	3	3	0.12	type=protein
264	1	FlyBase	CG6287-PA	147	35489	6	6	5	5	0.81	type=protein
265	1	FlyBase	CG2233-PA	147	46985	5	3	4	3	0.31	type=protein
266	1	FlyBase	CG5920-PA	145	29065	9	8	8	7	1.74	type=protein
267	1	FlyBase	CG10672-PA	145	33781	4	4	4	4	0.64	type=protein
268	1	FlyBase	CG8627-PB	144	9551	3	3	3	3	2.60	type=protein
269	1	FlyBase	CG8582-PA	144	17523	4	4	4	4	1.58	type=protein
270	1	FlyBase	CG4651-PA	144	25028	4	4	4	4	0.95	type=protein
271	1	FlyBase	CG18076-PA	144	628949	9	7	9	7	0.05	type=protein
272	1	FlyBase	CG7057-PA	144	50054	5	4	4	3	0.29	type=protein
273	1	FlyBase	CG6663-PA	143	41013	4	3	4	3	0.36	type=protein
273	2	FlyBase	CG6289-PA	74	47155	3	2	3	2	0.20	type=protein
274	1	FlyBase	CG3595-PA	142	19988	4	4	4	4	1.30	type=protein
275	1	FlyBase	CG9090-PA	142	40941	8	7	7	6	1.05	type=protein
275	2	FlyBase	CG4994-PA	72	39239	6	5	5	4	0.71	type=protein
276	1	FlyBase	CG17248-PA	140	18764	2	2	2	2	0.56	type=protein
277	1	FlyBase	CG13388-PA	140	79074	4	4	3	3	0.17	type=protein
278	1	FlyBase	CG13627-PA	140	77088	7	6	6	5	0.32	type=protein
279	1	FlyBase	CG5889-PA	140	69148	9	6	9	6	0.44	type=protein
280	1	FlyBase	CG5873-PA	139	86013	7	4	7	4	0.22	type=protein
281	1	FlyBase	CG7113-PA	138	26980	6	4	6	4	0.86	type=protein
282	1	FlyBase	CG9331-PA	138	39794	3	3	3	3	0.37	type=protein
283	1	FlyBase	CG9674-PA	138	233630	7	7	7	7	0.14	type=protein
284	1	FlyBase	CG9691-PB	137	13048	4	4	3	3	1.57	type=protein
285	1	FlyBase	CG6779-PA	136	27638	6	6	5	5	1.13	type=protein
286	1	FlyBase	CG5014-PA	135	26938	4	3	3	2	0.36	type=protein
287	1	FlyBase	CG15093-PB	135	34183	4	3	4	3	0.45	type=protein
288	1	FlyBase	CG11001-PA	135	11705	3	3	3	3	1.88	type=protein
289	1	FlyBase	CG4463-PA	134	20708	5	3	3	2	0.49	type=protein
290	1	FlyBase	CG4634-PA	134	38099	4	4	4	4	0.55	type=protein
291	1	FlyBase	CG6092-PA	134	28081	7	6	7	6	1.45	type=protein
292	1	FlyBase	CG9390-PA	133	76540	8	4	7	4	0.25	type=protein
293	1	FlyBase	CG13432-PA	133	45947	2	2	2	2	0.20	type=protein
294	1	FlyBase	CG5355-PA	132	86671	6	6	6	6	0.34	type=protein
295	1	FlyBase	CG11218-PA	132	14386	3	2	3	2	0.77	type=protein
296	1	FlyBase	CG3902-PA	131	45521	5	4	4	3	0.32	type=protein
297	1	FlyBase	CG6518-PA	131	80665	4	4	3	3	0.17	type=protein
298	1	FlyBase	CG4046-PA	131	16856	7	6	6	5	2.42	type=protein
299	1	FlyBase	CG1411-PA	130	64941	6	5	5	5	0.38	type=protein
300	1	FlyBase	CG10233-PA	130	22954	4	4	4	4	1.07	type=protein
301	1	FlyBase	CG12013-PA	130	18802	4	4	4	4	1.43	type=protein
302	1	FlyBase	CG45110-PA	129	38515	7	7	5	5	0.73	type=protein
303	1	FlyBase	CG2746-PA	129	24121	5	4	5	4	1.00	type=protein
304	1	FlyBase	CG6213-PA	129	13617	3	2	2	1	0.35	type=protein
305	1	FlyBase	CG7765-PA	128	110791	2	2	2	2	0.08	type=protein
306	1	FlyBase	CG7283-PA	127	24396	6	4	5	4	0.98	type=protein
307	1	FlyBase	CG32017-PB	126	55386	7	6	7	6	0.58	type=protein
308	1	FlyBase	CG4067-PA	126	100116	4	3	3	3	0.14	type=protein
309	1	FlyBase	CG42237-PA	124	41845	3	3	2	2	0.22	type=protein
310	1	FlyBase	CG12473-PE	124	138109	3	3	3	3	0.10	type=protein
311	1	FlyBase	CG6767-PA	123	38623	4	4	3	3	0.39	type=protein
312	1	FlyBase	CG31332-PA	123	85703	4	3	4	3	0.16	type=protein
313	1	FlyBase	CG4692-PB	123	12475	5	4	3	3	1.70	type=protein
314	1	FlyBase	CG3283-PA	122	34317	7	5	7	5	0.84	type=protein
315	1	FlyBase	CG5711-PA	122	41205	6	6	6	6	0.85	type=protein
316	1	FlyBase	CG4897-PA	122	29580	8	7	6	6	1.34	type=protein
317	1	FlyBase	CG4863-PA	122	47208	8	6	6	5	0.56	type=protein
318	1	FlyBase	CG16712-PA	121	9067	3	2	3	2	1.44	type=protein
319	1	FlyBase	CG3074-PB	121	49859	5	4	5	4	0.40	type=protein
320	1	FlyBase	CG2767-PA	120	36977	7	4	6	4	0.58	type=protein
321	1	FlyBase	CG1524-PB	120	16301	2	2	2	2	0.66	type=protein
322	1	FlyBase	CG15650-PA	120	16566	4	2	3	1	0.28	type=protein
323	1	FlyBase	CG7361-PB	118	25041	3	2	3	2	0.40	type=protein
324	1	FlyBase	CG9512-PA	118	69164	4	2	4	2	0.13	type=protein
325	1	FlyBase	CG9394-PA	117	76935	4	2	4	2	0.12	type=protein
326	1	FlyBase	CG9914-PA	116	34902	3	3	3	3	0.44	type=protein
327	1	FlyBase	CG7917-PA	116	16985	3	3	3	3	1.08	type=protein
328	1	FlyBase	CG13057-PA	116	19992	2	2	1	1	0.23	type=protein
329	1	FlyBase	CG17291-PA	115	65934	4	4	4	4	0.29	type=protein
330	1	FlyBase	CG17921-PB	115	12648	5	4	4	4	2.67	type=protein
330	2	FlyBase	CG17950-PA	99	12408	2	2	2	2	0.94	type=protein
331	1	FlyBase	CG6440-PA	115	11247	3	3	2	2	1.08	type=protein
332	1	FlyBase	CG4302-PA	114	60154	2	2	2	2	0.15	type=protein
333	1	FlyBase	CG44242-PA	114	7401	1	1	1	1	0.72	type=protein
334	1	FlyBase	CG5730-PA	113	36265	6	4	6	4	0.59	type=protein
335	1	FlyBase	CG3001-PA	112	59835	3	2	3	2	0.15	type=protein
336	1	FlyBase	CG2150-PA	111	17466	3	2	2	1	0.27	type=protein
337	1	FlyBase	CG18285-PA	111	25092	3	3	3	3	0.65	type=protein
338	1	FlyBase	CG9391-PA	111	30790	2	2	2	2	0.31	type=protein
339	1	FlyBase	CG3269-PA	110	23684	2	2	2	2	0.42	type=protein
340	1	FlyBase	CG11765-PA	110	24879	7	5	7	5	1.32	type=protein
341	1	FlyBase	CG6514-PA	109	16831	5	4	4	4	1.67	type=protein
342	1	FlyBase	CG5945-PA	108	28681	3	3	3	3	0.55	type=protein
343	1	FlyBase	CG2968-PA	108	16718	4	4	3	3	1.10	type=protein
344	1	FlyBase	CG1404-PB	108	24877	3	3	3	3	0.66	type=protein
345	1	FlyBase	CG1263-PA	108	27967	5	4	4	3	0.57	type=protein
346	1	FlyBase	CG6084-PA	108	36130	7	5	7	5	0.79	type=protein
347	1	FlyBase	CG9429-PA	107	47055	4	4	4	4	0.43	type=protein
348	1	FlyBase	CG8863-PA	107	45753	3	2	3	2	0.20	type=protein
349	1	FlyBase	CG1561-PB	107	72896	6	4	5	4	0.26	type=protein
350	1	FlyBase	CG7380-PA	107	10294	2	2	2	2	1.21	type=protein
351	1	FlyBase	CG6028-PA	107	32457	2	2	2	2	0.30	type=protein
352	1	FlyBase	CG3566-PB	106	12980	3	3	1	1	0.37	type=protein
353	1	FlyBase	CG7073-PA	106	21889	2	2	2	2	0.46	type=protein
354	1	FlyBase	CG3321-PA	106	9028	3	2	2	1	0.57	type=protein
355	1	FlyBase	CG9503-PA	106	69463	3	2	3	2	0.13	type=protein
356	1	FlyBase	CG8103-PA	105	225441	1	1	1	1	0.02	type=protein
357	1	FlyBase	CG33129-PA	105	26012	1	1	1	1	0.17	type=protein
358	1	FlyBase	CG1648-PA	105	23839	3	3	3	3	0.69	type=protein
359	1	FlyBase	CG10297-PA	105	11277	1	1	1	1	0.44	type=protein
360	1	FlyBase	CG7930-PA	104	17731	2	2	2	2	0.60	type=protein
361	1	FlyBase	CG13887-PC	103	26184	2	2	2	2	0.38	type=protein
362	1	FlyBase	CG14792-PA	103	30255	3	3	3	3	0.51	type=protein
363	1	FlyBase	CG34115-PA	102	8972	4	3	4	3	2.88	type=protein
364	1	FlyBase	CG4847-PA	102	41201	4	3	4	3	0.36	type=protein
365	1	FlyBase	CG6778-PA	102	76400	2	2	2	2	0.12	type=protein
366	1	FlyBase	CG1725-PA	102	103268	3	3	3	3	0.13	type=protein
367	1	FlyBase	CG12408-PA	101	17035	4	4	2	2	0.63	type=protein
368	1	FlyBase	CG5402-PA	101	16200	1	1	1	1	0.29	type=protein
369	1	FlyBase	CG4912-PA	100	25874	1	1	1	1	0.18	type=protein
370	1	FlyBase	CG15693-PA	100	13571	4	3	2	2	0.84	type=protein
371	1	FlyBase	CG7216-PA	100	13111	1	1	1	1	0.37	type=protein
372	1	FlyBase	CG9074-PA	99	7102	1	1	1	1	0.76	type=protein
373	1	FlyBase	CG13048-PA	99	22218	2	2	1	1	0.21	type=protein
374	1	FlyBase	CG8430-PA	99	46334	4	1	4	1	0.10	type=protein
375	1	FlyBase	CG7622-PA	98	13494	3	3	2	2	0.84	type=protein
376	1	FlyBase	CG3446-PA	98	17782	4	3	4	3	1.02	type=protein
377	1	FlyBase	CG1101-PA	98	27835	4	4	3	3	0.57	type=protein
378	1	FlyBase	CG12519-PA	97	12748	2	2	2	2	0.91	type=protein
379	1	FlyBase	CG6416-PE	97	47614	5	2	5	2	0.19	type=protein
380	1	FlyBase	CG6944-PA	97	71349	4	3	3	3	0.19	type=protein
381	1	FlyBase	CG16936-PA	97	25391	3	2	2	2	0.39	type=protein
382	1	FlyBase	CG4347-PA	96	58900	9	7	9	7	0.65	type=protein
383	1	FlyBase	CG33103-PE	96	322353	12	7	11	6	0.08	type=protein
384	1	FlyBase	CG11382-PB	96	52548	5	2	3	2	0.17	type=protein
385	1	FlyBase	CG1970-PA	95	53163	4	4	3	3	0.27	type=protein
386	1	FlyBase	CG8024-PB	95	74885	3	2	3	2	0.12	type=protein
387	1	FlyBase	CG3985-PA	95	57932	3	2	3	2	0.16	type=protein
388	1	FlyBase	CG9364-PB	95	58823	1	1	1	1	0.07	type=protein
389	1	FlyBase	CG5268-PA	95	15721	1	1	1	1	0.30	type=protein
390	1	FlyBase	CG4795-PA	95	82285	3	2	3	2	0.11	type=protein
391	1	FlyBase	CG34069-PA	95	26265	2	2	1	1	0.17	type=protein
392	1	FlyBase	CG34199-PA	95	21771	2	2	2	2	0.47	type=protein
393	1	FlyBase	CG7002-PA	95	439987	4	3	4	3	0.03	type=protein
394	1	FlyBase	CG44195-PA	94	76263	3	3	3	3	0.18	type=protein
395	1	FlyBase	CG10130-PA	94	10239	2	2	2	2	1.23	type=protein
396	1	FlyBase	CG10540-PA	94	32831	2	2	2	2	0.29	type=protein
397	1	FlyBase	CG1732-PA	94	73170	2	2	2	2	0.12	type=protein
398	1	FlyBase	CG12775-PA	93	18510	2	2	2	2	0.57	type=protein
399	1	FlyBase	CG32694-PH	93	18347	2	1	2	1	0.25	type=protein
400	1	FlyBase	CG3203-PB	92	21855	4	3	3	3	0.77	type=protein
401	1	FlyBase	CG13551-PA	91	11941	2	2	2	2	0.98	type=protein
402	1	FlyBase	CG10098-PA	91	37872	2	2	2	2	0.25	type=protein
403	1	FlyBase	CG8048-PA	91	44685	3	2	3	2	0.21	type=protein
404	1	FlyBase	CG5594-PA	90	116561	5	2	4	2	0.08	type=protein
405	1	FlyBase	CG5844-PA	90	41869	1	1	1	1	0.11	type=protein
406	1	FlyBase	CG1349-PB	89	19330	1	1	1	1	0.24	type=protein
407	1	FlyBase	CG18624-PA	89	6218	2	2	2	2	2.61	type=protein
408	1	FlyBase	CG11089-PA	89	63698	3	3	3	3	0.22	type=protein
409	1	FlyBase	CG12269-PB	89	12854	2	2	2	2	0.90	type=protein
410	1	FlyBase	CG8186-PA	89	27610	2	2	2	2	0.35	type=protein
411	1	FlyBase	CG2852-PA	89	22185	4	3	4	3	0.76	type=protein
412	1	FlyBase	CG6673-PB	89	28753	1	1	1	1	0.16	type=protein
413	1	FlyBase	CG15697-PA	89	14622	2	2	1	1	0.33	type=protein
414	1	FlyBase	CG1987-PA	88	16927	1	1	1	1	0.28	type=protein
415	1	FlyBase	CG6684-PA	88	13193	4	3	4	3	1.55	type=protein
416	1	FlyBase	CG8201-PA	88	101716	5	4	5	4	0.18	type=protein
417	1	FlyBase	CG42724-PC	88	129854	7	5	5	4	0.14	type=protein
418	1	FlyBase	CG9291-PA	88	13248	3	3	2	2	0.87	type=protein
419	1	FlyBase	CG9327-PA	88	29669	2	2	1	1	0.15	type=protein
420	1	FlyBase	CG9745-PC	87	36979	3	3	2	2	0.26	type=protein
421	1	FlyBase	CG6341-PB	87	24278	3	3	3	3	0.67	type=protein
422	1	FlyBase	CG8680-PA	86	14578	2	1	1	1	0.33	type=protein
423	1	FlyBase	CG3724-PA	86	52871	5	2	5	2	0.17	type=protein
424	1	FlyBase	CG8782-PA	86	47649	1	1	1	1	0.09	type=protein
425	1	FlyBase	CG10550-PB	85	49240	4	3	4	3	0.29	type=protein
426	1	FlyBase	CG12070-PA	85	108422	5	4	4	4	0.17	type=protein
427	1	FlyBase	CG11522-PA	85	27727	4	2	4	2	0.35	type=protein
428	1	FlyBase	CG6409-PA	85	40345	4	3	3	2	0.23	type=protein
429	1	FlyBase	CG12814-PB	85	45637	1	1	1	1	0.10	type=protein
430	1	FlyBase	CG32068-PB	85	22379	1	1	1	1	0.20	type=protein
431	1	FlyBase	CG16886-PA	84	42977	7	5	6	4	0.48	type=protein
432	1	FlyBase	CG18548-PA	84	24669	8	6	3	2	0.40	type=protein
433	1	FlyBase	CG8993-PA	84	15939	1	1	1	1	0.30	type=protein
434	1	FlyBase	CG3011-PA	83	59087	9	6	8	6	0.53	type=protein
435	1	FlyBase	CG17420-PA	83	24402	5	4	4	3	0.67	type=protein
436	1	FlyBase	CG9629-PA	83	58646	3	3	2	2	0.15	type=protein
437	1	FlyBase	CG5973-PA	83	36384	5	3	4	3	0.41	type=protein
438	1	FlyBase	CG3944-PA	82	24976	2	2	2	2	0.40	type=protein
439	1	FlyBase	CG11271-PB	82	15435	2	2	2	2	0.71	type=protein
440	1	FlyBase	CG9282-PA	81	17601	3	2	3	2	0.60	type=protein
441	1	FlyBase	CG1963-PA	81	21192	2	2	1	1	0.22	type=protein
442	1	FlyBase	CG7203-PB	80	12360	2	2	1	1	0.40	type=protein
443	1	FlyBase	CG10701-PA	80	75360	4	3	4	3	0.18	type=protein
444	1	FlyBase	CG9160-PA	80	17344	4	3	2	2	0.61	type=protein
445	1	FlyBase	CG2082-PA	80	39928	3	2	3	2	0.23	type=protein
446	1	FlyBase	CG3186-PB	80	17856	5	4	5	4	1.53	type=protein
447	1	FlyBase	CG5502-PA	79	45090	6	3	6	3	0.32	type=protein
448	1	FlyBase	CG32694-PA	79	35723	3	2	3	2	0.26	type=protein
449	1	FlyBase	CG15304-PA	79	5084	2	2	1	1	3.68	type=protein
450	1	FlyBase	CG3422-PA	79	28139	2	1	2	1	0.16	type=protein
451	1	FlyBase	CG2098-PA	78	43937	3	2	3	2	0.21	type=protein
452	1	FlyBase	CG14904-PA	78	21450	2	1	2	1	0.21	type=protein
453	1	FlyBase	CG8857-PC	77	18232	3	3	2	2	0.58	type=protein
454	1	FlyBase	CG4412-PA	77	11928	1	1	1	1	0.41	type=protein
455	1	FlyBase	CG1910-PA	77	51648	2	1	2	1	0.09	type=protein
456	1	FlyBase	CG5695-PB	77	144128	4	3	3	3	0.09	type=protein
457	1	FlyBase	CG7962-PA	76	51799	4	4	4	4	0.38	type=protein
458	1	FlyBase	CG31617-PA	76	26389	3	3	3	3	0.61	type=protein
459	1	FlyBase	CG14296-PA	76	41612	4	4	4	4	0.50	type=protein
460	1	FlyBase	CG10712-PB	76	101221	1	1	1	1	0.04	type=protein
461	1	FlyBase	CG4379-PB	76	40951	2	2	2	2	0.23	type=protein
462	1	FlyBase	CG11654-PA	75	47842	1	1	1	1	0.09	type=protein
463	1	FlyBase	CG31075-PA	75	52803	3	2	3	2	0.17	type=protein
464	1	FlyBase	CG9888-PA	75	34662	2	2	2	2	0.27	type=protein
465	1	FlyBase	CG4685-PA	75	55307	7	6	6	5	0.46	type=protein
466	1	FlyBase	CG3529-PB	75	57808	2	1	2	1	0.08	type=protein
467	1	FlyBase	CG8553-PB	75	43878	2	2	2	2	0.21	type=protein
468	1	FlyBase	CG10237-PA	74	35312	4	3	3	3	0.43	type=protein
469	1	FlyBase	CG30084-PF	74	239802	5	2	5	2	0.04	type=protein
470	1	FlyBase	CG6998-PB	74	10459	4	4	2	2	1.19	type=protein
471	1	FlyBase	CG7580-PA	74	10086	4	4	4	4	4.04	type=protein
472	1	FlyBase	CG10686-PA	74	69436	1	1	1	1	0.06	type=protein
473	1	FlyBase	CG3694-PA	74	8438	4	3	3	3	3.23	type=protein
474	1	FlyBase	CG5045-PA	73	27786	1	1	1	1	0.16	type=protein
475	1	FlyBase	CG17471-PA	73	47187	2	2	2	2	0.20	type=protein
476	1	FlyBase	CG1915-PP	73	2107181	2	2	1	1	0.00	type=protein
477	1	FlyBase	CG30069-PA	73	461002	2	2	1	1	0.01	type=protein
478	1	FlyBase	CG42341-PAA	72	42754	1	1	1	1	0.10	type=protein
479	1	FlyBase	CG14028-PA	72	8336	1	1	1	1	0.63	type=protein
480	1	FlyBase	CG6598-PA	72	40915	1	1	1	1	0.11	type=protein
481	1	FlyBase	CG6343-PA	71	47144	5	2	5	2	0.20	type=protein
482	1	FlyBase	CG5903-PA	70	24650	1	1	1	1	0.18	type=protein
483	1	FlyBase	CG32548-PB	70	41417	2	2	2	2	0.23	type=protein
484	1	FlyBase	CG10863-PA	70	36611	2	2	2	2	0.26	type=protein
485	1	FlyBase	CG2151-PA	70	53603	4	3	4	3	0.27	type=protein
486	1	FlyBase	CG6703-PB	70	101629	1	1	1	1	0.04	type=protein
487	1	FlyBase	CG4759-PA	69	15893	5	2	3	1	0.30	type=protein
488	1	FlyBase	CG9603-PA	69	9895	5	3	4	3	2.45	type=protein
489	1	FlyBase	CG33495-PA	69	6333	2	2	1	1	0.88	type=protein
490	1	FlyBase	CG32230-PA	69	9474	4	1	3	1	0.54	type=protein
491	1	FlyBase	CG12530-PA	69	21665	1	1	1	1	0.21	type=protein
492	1	FlyBase	CG6253-PA	69	19208	3	3	3	3	0.92	type=protein
493	1	FlyBase	CG1742-PA	69	16856	3	2	3	2	0.63	type=protein
494	1	FlyBase	CG1471-PB	69	78642	3	3	3	3	0.17	type=protein
495	1	FlyBase	CG10527-PA	69	31766	3	3	3	3	0.49	type=protein
496	1	FlyBase	CG5258-PA	68	17896	4	2	4	2	0.59	type=protein
497	1	FlyBase	CG10944-PA	67	24773	1	1	1	1	0.18	type=protein
498	1	FlyBase	CG10724-PA	67	66923	2	2	2	2	0.13	type=protein
499	1	FlyBase	CG5012-PA	67	19646	1	1	1	1	0.24	type=protein
500	1	FlyBase	CG5791-PA	67	10432	1	1	1	1	0.48	type=protein
501	1	FlyBase	CG11198-PA	67	279571	2	2	2	2	0.03	type=protein
502	1	FlyBase	CG1240-PA	67	27568	3	2	3	2	0.36	type=protein
503	1	FlyBase	CG3609-PA	67	37308	2	2	2	2	0.25	type=protein
504	1	FlyBase	CG31795-PC	67	147705	1	1	1	1	0.03	type=protein
505	1	FlyBase	CG16935-PA	67	39362	2	2	2	2	0.24	type=protein
506	1	FlyBase	CG17816-PD	66	84788	4	3	4	3	0.16	type=protein
507	1	FlyBase	CG32197-PA	66	5770	4	3	2	2	2.96	type=protein
508	1	FlyBase	CG10149-PA	66	49576	1	1	1	1	0.09	type=protein
509	1	FlyBase	CG9360-PA	66	27293	1	1	1	1	0.17	type=protein
510	1	FlyBase	CG8479-PA	66	112093	3	2	3	2	0.08	type=protein
511	1	FlyBase	CG9572-PA	65	49529	2	2	2	2	0.19	type=protein
512	1	FlyBase	CG11024-PA	65	14835	3	3	2	2	0.74	type=protein
513	1	FlyBase	CG18319-PA	65	17271	1	1	1	1	0.27	type=protein
514	1	FlyBase	CG12532-PA	65	101759	2	2	2	2	0.09	type=protein
515	1	FlyBase	CG8415-PB	65	16053	6	6	4	4	1.80	type=protein
516	1	FlyBase	CG8495-PA	65	6816	1	1	1	1	0.81	type=protein
517	1	FlyBase	CG5174-PA	65	22543	1	1	1	1	0.20	type=protein
518	1	FlyBase	CG4598-PA	64	31112	2	2	2	2	0.31	type=protein
519	1	FlyBase	CG31884-PB	64	11867	3	2	3	2	1.00	type=protein
520	1	FlyBase	CG9577-PA	64	34072	1	1	1	1	0.13	type=protein
521	1	FlyBase	CG5825-PA	64	15364	4	2	3	2	0.72	type=protein
522	1	FlyBase	CG32626-PC	64	82488	1	1	1	1	0.05	type=protein
523	1	FlyBase	CG4904-PB	64	31178	1	1	1	1	0.14	type=protein
524	1	FlyBase	CG1440-PA	64	55673	1	1	1	1	0.08	type=protein
525	1	FlyBase	CG11015-PA	63	13846	2	2	2	2	0.81	type=protein
526	1	FlyBase	CG18428-PA	63	16861	2	1	1	1	0.28	type=protein
527	1	FlyBase	CG12079-PA	63	30136	1	1	1	1	0.15	type=protein
528	1	FlyBase	CG17146-PA	63	22140	3	2	2	1	0.21	type=protein
529	1	FlyBase	CG30382-PA	63	27421	2	1	2	1	0.16	type=protein
530	1	FlyBase	CG15442-PA	63	17057	7	4	5	3	1.07	type=protein
531	1	FlyBase	CG9518-PA	62	78793	2	2	2	2	0.11	type=protein
532	1	FlyBase	CG8505-PA	62	14468	2	1	2	1	0.33	type=protein
533	1	FlyBase	CG1982-PA	62	39140	2	2	2	2	0.24	type=protein
534	1	FlyBase	CG2207-PF	62	18812	1	1	1	1	0.25	type=protein
535	1	FlyBase	CG4602-PA	62	58606	1	1	1	1	0.07	type=protein
536	1	FlyBase	CG8511-PA	62	14579	2	2	2	2	0.77	type=protein
537	1	FlyBase	CG9762-PA	62	22062	3	3	3	3	0.76	type=protein
538	1	FlyBase	CG18212-PF	62	95222	1	1	1	1	0.05	type=protein
539	1	FlyBase	CG6180-PA	62	28964	1	1	1	1	0.16	type=protein
540	1	FlyBase	CG6050-PA	61	54372	4	2	4	2	0.17	type=protein
541	1	FlyBase	CG13389-PA	61	17168	7	4	4	3	1.06	type=protein
542	1	FlyBase	CG5390-PA	61	45711	2	2	2	2	0.20	type=protein
543	1	FlyBase	CG30415-PA	61	9581	4	3	2	1	0.53	type=protein
544	1	FlyBase	CG7563-PA	61	65271	1	1	1	1	0.07	type=protein
545	1	FlyBase	CG6148-PA	60	61680	3	2	3	2	0.15	type=protein
546	1	FlyBase	CG9032-PB	60	6335	3	2	2	1	0.88	type=protein
547	1	FlyBase	CG6105-PA	60	10911	1	1	1	1	0.46	type=protein
548	1	FlyBase	CG31136-PA	60	33719	1	1	1	1	0.13	type=protein
549	1	FlyBase	CG32208-PB	60	12639	2	2	2	2	0.92	type=protein
550	1	FlyBase	CG9526-PB	60	56731	1	1	1	1	0.08	type=protein
551	1	FlyBase	CG6066-PA	60	52916	1	1	1	1	0.08	type=protein
552	1	FlyBase	CG8331-PA	60	20485	1	1	1	1	0.22	type=protein
553	1	FlyBase	CG2204-PB	60	40971	3	2	3	2	0.23	type=protein
554	1	FlyBase	CG9928-PA	60	11456	1	1	1	1	0.43	type=protein
555	1	FlyBase	CG12203-PA	59	20760	3	3	2	2	0.49	type=protein
556	1	FlyBase	CG10324-PA	59	62018	1	1	1	1	0.07	type=protein
557	1	FlyBase	CG8416-PB	59	21985	4	2	3	2	0.46	type=protein
558	1	FlyBase	CG1709-PB	59	95304	3	2	2	2	0.09	type=protein
559	1	FlyBase	CG10373-PB	59	27779	1	1	1	1	0.16	type=protein
560	1	FlyBase	CG31509-PA	59	14303	3	2	3	2	0.78	type=protein
561	1	FlyBase	CG10175-PA	59	72080	1	1	1	1	0.06	type=protein
562	1	FlyBase	CG11324-PA	59	42862	3	3	3	3	0.34	type=protein
563	1	FlyBase	CG3584-PC	58	36845	1	1	1	1	0.12	type=protein
564	1	FlyBase	CG11073-PA	58	111554	1	1	1	1	0.04	type=protein
565	1	FlyBase	CG10753-PA	58	13788	1	1	1	1	0.35	type=protein
566	1	FlyBase	CG10851-PA	58	39758	4	3	4	3	0.37	type=protein
567	1	FlyBase	CG5827-PC	58	10488	1	1	1	1	0.48	type=protein
568	1	FlyBase	CG2827-PA	58	36894	2	2	2	2	0.26	type=protein
569	1	FlyBase	CG10211-PA	57	157259	1	1	1	1	0.03	type=protein
570	1	FlyBase	CG5605-PC	57	49313	2	2	2	2	0.19	type=protein
571	1	FlyBase	CG11567-PA	57	76896	2	2	2	2	0.12	type=protein
572	1	FlyBase	CG6852-PA	57	12495	1	1	1	1	0.39	type=protein
573	1	FlyBase	CG5590-PA	57	44556	2	2	2	2	0.21	type=protein
574	1	FlyBase	CG3265-PB	57	32785	1	1	1	1	0.14	type=protein
575	1	FlyBase	CG7592-PA	57	17453	2	2	2	2	0.61	type=protein
576	1	FlyBase	CG5826-PA	57	26501	1	1	1	1	0.17	type=protein
577	1	FlyBase	CG16932-PA	57	134463	2	2	2	2	0.06	type=protein
578	1	FlyBase	CG42478-PA	57	9017	1	1	1	1	0.57	type=protein
579	1	FlyBase	CG13279-PA	56	50553	1	1	1	1	0.09	type=protein
580	1	FlyBase	CG4001-PA	56	106407	2	2	2	2	0.08	type=protein
581	1	FlyBase	CG17320-PA	56	59476	2	2	2	2	0.15	type=protein
582	1	FlyBase	CG9338-PA	56	16239	1	1	1	1	0.29	type=protein
583	1	FlyBase	CG17521-PC	55	25925	8	4	6	4	0.90	type=protein
584	1	FlyBase	CG3751-PA	55	15084	2	1	2	1	0.32	type=protein
585	1	FlyBase	CG3949-PA	55	14012	2	2	2	2	0.80	type=protein
586	1	FlyBase	CG10305-PB	55	13488	1	1	1	1	0.36	type=protein
587	1	FlyBase	CG4265-PA	55	25972	2	2	2	2	0.38	type=protein
588	1	FlyBase	CG16983-PE	55	18769	1	1	1	1	0.25	type=protein
589	1	FlyBase	CG33126-PA	55	24502	1	1	1	1	0.19	type=protein
590	1	FlyBase	CG8210-PA	55	13979	2	2	2	2	0.80	type=protein
591	1	FlyBase	CG1112-PA	54	65762	1	1	1	1	0.07	type=protein
592	1	FlyBase	CG33979-PA	54	45898	3	2	3	2	0.20	type=protein
593	1	FlyBase	CG17332-PA	54	54068	3	2	2	1	0.08	type=protein
594	1	FlyBase	CG2981-PA	54	17145	2	2	2	2	0.62	type=protein
595	1	FlyBase	CG4111-PB	54	14487	2	2	1	1	0.33	type=protein
596	1	FlyBase	CG3560-PA	54	13606	6	4	5	3	1.48	type=protein
597	1	FlyBase	CG42485-PA	54	10150	3	1	2	1	0.50	type=protein
598	1	FlyBase	CG6948-PA	54	23872	1	1	1	1	0.19	type=protein
599	1	FlyBase	CG8209-PA	53	36802	1	1	1	1	0.12	type=protein
600	1	FlyBase	CG3395-PA	53	22610	3	2	3	2	0.45	type=protein
601	1	FlyBase	CG3320-PA	53	22978	2	2	2	2	0.44	type=protein
602	1	FlyBase	CG9140-PA	53	52395	3	2	3	2	0.17	type=protein
603	1	FlyBase	CG32549-PB	53	70094	1	1	1	1	0.06	type=protein
604	1	FlyBase	CG3988-PA	53	33859	2	1	2	1	0.13	type=protein
605	1	FlyBase	CG5935-PA	53	72036	2	2	2	2	0.12	type=protein
606	1	FlyBase	CG9336-PA	53	16428	1	1	1	1	0.29	type=protein
607	1	FlyBase	CG17259-PA	52	56834	1	1	1	1	0.08	type=protein
608	1	FlyBase	CG4944-PA	52	14401	2	2	2	2	0.77	type=protein
609	1	FlyBase	CG11899-PA	52	39653	2	2	2	2	0.24	type=protein
610	1	FlyBase	CG34439-PA	52	8573	2	2	2	2	1.58	type=protein
611	1	FlyBase	CG5325-PA	52	31332	1	1	1	1	0.14	type=protein
612	1	FlyBase	CG11111-PB	52	138445	1	1	1	1	0.03	type=protein
613	1	FlyBase	CG7109-PA	52	35906	1	1	1	1	0.12	type=protein
614	1	FlyBase	CG6603-PA	52	88906	3	1	3	1	0.05	type=protein
615	1	FlyBase	CG32789-PA	52	41195	2	1	2	1	0.11	type=protein
616	1	FlyBase	CG9091-PA	52	10821	2	2	2	2	1.14	type=protein
617	1	FlyBase	CG10423-PA	52	9634	4	3	3	2	1.33	type=protein
618	1	FlyBase	CG6699-PA	51	103430	1	1	1	1	0.04	type=protein
619	1	FlyBase	CG5840-PA	51	28266	1	1	1	1	0.16	type=protein
620	1	FlyBase	CG3585-PB	51	380165	1	1	1	1	0.01	type=protein
621	1	FlyBase	CG42462-PA	51	12945	2	2	1	1	0.37	type=protein
622	1	FlyBase	CG3195-PA	51	17846	1	1	1	1	0.26	type=protein
623	1	FlyBase	CG32701-PA	51	33056	1	1	1	1	0.14	type=protein
624	1	FlyBase	CG12345-PA	51	82150	2	2	2	2	0.11	type=protein
625	1	FlyBase	CG13639-PA	51	7642	1	1	1	1	0.69	type=protein
626	1	FlyBase	CG7584-PA	51	17264	2	2	2	2	0.61	type=protein
627	1	FlyBase	CG3318-PA	51	27256	1	1	1	1	0.17	type=protein
628	1	FlyBase	CG32593-PD	51	31081	3	2	3	2	0.31	type=protein
629	1	FlyBase	CG5330-PA	50	42971	1	1	1	1	0.10	type=protein
630	1	FlyBase	CG13315-PA	50	7983	1	1	1	1	0.66	type=protein
631	1	FlyBase	CG6846-PA	50	17270	3	2	2	2	0.61	type=protein
632	1	FlyBase	CG40452-PA	50	23900	1	1	1	1	0.19	type=protein
633	1	FlyBase	CG17280-PA	50	12520	2	1	2	1	0.39	type=protein
634	1	FlyBase	CG4577-PA	49	48989	1	1	1	1	0.09	type=protein
635	1	FlyBase	CG4217-PA	49	29945	2	1	2	1	0.15	type=protein
636	1	FlyBase	CG3214-PC	49	16858	2	2	2	2	0.63	type=protein
637	1	FlyBase	CG42351-PB	49	36032	3	1	3	1	0.12	type=protein
638	1	FlyBase	CG34417-PC	49	97059	4	1	4	1	0.04	type=protein
639	1	FlyBase	CG8615-PA	49	21789	2	2	2	2	0.47	type=protein
640	1	FlyBase	CG9485-PC	48	175444	2	2	2	2	0.05	type=protein
641	1	FlyBase	CG9819-PA	48	64888	4	3	4	3	0.22	type=protein
642	1	FlyBase	CG1136-PA	48	49350	1	1	1	1	0.09	type=protein
643	1	FlyBase	CG13334-PA	48	39262	1	1	1	1	0.11	type=protein
644	1	FlyBase	CG8094-PA	48	51258	2	1	2	1	0.09	type=protein
645	1	FlyBase	CG4262-PB	48	50372	1	1	1	1	0.09	type=protein
646	1	FlyBase	CG1703-PA	47	101665	1	1	1	1	0.04	type=protein
647	1	FlyBase	CG6395-PA	47	24523	2	2	2	2	0.41	type=protein
648	1	FlyBase	CG7143-PA	47	99609	1	1	1	1	0.04	type=protein
649	1	FlyBase	CG10236-PA	47	420339	2	1	2	1	0.01	type=protein
650	1	FlyBase	CG4157-PA	47	30344	1	1	1	1	0.15	type=protein
651	1	FlyBase	CG4494-PA	47	10164	3	2	2	2	1.23	type=protein
652	1	FlyBase	CG1507-PA	47	31069	1	1	1	1	0.14	type=protein
653	1	FlyBase	CG14147-PA	47	17429	5	2	3	2	0.61	type=protein
654	1	FlyBase	CG7675-PA	47	31522	2	2	2	2	0.30	type=protein
655	1	FlyBase	CG5744-PB	47	21701	2	2	2	2	0.47	type=protein
656	1	FlyBase	CG15441-PA	47	25952	1	1	1	1	0.17	type=protein
657	1	FlyBase	CG12964-PC	46	125909	3	2	2	2	0.07	type=protein
658	1	FlyBase	CG42749-PD	46	39803	2	1	2	1	0.11	type=protein
659	1	FlyBase	CG32490-PAA	46	14842	2	2	2	2	0.74	type=protein
660	1	FlyBase	CG2998-PA	46	7518	2	2	2	2	1.91	type=protein
661	1	FlyBase	CG6463-PA	46	13825	2	2	2	2	0.81	type=protein
662	1	FlyBase	CG5165-PA	46	61004	2	1	2	1	0.07	type=protein
663	1	FlyBase	CG10640-PA	46	16796	1	1	1	1	0.28	type=protein
664	1	FlyBase	CG7597-PB	46	128577	2	2	2	2	0.07	type=protein
665	1	FlyBase	CG8055-PA	46	25428	1	1	1	1	0.18	type=protein
666	1	FlyBase	CG15201-PA	46	12963	2	2	2	2	0.89	type=protein
667	1	FlyBase	CG1548-PA	46	42722	1	1	1	1	0.10	type=protein
668	1	FlyBase	CG8844-PA	45	19090	3	3	3	3	0.92	type=protein
669	1	FlyBase	CG34415-PC	45	197112	1	1	1	1	0.02	type=protein
670	1	FlyBase	CG10938-PA	45	27050	2	2	2	2	0.36	type=protein
671	1	FlyBase	CG11274-PA	45	107713	3	2	3	2	0.08	type=protein
672	1	FlyBase	CG3140-PA	45	26664	2	2	2	2	0.37	type=protein
673	1	FlyBase	CG8385-PA	45	20721	1	1	1	1	0.22	type=protein
674	1	FlyBase	CG14661-PA	45	27667	1	1	1	1	0.16	type=protein
675	1	FlyBase	CG34455-PC	45	33454	1	1	1	1	0.13	type=protein
676	1	FlyBase	CG45057-PA	44	20630	3	3	3	3	0.83	type=protein
677	1	FlyBase	CG3088-PA	44	27233	1	1	1	1	0.17	type=protein
678	1	FlyBase	CG11303-PA	44	32888	2	2	2	2	0.29	type=protein
679	1	FlyBase	CG7820-PA	44	30256	1	1	1	1	0.15	type=protein
680	1	FlyBase	CG11797-PA	44	15669	1	1	1	1	0.30	type=protein
681	1	FlyBase	CG10833-PA	44	57648	1	1	1	1	0.08	type=protein
682	1	FlyBase	CG9369-PA	44	76255	4	2	3	1	0.06	type=protein
683	1	FlyBase	CG3331-PA	44	98819	1	1	1	1	0.04	type=protein
684	1	FlyBase	CG9009-PA	44	65805	1	1	1	1	0.07	type=protein
685	1	FlyBase	CG2033-PC	44	14900	3	1	3	1	0.32	type=protein
686	1	FlyBase	CG2665-PA	44	7228	2	1	2	1	0.75	type=protein
687	1	FlyBase	CG11314-PA	44	17808	2	1	2	1	0.26	type=protein
688	1	FlyBase	CG17058-PA	44	26394	2	2	1	1	0.17	type=protein
689	1	FlyBase	CG2727-PB	44	62559	1	1	1	1	0.07	type=protein
690	1	FlyBase	CG12023-PB	43	20145	1	1	1	1	0.23	type=protein
691	1	FlyBase	CG6510-PA	43	21062	3	1	3	1	0.22	type=protein
692	1	FlyBase	CG44162-PS	43	924161	2	1	2	1	0.00	type=protein
693	1	FlyBase	CG44244-PB	43	38074	2	2	1	1	0.12	type=protein
694	1	FlyBase	CG5044-PA	43	42996	1	1	1	1	0.10	type=protein
695	1	FlyBase	CG14482-PA	43	6271	1	1	1	1	0.90	type=protein
696	1	FlyBase	CG2004-PA	42	48532	1	1	1	1	0.09	type=protein
697	1	FlyBase	CG6625-PA	42	33393	1	1	1	1	0.13	type=protein
698	1	FlyBase	CG1475-PB	42	23770	2	1	2	1	0.19	type=protein
699	1	FlyBase	CG11466-PA	42	60653	1	1	1	1	0.07	type=protein
700	1	FlyBase	CG1796-PA	42	52986	1	1	1	1	0.08	type=protein
701	1	FlyBase	CG10691-PB	42	30365	1	1	1	1	0.15	type=protein
702	1	FlyBase	CG6020-PA	42	46976	2	1	2	1	0.09	type=protein
703	1	FlyBase	CG2604-PA	42	47502	1	1	1	1	0.09	type=protein
704	1	FlyBase	CG9306-PA	42	17512	1	1	1	1	0.27	type=protein
705	1	FlyBase	CG30197-PA	41	12223	1	1	1	1	0.40	type=protein
706	1	FlyBase	CG7269-PC	41	48989	3	2	3	2	0.19	type=protein
707	1	FlyBase	CG9553-PA	41	13899	1	1	1	1	0.35	type=protein
708	1	FlyBase	CG4170-PD	41	52678	1	1	1	1	0.08	type=protein
709	1	FlyBase	CG14407-PA	41	17795	1	1	1	1	0.26	type=protein
710	1	FlyBase	CG11151-PA	41	12491	2	1	2	1	0.39	type=protein
711	1	FlyBase	CG7409-PA	40	18001	1	1	1	1	0.26	type=protein
712	1	FlyBase	CG32444-PA	40	42034	2	2	2	2	0.22	type=protein
713	1	FlyBase	CG11140-PE	40	56206	1	1	1	1	0.08	type=protein
714	1	FlyBase	CG8200-PA	40	47335	3	2	3	2	0.19	type=protein
715	1	FlyBase	CG3082-PB	40	44328	1	1	1	1	0.10	type=protein
716	1	FlyBase	CG5374-PB	40	59979	1	1	1	1	0.07	type=protein
717	1	FlyBase	CG3455-PB	40	45067	1	1	1	1	0.10	type=protein
718	1	FlyBase	CG11739-PC	40	35996	2	2	2	2	0.26	type=protein
719	1	FlyBase	CG5703-PA	40	27040	1	1	1	1	0.17	type=protein
720	1	FlyBase	CG9769-PA	40	31315	1	1	1	1	0.14	type=protein
721	1	FlyBase	CG31508-PA	40	14379	1	1	1	1	0.33	type=protein
722	1	FlyBase	CG31548-PA	40	27370	1	1	1	1	0.16	type=protein
723	1	FlyBase	CG32446-PA	39	7864	1	1	1	1	0.67	type=protein
724	1	FlyBase	CG4665-PC	39	24605	1	1	1	1	0.18	type=protein
725	1	FlyBase	CG1483-PA	39	124445	3	1	3	1	0.03	type=protein
726	1	FlyBase	CG8053-PA	39	17178	2	1	2	1	0.27	type=protein
727	1	FlyBase	CG7378-PA	39	23560	1	1	1	1	0.19	type=protein
728	1	FlyBase	CG3621-PA	39	11585	3	2	3	2	1.04	type=protein
729	1	FlyBase	CG7641-PA	39	22018	1	1	1	1	0.21	type=protein
730	1	FlyBase	CG31712-PA	39	35504	2	1	2	1	0.13	type=protein
731	1	FlyBase	CG31345-PA	39	24203	1	1	1	1	0.19	type=protein
732	1	FlyBase	CG3210-PA	39	82975	2	1	2	1	0.05	type=protein
733	1	FlyBase	CG12740-PB	39	16019	3	1	3	1	0.30	type=protein
734	1	FlyBase	CG9172-PB	39	24808	1	1	1	1	0.18	type=protein
735	1	FlyBase	CG6384-PA	38	122111	1	1	1	1	0.04	type=protein
736	1	FlyBase	CG33748-PA	38	17775	1	1	1	1	0.26	type=protein
737	1	FlyBase	CG12082-PA	38	92723	1	1	1	1	0.05	type=protein
738	1	FlyBase	CG7157-PA	38	101999	4	2	3	2	0.09	type=protein
739	1	FlyBase	CG10011-PA	38	235173	2	1	2	1	0.02	type=protein
740	1	FlyBase	CG40485-PB	38	27422	1	1	1	1	0.16	type=protein
741	1	FlyBase	CG3476-PA	38	32605	2	2	2	2	0.29	type=protein
742	1	FlyBase	CG2862-PA	37	16724	1	1	1	1	0.28	type=protein
743	1	FlyBase	CG13422-PA	37	17120	1	1	1	1	0.27	type=protein
744	1	FlyBase	CG33523-PD	37	56763	1	1	1	1	0.08	type=protein
745	1	FlyBase	CG12008-PA	37	472455	1	1	1	1	0.01	type=protein
746	1	FlyBase	CG15615-PB	37	42766	1	1	1	1	0.10	type=protein
747	1	FlyBase	CG14235-PA	37	11600	1	1	1	1	0.42	type=protein
748	1	FlyBase	CG7214-PA	37	13957	1	1	1	1	0.34	type=protein
749	1	FlyBase	CG7897-PA	37	210397	1	1	1	1	0.02	type=protein
750	1	FlyBase	CG3997-PA	37	6295	1	1	1	1	0.88	type=protein
751	1	FlyBase	CG3644-PA	36	17727	3	2	3	2	0.60	type=protein
752	1	FlyBase	CG9132-PA	36	21693	1	1	1	1	0.21	type=protein
753	1	FlyBase	CG12279-PA	36	12099	1	1	1	1	0.40	type=protein
754	1	FlyBase	CG4204-PA	36	13250	1	1	1	1	0.37	type=protein
755	1	FlyBase	CG6206-PB	36	123211	3	1	3	1	0.03	type=protein
757	1	FlyBase	CG2152-PA	36	24620	1	1	1	1	0.18	type=protein
758	1	FlyBase	CG3835-PB	36	58833	1	1	1	1	0.07	type=protein
759	1	FlyBase	CG14933-PA	36	8783	1	1	1	1	0.59	type=protein
760	1	FlyBase	CG14960-PA	35	35537	1	1	1	1	0.13	type=protein
761	1	FlyBase	CG4087-PA	35	11552	4	2	3	1	0.43	type=protein
762	1	FlyBase	CG2099-PA	35	17737	2	2	2	2	0.60	type=protein
763	1	FlyBase	CG11219-PA	35	132491	1	1	1	1	0.03	type=protein
764	1	FlyBase	CG8462-PA	35	14439	1	1	1	1	0.33	type=protein
765	1	FlyBase	CG6904-PA	35	82208	1	1	1	1	0.05	type=protein
766	1	FlyBase	CG2269-PB	35	89111	1	1	1	1	0.05	type=protein
767	1	FlyBase	CG43322-PA	35	41481	1	1	1	1	0.11	type=protein
768	1	FlyBase	CG5676-PA	35	17298	2	2	2	2	0.61	type=protein
769	1	FlyBase	CG6008-PA	34	17008	1	1	1	1	0.28	type=protein
770	1	FlyBase	CG14830-PA	34	36463	1	1	1	1	0.12	type=protein
771	1	FlyBase	CG33955-PE	34	238415	2	2	2	2	0.04	type=protein
772	1	FlyBase	CG18067-PA	34	26214	1	1	1	1	0.17	type=protein
773	1	FlyBase	CG10113-PB	34	68206	1	1	1	1	0.06	type=protein
774	1	FlyBase	CG42338-PD	34	330680	3	1	1	1	0.01	type=protein
775	1	FlyBase	CG9032-PA	34	6787	3	2	2	1	0.81	type=protein
776	1	FlyBase	CG4301-PA	34	153053	1	1	1	1	0.03	type=protein
777	1	FlyBase	CG11779-PA	34	53164	3	1	3	1	0.08	type=protein
778	1	FlyBase	CG3192-PA	34	20374	1	1	1	1	0.23	type=protein
779	1	FlyBase	CG16817-PA	34	20832	1	1	1	1	0.22	type=protein
780	1	FlyBase	CG10576-PA	34	43114	1	1	1	1	0.10	type=protein
781	1	FlyBase	CG4533-PA	34	21296	1	1	1	1	0.22	type=protein
782	1	FlyBase	CG3502-PB	33	106054	1	1	1	1	0.04	type=protein
783	1	FlyBase	CG9119-PA	33	35811	1	1	1	1	0.12	type=protein
784	1	FlyBase	CG34253-PA	33	12566	1	1	1	1	0.39	type=protein
785	1	FlyBase	CG7781-PA	33	16457	1	1	1	1	0.29	type=protein
786	1	FlyBase	CG6950-PC	33	51491	1	1	1	1	0.09	type=protein
787	1	FlyBase	CG12052-PA	33	76072	1	1	1	1	0.06	type=protein
788	1	FlyBase	CG16985-PA	33	16205	1	1	1	1	0.29	type=protein
789	1	FlyBase	CG7939-PB	33	16056	2	2	2	2	0.67	type=protein
790	1	FlyBase	CG6642-PA	33	18045	1	1	1	1	0.26	type=protein
791	1	FlyBase	CG17337-PA	33	53452	4	1	4	1	0.08	type=protein
792	1	FlyBase	CG13674-PA	33	13358	1	1	1	1	0.36	type=protein
793	1	FlyBase	CG10512-PA	33	47412	1	1	1	1	0.09	type=protein
794	1	FlyBase	CG4792-PA	32	257745	2	1	1	1	0.02	type=protein
795	1	FlyBase	CG13082-PA	32	41704	1	1	1	1	0.11	type=protein
796	1	FlyBase	CG6329-PA	31	17816	2	2	2	2	0.59	type=protein
797	1	FlyBase	CG1941-PA	31	40143	1	1	1	1	0.11	type=protein
798	1	FlyBase	CG31764-PA	31	48568	1	1	1	1	0.09	type=protein
799	1	FlyBase	CG10844-PA	30	584642	1	1	1	1	0.01	type=protein
800	1	FlyBase	CG2227-PA	30	29167	1	1	1	1	0.15	type=protein
801	1	FlyBase	CG6090-PA	30	18241	1	1	1	1	0.26	type=protein
802	1	FlyBase	CG8057-PA	30	36487	1	1	1	1	0.12	type=protein
803	1	FlyBase	CG10688-PA	30	29786	1	1	1	1	0.15	type=protein
804	1	FlyBase	CG4859-PC	30	64860	1	1	1	1	0.07	type=protein
805	1	FlyBase	CG6115-PA	30	10113	2	2	2	2	1.25	type=protein
806	1	FlyBase	CG9805-PA	29	134304	1	1	1	1	0.03	type=protein
807	1	FlyBase	CG12559-PE	29	43446	1	1	1	1	0.10	type=protein
808	1	FlyBase	CG34191-PB	29	9432	2	1	2	1	0.54	type=protein
809	1	FlyBase	CG7911-PA	29	17405	1	1	1	1	0.27	type=protein
810	1	FlyBase	CG9834-PA	29	43840	1	1	1	1	0.10	type=protein
811	1	FlyBase	CG6141-PA	29	21516	2	1	2	1	0.21	type=protein
812	1	FlyBase	CG1539-PA	29	41502	1	1	1	1	0.11	type=protein
813	1	FlyBase	CG32082-PA	29	120431	2	1	2	1	0.04	type=protein
814	1	FlyBase	CG31769-PA	28	35320	1	1	1	1	0.13	type=protein
815	1	FlyBase	CG5119-PC	28	70066	2	1	1	1	0.06	type=protein
816	1	FlyBase	CG4038-PA	28	22743	1	1	1	1	0.20	type=protein
817	1	FlyBase	CG12400-PA	28	12947	1	1	1	1	0.37	type=protein
818	1	FlyBase	CG9748-PA	28	85305	2	1	1	1	0.05	type=protein
819	1	FlyBase	CG5162-PA	28	44858	1	1	1	1	0.10	type=protein
820	1	FlyBase	CG17838-PA	28	63530	1	1	1	1	0.07	type=protein
821	1	FlyBase	CG6781-PA	28	28533	1	1	1	1	0.16	type=protein
822	1	FlyBase	CG10091-PA	27	25537	1	1	1	1	0.18	type=protein
823	1	FlyBase	CG5946-PA	27	35366	1	1	1	1	0.13	type=protein
824	1	FlyBase	CG17919-PA	27	22679	1	1	1	1	0.20	type=protein
825	1	FlyBase	CG3753-PA	26	85112	1	1	1	1	0.05	type=protein
826	1	FlyBase	CG11444-PA	26	22864	1	1	1	1	0.20	type=protein
827	1	FlyBase	CG6983-PA	26	20545	1	1	1	1	0.22	type=protein

## Sheet: Arkusz1
User	Milena Damulewicz
E-mail	milena.damulewicz@uj.edu.pl
Search	title	201012 1559 Damulewicz
MS	data	file	O:\jasio\MGF\Damulewicz 20201014\010091562damu_cs-ZT1.mgf
Database	FlyBase 6.22
Timestamp	14 Oct 2020 at 13:25:31 GMT
Type	of	search	MS/MS Ion Search
Enzyme	Trypsin
Fixed	modifications	Methylthio (C)
Variable	modifications	Oxidation (M)
Mass	values	Monoisotopic
Protein	mass	Unrestricted
Peptide	mass	tolerance	5 ppm
Fragment	mass	tolerance	0.01 Da
Max	missed	cleavages	2
Instrument	type	HCD
Number	of	queries	46.53
Significance	threshold	p<	0.003356
Max.	number	of	families
Ions	score	or	expect
Min.	number	of	sig.
Preferred	taxonomy	All entries
Show	Percolator	scores?	no
Family	Member	Database	Accession
1	1	FlyBase	CG17927-PB
1	2	FlyBase	CG17927-PD
1	3	FlyBase	CG17927-PT
2	1	FlyBase	CG7478-PA	name=Act79B-PA
2	2	FlyBase	CG10067-PA	name=Act57B-PA
2	3	FlyBase	CG4027-PB	name=Act5C-PB
3	1	FlyBase	CG15792-PA
4	1	FlyBase	CG5870-PB	name=beta-Spec-PB
4	2	FlyBase	CG5870-PA	name=beta-Spec-PA
5	1	FlyBase	CG1977-PA	name=alpha-Spec-PA
6	1	FlyBase	CG4898-PJ	name=Tm1-PJ
6	2	FlyBase	CG4843-PA	name=Tm2-PA
6	3	FlyBase	CG4843-PC	name=Tm2-PC
6	4	FlyBase	CG4898-PA	name=Tm1-PA
7	1	FlyBase	CG33950-PAI
8	1	FlyBase	CG5125-PB
8	2	FlyBase	CG5125-PA	name=ninaC-PA
9	1	FlyBase	CG11064-PA	name=apolpp-PA
10	1	FlyBase	CG9244-PB	name=Acon-PB
11	1	FlyBase	CG9277-PB	name=betaTub56D-PB
11	2	FlyBase	CG9359-PA	name=betaTub85D-PA
11	3	FlyBase	CG4869-PB	name=betaTub97EF-PB
12	1	FlyBase	CG32031-PD	name=Argk-PD
13	1	FlyBase	CG33196-PI
13	2	FlyBase	CG33196-PAA
14	1	FlyBase	CG6058-PB	name=Ald-PB
15	1	FlyBase	CG11154-PA	name=ATPsynbeta-PA
16	1	FlyBase	CG8986-PA	name=Twdlbeta-PA
16	2	FlyBase	CG5812-PA	name=TwdlT-PA
17	1	FlyBase	CG5670-PA	name=Atpalpha-P"
18	1	FlyBase	CG1913-PA	name=alphaTub84B-PA
18	2	FlyBase	CG9476-PA	name=alphaTub85E-PA
19	1	FlyBase	CG3481-PC	name=Adh-PC
20	1	FlyBase	CG7107-PK	name"
20	2	FlyBase	CG7107-PI	name=up-PI
20	3	FlyBase	CG7107-PL	name=up-PL
20	4	FlyBase	CG7107-PJ	name=up-PJ
21	1	FlyBase	CG3725-PA	name=SERCA-PA
22	1	FlyBase	CG3612-PA	name=blw-PA
23	1	FlyBase	CG1516-PG	name=PCB-PG
24	1	FlyBase	CG9042-PC	name=Gpdh1-PC
25	1	FlyBase	CG4264-PE	name=Hsc70-4-PE
25	2	FlyBase	CG4147-PB	name=Hsc70-3-PB
25	3	FlyBase	CG5436-PA	name=Hsp68-PA
25	4	FlyBase	CG8937-PA	name=Hsc70-1-PA
26	1	FlyBase	CG8893-PA	name=Gapdh2-PA
26	2	FlyBase	CG12055-PA	name=Gapdh1-PA
27	1	FlyBase	CG3752-PA	name=Aldh-PA
28	1	FlyBase	CG17654-PB	name=Eno-PB
29	1	FlyBase	CG5320-PA	name=Gdh-PA
30	1	FlyBase	CG7998-PA	name=Mdh2-PA
31	1	FlyBase	CG3861-PA	name=kdn-PA
32	1	FlyBase	CG34387-PC	name=futsch-PC
33	1	FlyBase	CG7920-PA	name=CG7920-PA
34	1	FlyBase	CG8472-PA	name=Cam-PA
35	1	FlyBase	CG7254-PA	name=GlyP-PA
36	1	FlyBase	CG3359-PB	name=mfas-PB
37	1	FlyBase	CG15848-PA	name=Scp1-PA
38	1	FlyBase	CG5939-PB	name=Prm-PB
38	2	FlyBase	CG5939-PC	name=Prm-PC
39	1	FlyBase	CG32019-PC
40	1	FlyBase	CG17246-PB	name=SdhA-PB
41	1	FlyBase	CG4899-PA	name=Pdh-PA
42	1	FlyBase	CG1469-PA	name=Fer2LCH-PA
43	1	FlyBase	CG6871-PA	name=Cat-PA
44	1	FlyBase	CG7430-PA	name=CG7430-PA
45	1	FlyBase	CG8280-PA	name=eEF1alpha1-PA
45	2	FlyBase	CG1873-PA	name=eEF1alpha2-PA
46	1	FlyBase	CG16858-PA	name=vkg-PA
47	1	FlyBase	CG1242-PA	name=Hsp83-PA
47	2	FlyBase	CG5520-PA	name=Gp93-PA
48	1	FlyBase	CG5962-PA	name=Arr2-PA
49	1	FlyBase	CG11949-PA
50	1	FlyBase	CG2184-PA	name=Mlc2-PA
51	1	FlyBase	CG6186-PA	name=Tsf1-PA
52	1	FlyBase	CG7145-PA	name=P5CDh1-PA
53	1	FlyBase	CG18102-PL
54	1	FlyBase	CG7070-PA	name=PyK-PA
55	1	FlyBase	CG4389-PA	name=Mtpalpha-PA
56	1	FlyBase	CG1259-PB	name=Cpr64Ad-PB
57	1	FlyBase	CG3523-PA	name=FASN1-PA
58	1	FlyBase	CG17903-PA	name=Cyt-c-p-PA
59	1	FlyBase	CG4600-PA	name=yip2-PA
60	1	FlyBase	CG8332-PA	name=RpS15-PA
61	1	FlyBase	CG31196-PA	name=14-3-3epsilon-PA
61	2	FlyBase	CG17870-PD	name=14-3-3zeta-PD
61	3	FlyBase	CG17870-PB	name=14-3-3zeta-PB
62	1	FlyBase	CG1417-PB	name=slgA-PB
63	1	FlyBase	CG4376-PA	name=Actn-PA
64	1	FlyBase	CG7088-PB	name=bnb-PB
65	1	FlyBase	CG16820-PA	name=CG16820-PA
66	1	FlyBase	CG6803-PD	name=Mf-PD
66	2	FlyBase	CG6803-PB	name=Mf-PB
67	1	FlyBase	CG9812-PB	name=CG9812-PB
68	1	FlyBase	CG9916-PA	name=Cyp1-PA
68	2	FlyBase	CG1866-PA	name=Moca-cyp-PA
69	1	FlyBase	CG7176-PA	name=Idh-PA
70	1	FlyBase	CG12233-PA	name=l(1)G0156-PA
71	1	FlyBase	CG1618-PA	name=comt-PA
72	1	FlyBase	CG1780-PA	name=Idgf4-PA
72	2	FlyBase	CG5210-PA	name=Idgf6-PA
73	1	FlyBase	CG1330-PA	name=Ccp84Ae-PA
74	1	FlyBase	CG7178-PD	name=wupA-PD
74	2	FlyBase	CG7178-PG	name=wupA-PG
74	3	FlyBase	CG7178-PA	name=wupA-PA
74	4	FlyBase	CG7178-PB	name=wupA-PB
75	1	FlyBase	CG9280-PA	name=Glt-PA
76	1	FlyBase	CG1743-PC	name=Gs2-PC
77	1	FlyBase	CG4169-PA	name=UQCR-C2-PA
78	1	FlyBase	CG4094-PA	name=Fum1-PA
79	1	FlyBase	CG17369-PB	name=Vha55-PB
80	1	FlyBase	CG11661-PI
80	2	FlyBase	CG11661-PH	name=Nc73EF-PH
82	1	FlyBase	CG6783-PB	name=fabp-PB
83	1	FlyBase	CG16885-PA	name=CG16885-PA
84	1	FlyBase	CG12403-PA	name=Vha68-1-PA
84	2	FlyBase	CG3762-PA	name=Vha68-2-PA
85	1	FlyBase	CG6455-PC	name=Mitofilin-PC
86	1	FlyBase	CG3661-PA	name=RpL23-PA
87	1	FlyBase	CG14752-PA	name=CG14752-PA
88	1	FlyBase	CG7470-PA
89	1	FlyBase	CG1668-PA	name=Obp19d-PA
90	1	FlyBase	CG6030-PB	name=ATPsynD-PB
91	1	FlyBase	CG7434-PA	name=RpL22-PA
92	1	FlyBase	CG6588-PC
93	1	FlyBase	CG11876-PA	name=Pdhb-PA
94	1	FlyBase	CG5028-PA	name=CG5028-PA
95	1	FlyBase	CG9355-PA	name=dy-PA
95	2	FlyBase	CG15013-PB	name=dyl-PB
96	1	FlyBase	CG16944-PA	name=sesB-PA
97	1	FlyBase	CG42667-PB
98	1	FlyBase	CG4115-PA	name=CG4115-PA
98	2	FlyBase	CG6055-PA	name=CG6055-PA
99	1	FlyBase	CG3201-PA	name=Mlc-c-PA
100	1	FlyBase	CG4233-PA	name=Got2-PA
101	1	FlyBase	CG11963-PA	name=ScsbetaA-PA
102	1	FlyBase	CG5261-PB	name=muc-PB
103	1	FlyBase	CG2238-PA	name=eEF2-PA
104	1	FlyBase	CG8036-PB	name=CG8036-PB
105	1	FlyBase	CG7875-PA
106	1	FlyBase	CG7010-PA	name=Pdha-PA
107	1	FlyBase	CG2171-PA	name=Tpi-PA
108	1	FlyBase	CG2216-PA	name=Fer1HCH-PA
109	1	FlyBase	CG8770-PA	name=Gbeta76C-PA
110	1	FlyBase	CG33113-PH	name=Rtnl1-PH
111	1	FlyBase	CG9894-PB	name=Bacc-PB
112	1	FlyBase	CG16884-PA	name=CG16884-PA
113	1	FlyBase	CG8900-PB	name=RpS18-PB
114	1	FlyBase	CG8759-PB	name=Nacalpha-PB
115	1	FlyBase	CG7433-PB	name=Gabat-PB
116	1	FlyBase	CG4581-PA	name=Thiolase-PA
117	1	FlyBase	CG3620-PA
118	1	FlyBase	CG5596-PB	name=Mlc1-PB
119	1	FlyBase	CG6988-PA	name=Pdi-PA
120	1	FlyBase	CG1065-PA	name=Scsalpha1-PA
121	1	FlyBase	CG1883-PD	name=RpS7-PD
122	1	FlyBase	CG4464-PD	name=RpS19a-PD
123	1	FlyBase	CG4307-PA	name=ATPsynO-PA
124	1	FlyBase	CG10120-PA	name=Men-PA
125	1	FlyBase	CG12262-PA	name=CG12262-PA
126	1	FlyBase	CG1744-PA
127	1	FlyBase	CG45077-PA	name=fau-PA
127	2	FlyBase	CG45076-PA	name=CG45076-PA
127	3	FlyBase	CG45078-PA	name=CG45078-PA
128	1	FlyBase	CG2331-PA	name=TER94-PA
129	1	FlyBase	CG6686-PA	name=CG6686-PA
130	1	FlyBase	CG31618-PA	name=His2A:CG31618-PA
130	2	FlyBase	CG5499-PA	name=His2Av-PA
131	1	FlyBase	CG4145-PC	name=Col4a1-PC
132	1	FlyBase	CG1019-PA	name=Mlp84B-PA
132	2	FlyBase	CG42309-PB	name=Mlp60A-PB
133	1	FlyBase	CG9579-PB	name=AnxB10-PB
134	1	FlyBase	CG3127-PA	name=Pgk-PA
135	1	FlyBase	CG6647-PA	name=porin-PA
136	1	FlyBase	CG5214-PA	name=CG5214-PA
137	1	FlyBase	CG33868-PA	name=His2B:CG33868-PA
138	1	FlyBase	CG4550-PA	name=ninaE-PA
139	1	FlyBase	CG3244-PA	name=Clect27-PA
140	1	FlyBase	CG1721-PA	name=Pglym78-PA
140	2	FlyBase	CG17645-PA	name=Pglym87-PA
141	1	FlyBase	CG11793-PA	name=Sod1-PA
142	1	FlyBase	CG14996-PB	name=Chd64-PB
143	1	FlyBase	CG5867-PA	name=CG5867-PA
144	1	FlyBase	CG14994-PB	name=Gad1-PB
145	1	FlyBase	CG4769-PA	name=Cyt-c1-PA
146	1	FlyBase	CG2286-PA	name=ND-75-PA
147	1	FlyBase	CG8884-PF	name=Sap47-PF
148	1	FlyBase	CG42639-PA	name=PPO1-PA
149	1	FlyBase	CG8322-PD	name=ATPCL-PD
150	1	FlyBase	CG17489-PA	name=RpL5-PA
151	1	FlyBase	CG4104-PA	name=Tps1-PA
152	1	FlyBase	CG5362-PA	name=Mdh1-PA
153	1	FlyBase	CG12101-PA	name=Hsp60A-PA
154	1	FlyBase	CG1715-PA	name=Chchd3-PA
155	1	FlyBase	CG6702-PA	name=Cbp53E-PA
157	1	FlyBase	CG15811-PA	name=Rop-PA
158	1	FlyBase	CG8542-PA	name=Hsc70-5-PA
159	1	FlyBase	CG14095-PA	name=CG14095-PA
160	1	FlyBase	CG3937-PA
161	1	FlyBase	CG4260-PA	name=AP-2alpha-PA
162	1	FlyBase	CG3504-PA	name=inaD-PA
162	2	FlyBase	CG1803-PA	name=regucalcin-PA
162	3	FlyBase	CG7390-PA	name=smp-30-PA
163	1	FlyBase	CG3922-PB	name=RpS17-PB
164	1	FlyBase	CG8996-PA	name=wal-PA
165	1	FlyBase	CG11267-PA	name=CG11267-PA
166	1	FlyBase	CG13935-PA	name=Cpr62Bb-PA
167	1	FlyBase	CG5023-PA	name=CG5023-PA
168	1	FlyBase	CG42314-PK
169	1	FlyBase	CG14724-PA	name=COX5A-PA
170	1	FlyBase	CG2210-PC	name=awd-PC
171	1	FlyBase	CG14207-PB	name=CG14207-PB
172	1	FlyBase	CG7977-PA	name=RpL23A-PA
173	1	FlyBase	CG4696-PA	name=Mp20-PA
174	1	FlyBase	CG4609-PA	name=fax-PA
175	1	FlyBase	CG8193-PA	name=PPO2-PA
176	1	FlyBase	CG3379-PA	name=His4r-PA
177	1	FlyBase	CG4422-PA	name=Gdi-PA
178	1	FlyBase	CG13026-PB	name=CG13026-PB
179	1	FlyBase	CG2168-PA	name=RpS3A-PA
180	1	FlyBase	CG2297-PA	name=Obp44a-PA
181	1	FlyBase	CG8256-PC	name=Gpo1-PC
182	1	FlyBase	CG12120-PA	name=t-PA
183	1	FlyBase	CG6439-PA	name=Idh3b-PA
184	1	FlyBase	CG18069-PA
185	1	FlyBase	CG5177-PA	name=CG5177-PA
186	1	FlyBase	CG2520-PA	name=lap-PA
187	1	FlyBase	CG2342-PA	name=Ccp84Ag-PA
188	1	FlyBase	CG8922-PA	name=RpS5a-PA
189	1	FlyBase	CG8938-PA	name=GstS1-PA
190	1	FlyBase	CG11051-PA	name=Nplp2-PA
191	1	FlyBase	CG8604-PA	name=Amph-PA
192	1	FlyBase	CG10664-PA	name=COX4-PA
193	1	FlyBase	CG2239-PA	name=jdp-PA
194	1	FlyBase	CG43443-PI	nam"
195	1	FlyBase	CG4254-PA	name=tsr-PA
196	1	FlyBase	CG2668-PA	name=Ebp-PA
197	1	FlyBase	CG31705-PA	name=CG31705-PA
198	1	FlyBase	CG8329-PA	name=CG8329-PA
199	1	FlyBase	CG1633-PB	name=Jafrac1-PB
200	1	FlyBase	CG7971-PA	name=CG7971-PA
201	1	FlyBase	CG8983-PA	name=ERp60-PA
202	1	FlyBase	CG32694-PB	name=CG32694-PB
203	1	FlyBase	CG8251-PA	name=Pgi-PA
204	1	FlyBase	CG13047-PB	name=CG13047-PB
205	1	FlyBase	CG7610-PA	name=ATPsyngamma-PA
206	1	FlyBase	CG11473-PA	name=OtopLa-PA
206	2	FlyBase	CG42492-PC	name=Ot"
207	1	FlyBase	CG3139-PA	name=Syt1-PA
208	1	FlyBase	CG42734-PAA
209	1	FlyBase	CG15007-PA	name=Cpr64Ab-PA
210	1	FlyBase	CG10830-PA	name=Ktl-PA
211	1	FlyBase	CG6917-PA	name=Est-6-PA
212	1	FlyBase	CG1088-PB	name=Vha26-PB
213	1	FlyBase	CG1640-PB	name=CG1640-PB
214	1	FlyBase	CG10119-PA	name=LamC-PA
215	1	FlyBase	CG17759-PD	name=Galphaq-PD
216	1	FlyBase	CG4918-PA	name=RpLP2-PA
217	1	FlyBase	CG30092-PF
218	1	FlyBase	CG30101-PA	name=CG30101-PA
219	1	FlyBase	CG11390-PA	name=EbpIII-PA
220	1	FlyBase	CG18815-PA	name=CG18815-PA
221	1	FlyBase	CG17127-PA	name=CG17127-PA
222	1	FlyBase	CG13240-PA	name=ND-B17-PA
223	1	FlyBase	CG10071-PA	name=RpL29-PA
224	1	FlyBase	CG42344-PD
225	1	FlyBase	CG14206-PB	name=RpS10b-PB
226	1	FlyBase	CG5271-PA	name=RpS27A-PA
227	1	FlyBase	CG10045-PA	name=GstD1-PA
228	1	FlyBase	CG2254-PA	name=Ldsdh1-PA
229	1	FlyBase	CG8905-PA	name=Sod2-PA
230	1	FlyBase	CG6543-PB	name=Echs1-PB
231	1	FlyBase	CG33138-PA	name=AGBE-PA
232	1	FlyBase	CG3731-PA	name=UQCR-C1-PA
233	1	FlyBase	CG7461-PB	name=CG7461-PB
234	1	FlyBase	CG33470-PA	name=CG33470-PA
235	1	FlyBase	CG7834-PA	name=CG7834-PA
236	1	FlyBase	CG9012-PA	name=Chc-PA
237	1	FlyBase	CG9734-PC	name=glob1-PC
238	1	FlyBase	CG7726-PA	name=RpL11-PA
239	1	FlyBase	CG4800-PA	name=Tctp-PA
240	1	FlyBase	CG2718-PC	name=Gs1-PC
241	1	FlyBase	CG9261-PC	name=nrv2-PC
242	1	FlyBase	CG3747-PB	name=Eaat1-PB
243	1	FlyBase	CG3314-PA	name=RpL7A-PA
244	1	FlyBase	CG15862-PA	name=Pka-R2-PA
245	1	FlyBase	CG9075-PA	name=eIF4A-PA
246	1	FlyBase	CG1782-PA	name=Uba1-PA
247	1	FlyBase	CG1106-PB	name=Gel-PB
248	1	FlyBase	CG7217-PA	name=Prx5-PA
249	1	FlyBase	CG14648-PA	name=lost-PA
250	1	FlyBase	CG6459-PA	name=P32-PA
251	1	FlyBase	CG10596-PA	name=Msr-110-PA
252	1	FlyBase	CG4998-PA	name=CG4998-PA
253	1	FlyBase	CG3989-PA	name=Paics-PA
254	1	FlyBase	CG3333-PA	name=Nop60B-PA
255	1	FlyBase	CG43479-PB	name=nwk-PB
256	1	FlyBase	CG9297-PA
257	1	FlyBase	CG8663-PA	name=nrv3-PA
258	1	FlyBase	CG8189-PA	name=ATPsynB-PA
259	1	FlyBase	CG7808-PC	name=RpS8-PC
260	1	FlyBase	CG8050-PA	name=Cys-PA
261	1	FlyBase	CG1821-PA	name=RpL31-PA
262	1	FlyBase	CG7490-PA	name=RpLP0-PA
263	1	FlyBase	CG2621-PD	name=sgg-PD
264	1	FlyBase	CG6287-PA	name=CG6287-PA
265	1	FlyBase	CG2233-PA	name=CG2233-PA
266	1	FlyBase	CG5920-PA	name=RpS2-PA
267	1	FlyBase	CG10672-PA	name=CG10672-PA
268	1	FlyBase	CG8627-PB	name=Dbi-PB
269	1	FlyBase	CG8582-PA	name=Sh3beta-PA
270	1	FlyBase	CG4651-PA	name=RpL13-PA
271	1	FlyBase	CG18076-PA
272	1	FlyBase	CG7057-PA	name=AP-2mu-PA
273	1	FlyBase	CG6663-PA	name=Spn77Bb-PA
273	2	FlyBase	CG6289-PA	name=Spn77Bc-PA
274	1	FlyBase	CG3595-PA	name=sqh-PA
275	1	FlyBase	CG9090-PA	name=Mpcp1-PA
275	2	FlyBase	CG4994-PA	name=Mpcp2-PA
276	1	FlyBase	CG17248-PA	name=nSyb-PA
277	1	FlyBase	CG13388-PA	name=Akap200-PA
278	1	FlyBase	CG13627-PA	name=CG13627-PA
279	1	FlyBase	CG5889-PA	name=Men-b-PA
280	1	FlyBase	CG5873-PA	name=cysu-PA
281	1	FlyBase	CG7113-PA	name=scu-PA
282	1	FlyBase	CG9331-PA	name=CG9331-PA
283	1	FlyBase	CG9674-PA
284	1	FlyBase	CG9691-PB	name=CG9691-PB
285	1	FlyBase	CG6779-PA	name=RpS3-PA
286	1	FlyBase	CG5014-PA	name=Vap33-PA
287	1	FlyBase	CG15093-PB	name=CG15093-PB
288	1	FlyBase	CG11001-PA	name=Fkbp12-PA
289	1	FlyBase	CG4463-PA	name=Hsp23-PA
290	1	FlyBase	CG4634-PA	name=Nurf-38-PA
291	1	FlyBase	CG6092-PA	name=Dak1-PA
292	1	FlyBase	CG9390-PA	name=AcCoAS-PA
293	1	FlyBase	CG13432-PA	name=qsm-PA
294	1	FlyBase	CG5355-PA	name=CG5355-PA
295	1	FlyBase	CG11218-PA	name=Obp56d-PA
296	1	FlyBase	CG3902-PA	name=CG3902-PA
297	1	FlyBase	CG6518-PA
298	1	FlyBase	CG4046-PA	name=RpS16-PA
299	1	FlyBase	CG1411-PA	name=CRMP-PA
300	1	FlyBase	CG10233-PA	name=rtp-PA
301	1	FlyBase	CG12013-PA	name=PHGPx-PA
302	1	FlyBase	CG45110-PA	name=tau-PA
303	1	FlyBase	CG2746-PA	name=RpL19-PA
304	1	FlyBase	CG6213-PA	name=Vha13-PA
305	1	FlyBase	CG7765-PA	name=Khc-PA
306	1	FlyBase	CG7283-PA	name=RpL10Ab-PA
307	1	FlyBase	CG32017-PB	name=CG32017-PB
308	1	FlyBase	CG4067-PA	name=pug-PA
309	1	FlyBase	CG42237-PA	name=CG42237-PA
310	1	FlyBase	CG12473-PE	name=stnB-PE
311	1	FlyBase	CG6767-PA	name=CG6767-PA
312	1	FlyBase	CG31332-PA	name=Unc-115b-PA
313	1	FlyBase	CG4692-PB	name=ATPsynF-PB
314	1	FlyBase	CG3283-PA	name=SdhB-PA
315	1	FlyBase	CG5711-PA	name=Arr1-PA
316	1	FlyBase	CG4897-PA	name=RpL7-PA
317	1	FlyBase	CG4863-PA	name=RpL3-PA
318	1	FlyBase	CG16712-PA	name=IM33-PA
319	1	FlyBase	CG3074-PB	name=Swim-PB
320	1	FlyBase	CG2767-PA	name=CG2767-PA
321	1	FlyBase	CG1524-PB	name=RpS14a-PB
322	1	FlyBase	CG15650-PA	name=CG15650-PA
323	1	FlyBase	CG7361-PB	name=RFeSP-PB
324	1	FlyBase	CG9512-PA	name=CG9512-PA
325	1	FlyBase	CG9394-PA	name=CG9394-PA
326	1	FlyBase	CG9914-PA	name=CG9914-PA
327	1	FlyBase	CG7917-PA	name=Nlp-PA
328	1	FlyBase	CG13057-PA	name=retinin-PA
329	1	FlyBase	CG17291-PA	name=Pp2A-29B-PA
330	1	FlyBase	CG17921-PB	name=HmgZ-PB
330	2	FlyBase	CG17950-PA	name=HmgD-PA
331	1	FlyBase	CG6440-PA	name=Ms-PA
332	1	FlyBase	CG4302-PA	name=CG4302-PA
333	1	FlyBase	CG44242-PA	name=CG44242-PA
334	1	FlyBase	CG5730-PA	name=AnxB9-PA
335	1	FlyBase	CG3001-PA	name=Hex-A-PA
336	1	FlyBase	CG2150-PA	name=CG2150-PA
337	1	FlyBase	CG18285-PA	name=igl-PA
338	1	FlyBase	CG9391-PA	name=CG9391-PA
339	1	FlyBase	CG3269-PA	name=Rab2-PA
340	1	FlyBase	CG11765-PA	name=Prx2540-2-PA
341	1	FlyBase	CG6514-PA	name=TpnC25D-PA
342	1	FlyBase	CG5945-PA	name=CG5945-PA
343	1	FlyBase	CG2968-PA	name=ATPsyndelta-PA
344	1	FlyBase	CG1404-PB	name=Ran-PB
345	1	FlyBase	CG1263-PA	name=RpL8-PA
346	1	FlyBase	CG6084-PA	name=CG6084-PA
347	1	FlyBase	CG9429-PA	name=Calr-PA
348	1	FlyBase	CG8863-PA	name=Droj2-PA
349	1	FlyBase	CG1561-PB	name=CG1561-PB
350	1	FlyBase	CG7380-PA	name=baf-PA
351	1	FlyBase	CG6028-PA	name=CG6028-PA
352	1	FlyBase	CG3566-PB	name=CG3566-PB
353	1	FlyBase	CG7073-PA	name=Sar1-PA
354	1	FlyBase	CG3321-PA	name=ATPsynE-PA
355	1	FlyBase	CG9503-PA	name=CG9503-PA
356	1	FlyBase	CG8103-PA	name=Mi-2-PA
357	1	FlyBase	CG33129-PA	name=CG33129-PA
358	1	FlyBase	CG1648-PA	name=CG1648-PA
359	1	FlyBase	CG10297-PA	name=Acp65Aa-PA
360	1	FlyBase	CG7930-PA	name=TpnC73F-PA
361	1	FlyBase	CG13887-PC	name=CG13887-PC
362	1	FlyBase	CG14792-PA	name=sta-PA
363	1	FlyBase	CG34115-PA	name=CG34115-PA
364	1	FlyBase	CG4847-PA	name=CG4847-PA
365	1	FlyBase	CG6778-PA	name=GlyRS-PA
366	1	FlyBase	CG1725-PA
367	1	FlyBase	CG12408-PA	name=TpnC4-PA
368	1	FlyBase	CG5402-PA	name=CG5402-PA
369	1	FlyBase	CG4912-PA	name=eEF1delta-PA
370	1	FlyBase	CG15693-PA	name=RpS20-PA
371	1	FlyBase	CG7216-PA	name=Acp1-PA
372	1	FlyBase	CG9074-PA	name=Mst57Da-PA
373	1	FlyBase	CG13048-PA	name=CG13048-PA
374	1	FlyBase	CG8430-PA	name=Got1-PA
375	1	FlyBase	CG7622-PA	name=RpL36-PA
376	1	FlyBase	CG3446-PA	name=ND-B16.6-PA
377	1	FlyBase	CG1101-PA	name=Ref1-PA
378	1	FlyBase	CG12519-PA	name=CG12519-PA
379	1	FlyBase	CG6416-PE	name=Zasp66-PE
380	1	FlyBase	CG6944-PA	name=Lam-PA
381	1	FlyBase	CG16936-PA	name=GstE12-PA
382	1	FlyBase	CG4347-PA	name=UGP-PA
383	1	FlyBase	CG33103-PE
384	1	FlyBase	CG11382-PB	name=CG11382-PB
385	1	FlyBase	CG1970-PA	name=ND-49-PA
386	1	FlyBase	CG8024-PB	name=Rab32-PB
387	1	FlyBase	CG3985-PA	name=Syn-PA
388	1	FlyBase	CG9364-PB	name=Treh-PB
389	1	FlyBase	CG5268-PA	name=blp-PA
390	1	FlyBase	CG4795-PA	name=Cpn-PA
391	1	FlyBase	CG34069-PA	name=mt:CoII-PA
392	1	FlyBase	CG34199-PA	name=CG34199-PA
393	1	FlyBase	CG7002-PA
394	1	FlyBase	CG44195-PA	name=CG44195-PA
395	1	FlyBase	CG10130-PA	name=Sec61beta-PA
396	1	FlyBase	CG10540-PA	name=cpa-PA
397	1	FlyBase	CG1732-PA	name=Gat-PA
398	1	FlyBase	CG12775-PA	name=RpL21-PA
399	1	FlyBase	CG32694-PH	name=CG32694-PH
400	1	FlyBase	CG3203-PB	name=RpL17-PB
401	1	FlyBase	CG13551-PA	name=CG13551-PA
402	1	FlyBase	CG10098-PA	name=CG10098-PA
403	1	FlyBase	CG8048-PA	name=Vha44-PA
404	1	FlyBase	CG5594-PA
405	1	FlyBase	CG5844-PA	name=CG5844-PA
406	1	FlyBase	CG1349-PB	name=dj-1beta-PB
407	1	FlyBase	CG18624-PA	name=ND-MNLL-PA
408	1	FlyBase	CG11089-PA	name=CG11089-PA
409	1	FlyBase	CG12269-PB	name=euc-PB
410	1	FlyBase	CG8186-PA	name=Vha36-1-PA
411	1	FlyBase	CG2852-PA	name=CG2852-PA
412	1	FlyBase	CG6673-PB	name=GstO2-PB
413	1	FlyBase	CG15697-PA	name=RpS30-PA
414	1	FlyBase	CG1987-PA	name=Rbp1-like-PA
415	1	FlyBase	CG6684-PA	name=RpS25-PA
416	1	FlyBase	CG8201-PA
417	1	FlyBase	CG42724-PC	name=CG42724-PC
418	1	FlyBase	CG9291-PA	name=EloC-PA
419	1	FlyBase	CG9327-PA	name=Prosalpha3-PA
420	1	FlyBase	CG9745-PC	name=D1-PC
421	1	FlyBase	CG6341-PB	name=eEF1beta-PB
422	1	FlyBase	CG8680-PA	name=ND-13A-PA
423	1	FlyBase	CG3724-PA	name=Pgd-PA
424	1	FlyBase	CG8782-PA	name=Oat-PA
425	1	FlyBase	CG10550-PB	name=CG10550-PB
426	1	FlyBase	CG12070-PA	name=Sap-r-PA
427	1	FlyBase	CG11522-PA	name=RpL6-PA
428	1	FlyBase	CG6409-PA	name=CG6409-PA
429	1	FlyBase	CG12814-PB	name=CG12814-PB
430	1	FlyBase	CG32068-PB	name=Adi1-PB
431	1	FlyBase	CG16886-PA	name=CG16886-PA
432	1	FlyBase	CG18548-PA	name=GstD10-PA
433	1	FlyBase	CG8993-PA	name=CG8993-PA
434	1	FlyBase	CG3011-PA	name=Shmt-PA
435	1	FlyBase	CG17420-PA	name=RpL15-PA
436	1	FlyBase	CG9629-PA	name=CG9629-PA
437	1	FlyBase	CG5973-PA	name=CG5973-PA
438	1	FlyBase	CG3944-PA	name=ND-23-PA
439	1	FlyBase	CG11271-PB	name=RpS12-PB
440	1	FlyBase	CG9282-PA	name=RpL24-PA
441	1	FlyBase	CG1963-PA	name=Pcd-PA
442	1	FlyBase	CG7203-PB	name=CG7203-PB
443	1	FlyBase	CG10701-PA	name=Moe-PA
444	1	FlyBase	CG9160-PA	name=ND-ACP-PA
445	1	FlyBase	CG2082-PA	name=CG2082-PA
446	1	FlyBase	CG3186-PB	name=eEF5-PB
447	1	FlyBase	CG5502-PA	name=RpL4-PA
448	1	FlyBase	CG32694-PA	name=CG32694-PA
449	1	FlyBase	CG15304-PA	name=Neb-cGP-PA
450	1	FlyBase	CG3422-PA	name=Prosalpha4-PA
451	1	FlyBase	CG2098-PA	name=FeCH-PA
452	1	FlyBase	CG14904-PA	name=Scp2-PA
453	1	FlyBase	CG8857-PC	name=RpS11-PC
454	1	FlyBase	CG4412-PA	name=ATPsynCF6-PA
455	1	FlyBase	CG1910-PA	name=CG1910-PA
456	1	FlyBase	CG5695-PB
457	1	FlyBase	CG7962-PA	name=Cds-PA
458	1	FlyBase	CG31617-PA	name=His1:CG31617-PA
459	1	FlyBase	CG14296-PA	name=EndoA-PA
460	1	FlyBase	CG10712-PB	name=Chro-PB
461	1	FlyBase	CG4379-PB	name=Pka-C1-PB
462	1	FlyBase	CG11654-PA	name=Ahcy-PA
463	1	FlyBase	CG31075-PA	name=CG31075-PA
464	1	FlyBase	CG9888-PA	name=Fib-PA
465	1	FlyBase	CG4685-PA	name=Ssadh-PA
466	1	FlyBase	CG3529-PB	name=CG3529-PB
467	1	FlyBase	CG8553-PB	name=SelD-PB
468	1	FlyBase	CG10237-PA	name=CG10237-PA
469	1	FlyBase	CG30084-PF
470	1	FlyBase	CG6998-PB	name=ctp-PB
471	1	FlyBase	CG7580-PA	name=UQCR-Q-PA
472	1	FlyBase	CG10686-PA	name=tral-PA
473	1	FlyBase	CG3694-PA	name=Ggamma30A-PA
474	1	FlyBase	CG5045-PA	name=CG5045-PA
475	1	FlyBase	CG17471-PA	name=PIP4K-PA
476	1	FlyBase	CG1915-PP
477	1	FlyBase	CG30069-PA	name=CG30069-PA
478	1	FlyBase	CG42341-PAA	name=Pka-R1-PAA
479	1	FlyBase	CG14028-PA	name=cype-PA
480	1	FlyBase	CG6598-PA	name=Fdh-PA
481	1	FlyBase	CG6343-PA	name=ND-42-PA
482	1	FlyBase	CG5903-PA	name=CG5903-PA
483	1	FlyBase	CG32548-PB	name=CG32548-PB
484	1	FlyBase	CG10863-PA	name=CG10863-PA
485	1	FlyBase	CG2151-PA	name=Trxr-1-PA
486	1	FlyBase	CG6703-PB
487	1	FlyBase	CG4759-PA	name=RpL27-PA
488	1	FlyBase	CG9603-PA	name=COX7A-PA
489	1	FlyBase	CG33495-PA	name=Dup99B-PA
490	1	FlyBase	CG32230-PA	name=ND-MLRQ-PA
491	1	FlyBase	CG12530-PA	name=Cdc42-PA
492	1	FlyBase	CG6253-PA	name=RpL14-PA
493	1	FlyBase	CG1742-PA	name=Mgstl-PA
494	1	FlyBase	CG1471-PB	name=CDase-PB
495	1	FlyBase	CG10527-PA	name=CG10527-PA
496	1	FlyBase	CG5258-PA	name=NHP2-PA
497	1	FlyBase	CG10944-PA	name=RpS6-PA
498	1	FlyBase	CG10724-PA	name=flr-PA
499	1	FlyBase	CG5012-PA	name=mRpL12-PA
500	1	FlyBase	CG5791-PA	name=CG5791-PA
501	1	FlyBase	CG11198-PA
502	1	FlyBase	CG1240-PA	name=Non2-PA
503	1	FlyBase	CG3609-PA	name=CG3609-PA
504	1	FlyBase	CG31795-PC	name=I"
505	1	FlyBase	CG16935-PA	name=CG16935-PA
506	1	FlyBase	CG17816-PD
507	1	FlyBase	CG32197-PA	name=Met75Ca-PA
508	1	FlyBase	CG10149-PA	name=Rpn6-PA
509	1	FlyBase	CG9360-PA	name=CG9360-PA
510	1	FlyBase	CG8479-PA
511	1	FlyBase	CG9572-PA	name=CG9572-PA
512	1	FlyBase	CG11024-PA	name=cl-PA
513	1	FlyBase	CG18319-PA	name=ben-PA
514	1	FlyBase	CG12532-PA	name=AP-1-2beta-PA
515	1	FlyBase	CG8415-PB	name=RpS23-PB
516	1	FlyBase	CG8495-PA	name=RpS29-PA
517	1	FlyBase	CG5174-PA	name=CG5174-PA
518	1	FlyBase	CG4598-PA	name=CG4598-PA
519	1	FlyBase	CG31884-PB	name=Trx-2-PB
520	1	FlyBase	CG9577-PA	name=CG9577-PA
521	1	FlyBase	CG5825-PA	name=His3.3A-PA
522	1	FlyBase	CG32626-PC	name=AMPdeam-PC
523	1	FlyBase	CG4904-PB	name=Prosalpha6-PB
524	1	FlyBase	CG1440-PA	name=CG1440-PA
525	1	FlyBase	CG11015-PA	name=COX5B-PA
526	1	FlyBase	CG18428-PA	name=CG18428-PA
527	1	FlyBase	CG12079-PA	name=ND-30-PA
528	1	FlyBase	CG17146-PA	name=Adk1-PA
529	1	FlyBase	CG30382-PA	name=CG30382-PA
530	1	FlyBase	CG15442-PA	name=RpL27A-PA
531	1	FlyBase	CG9518-PA	name=CG9518-PA
532	1	FlyBase	CG8505-PA	name=Cpr49Ae-PA
533	1	FlyBase	CG1982-PA	name=Sodh-1-PA
534	1	FlyBase	CG2207-PF	name=Df31-PF
535	1	FlyBase	CG4602-PA	name=Srp54-PA
536	1	FlyBase	CG8511-PA	name=Cpr49Ag-PA
537	1	FlyBase	CG9762-PA	name=ND-SGDH-PA
538	1	FlyBase	CG18212-PF	name=alt-PF
539	1	FlyBase	CG6180-PA	name=CG6180-PA
540	1	FlyBase	CG6050-PA	name=mEFTu1-PA
541	1	FlyBase	CG13389-PA	name=RpS13-PA
542	1	FlyBase	CG5390-PA	name=CG5390-PA
543	1	FlyBase	CG30415-PA	name=roh-PA
544	1	FlyBase	CG7563-PA	name=CalpA-PA
545	1	FlyBase	CG6148-PA	name=Past1-PA
546	1	FlyBase	CG9032-PB	name=sun-PB
547	1	FlyBase	CG6105-PA	name=ATPsynG-PA
548	1	FlyBase	CG31136-PA	name=Syx1A-PA
549	1	FlyBase	CG32208-PB	name=825-Oak-PB
550	1	FlyBase	CG9526-PB	name=frj-PB
551	1	FlyBase	CG6066-PA	name=CG6066-PA
552	1	FlyBase	CG8331-PA	name=ReepB-PA
553	1	FlyBase	CG2204-PB	name=Galphao-PB
554	1	FlyBase	CG9928-PA	name=CG9928-PA
555	1	FlyBase	CG12203-PA	name=ND-18-PA
556	1	FlyBase	CG10324-PA	name=CG10324-PA
557	1	FlyBase	CG8416-PB	name=Rho1-PB
558	1	FlyBase	CG1709-PB	name=Vha100-1-P"
559	1	FlyBase	CG10373-PB	name=Jwa-PB
560	1	FlyBase	CG31509-PA	name=TotA-PA
561	1	FlyBase	CG10175-PA	name=CG10175-PA
562	1	FlyBase	CG11324-PA	name=homer-PA
563	1	FlyBase	CG3584-PC	name=qkr58E-3-PC
564	1	FlyBase	CG11073-PA	name=CG11073-PA
565	1	FlyBase	CG10753-PA	name=SmD1-PA
566	1	FlyBase	CG10851-PA	name=B52-PA
567	1	FlyBase	CG5827-PC	name=RpL37A-PC
568	1	FlyBase	CG2827-PA	name=Taldo-PA
569	1	FlyBase	CG10211-PA	name=CG10211-PA
570	1	FlyBase	CG5605-PC	name=eRF1-PC
571	1	FlyBase	CG11567-PA	name=Cpr-PA
572	1	FlyBase	CG6852-PA	name=Grx1-PA
573	1	FlyBase	CG5590-PA	name=CG5590-PA
574	1	FlyBase	CG3265-PB	name=Eb1-PB
575	1	FlyBase	CG7592-PA	name=Obp99b-PA
576	1	FlyBase	CG5826-PA	name=Prx3-PA
577	1	FlyBase	CG16932-PA
578	1	FlyBase	CG42478-PA	name=Sfp60F-PA
579	1	FlyBase	CG13279-PA	name=Cyt-b5-r-PA
580	1	FlyBase	CG4001-PA
581	1	FlyBase	CG17320-PA	name=ScpX-PA
582	1	FlyBase	CG9338-PA	name=CG9338-PA
583	1	FlyBase	CG17521-PC	name=RpL10-PC
584	1	FlyBase	CG3751-PA	name=RpS24-PA
585	1	FlyBase	CG3949-PA	name=hoip-PA
586	1	FlyBase	CG10305-PB	name=RpS26-PB
587	1	FlyBase	CG4265-PA	name=Uch-PA
588	1	FlyBase	CG16983-PE	name=SkpA-PE
589	1	FlyBase	CG33126-PA	name=NLaz-PA
590	1	FlyBase	CG8210-PA	name=Vha14-1-PA
591	1	FlyBase	CG1112-PA	name=alpha-Est7-PA
592	1	FlyBase	CG33979-PA	name=capt-PA
593	1	FlyBase	CG17332-PA	name=VhaSFD-PA
594	1	FlyBase	CG2981-PA	name=TpnC41C-PA
595	1	FlyBase	CG4111-PB	name=RpL35-PB
596	1	FlyBase	CG3560-PA	name=UQCR-14-PA
597	1	FlyBase	CG42485-PA	name=Sfp87B-PA
598	1	FlyBase	CG6948-PA	name=Clc-PA
599	1	FlyBase	CG8209-PA	name=CG8209-PA
600	1	FlyBase	CG3395-PA	name=RpS9-PA
601	1	FlyBase	CG3320-PA	name=Rab1-PA
602	1	FlyBase	CG9140-PA	name=ND-51-PA
603	1	FlyBase	CG32549-PB	name=CG32549-PB
604	1	FlyBase	CG3988-PA	name=gammaSnap1-PA
605	1	FlyBase	CG5935-PA
606	1	FlyBase	CG9336-PA	name=CG9336-PA
607	1	FlyBase	CG17259-PA	name=SerRS-PA
608	1	FlyBase	CG4944-PA	name=cib-PA
609	1	FlyBase	CG11899-PA	name=CG11899-PA
610	1	FlyBase	CG34439-PA	name=ND-MWFE-PA
611	1	FlyBase	CG5325-PA	name=Pex19-PA
612	1	FlyBase	CG11111-PB
613	1	FlyBase	CG7109-PA	name=mts-PA
614	1	FlyBase	CG6603-PA	name=Hsc70Cb-PA
615	1	FlyBase	CG32789-PA	name=HIP-PA
616	1	FlyBase	CG9091-PA	name=RpL37a-PA
617	1	FlyBase	CG10423-PA	name=RpS27-PA
618	1	FlyBase	CG6699-PA	name=beta'COP-PA
619	1	FlyBase	CG5840-PA	name=P5cr-2-PA
620	1	FlyBase	CG3585-PB
621	1	FlyBase	CG42462-PA	name=Sfp24Bb-PA
622	1	FlyBase	CG3195-PA	name=RpL12-PA
623	1	FlyBase	CG32701-PA	name=l(1)G0320-PA
624	1	FlyBase	CG12345-PA	name=ChAT-PA
625	1	FlyBase	CG13639-PA	name=CG13639-PA
626	1	FlyBase	CG7584-PA	name=Obp99c-PA
627	1	FlyBase	CG3318-PA	name=AANAT1-PA
628	1	FlyBase	CG32593-PD	name=Flo2-PD
629	1	FlyBase	CG5330-PA	name=Nap1-PA
630	1	FlyBase	CG13315-PA	name=CG13315-PA
631	1	FlyBase	CG6846-PA	name=RpL26-PA
632	1	FlyBase	CG40452-PA	name=Snap25-PA
633	1	FlyBase	CG17280-PA	name=levy-PA
634	1	FlyBase	CG4577-PA	name=CG4577-PA
635	1	FlyBase	CG4217-PA	name=TFAM-PA
636	1	FlyBase	CG3214-PC	name=ND-B17.2-PC
637	1	FlyBase	CG42351-PB	name=Jabba-PB
638	1	FlyBase	CG34417-PC	name=CG34417-PC
639	1	FlyBase	CG8615-PA	name=RpL18-PA
640	1	FlyBase	CG9485-PC	name=CG9485-PC
641	1	FlyBase	CG9819-PA	name=CanA-14F-PA
642	1	FlyBase	CG1136-PA	name=CG1136-PA
643	1	FlyBase	CG13334-PA	name=CG13334-PA
644	1	FlyBase	CG8094-PA	name=Hex-C-PA
645	1	FlyBase	CG4262-PB	name=elav-PB
646	1	FlyBase	CG1703-PA	name=CG1703-PA
647	1	FlyBase	CG6395-PA	name=Csp-PA
648	1	FlyBase	CG7143-PA	name=DNApol-eta-PA
649	1	FlyBase	CG10236-PA
650	1	FlyBase	CG4157-PA	name=Rpn12-PA
651	1	FlyBase	CG4494-PA	name=smt3-PA
652	1	FlyBase	CG1507-PA	name=Pur-alpha-PA
653	1	FlyBase	CG14147-PA	name=CG14147-PA
654	1	FlyBase	CG7675-PA	name=CG7675-PA
655	1	FlyBase	CG5744-PB	name=Frq1-PB
656	1	FlyBase	CG15441-PA	name=Gs1l-PA
657	1	FlyBase	CG12964-PC	name=CG12964-PC
658	1	FlyBase	CG42749-PD	name=CG42749-PD
659	1	FlyBase	CG32490-PAA	name=cpx-PAA
660	1	FlyBase	CG2998-PA	name=RpS28b-PA
661	1	FlyBase	CG6463-PA	name=ND-13B-PA
662	1	FlyBase	CG5165-PA	name=Pgm-PA
663	1	FlyBase	CG10640-PA	name=Uev1A-PA
664	1	FlyBase	CG7597-PB	name=Cdk12-PB
665	1	FlyBase	CG8055-PA	name=shrb-PA
666	1	FlyBase	CG15201-PA	name=CG15201-PA
667	1	FlyBase	CG1548-PA	name=cathD-PA
668	1	FlyBase	CG8844-PA	name=ND-PDSW-PA
669	1	FlyBase	CG34415-PC	name=mute-PC
670	1	FlyBase	CG10938-PA	name=Prosalpha5-PA
671	1	FlyBase	CG11274-PA	name=SRm160-PA
672	1	FlyBase	CG3140-PA	name=Adk2-PA
673	1	FlyBase	CG8385-PA	name=Arf79F-PA
674	1	FlyBase	CG14661-PA	name=CG14661-PA
675	1	FlyBase	CG34455-PC	name=Pdxk-PC
676	1	FlyBase	CG45057-PA	name=ringer-PA
677	1	FlyBase	CG3088-PA	name=CG3088-PA
678	1	FlyBase	CG11303-PA	name=TM4SF-PA
679	1	FlyBase	CG7820-PA	name=CAH1-PA
680	1	FlyBase	CG11797-PA	name=Obp56a-PA
681	1	FlyBase	CG10833-PA	name=Cyp28d1-PA
682	1	FlyBase	CG9369-PA	name=m-PA
683	1	FlyBase	CG3331-PA	name=e-PA
684	1	FlyBase	CG9009-PA	name=pdgy-PA
685	1	FlyBase	CG2033-PC	name=RpS15Aa-PC
686	1	FlyBase	CG2665-PA	name=EbpII-PA
687	1	FlyBase	CG11314-PA	name=Npc2g-PA
688	1	FlyBase	CG17058-PA	name=Peritrophin-A-PA
689	1	FlyBase	CG2727-PB	name=emp-PB
690	1	FlyBase	CG12023-PB	name=GV1-PB
691	1	FlyBase	CG6510-PA	name=RpL18A-PA
692	1	FlyBase	CG44162-PS
693	1	FlyBase	CG44244-PB	name=Gyg-PB
694	1	FlyBase	CG5044-PA	name=CG5044-PA
695	1	FlyBase	CG14482-PA	name=UQCR-6.4-PA
696	1	FlyBase	CG2004-PA	name=CG2004-PA
697	1	FlyBase	CG6625-PA	name=alphaSnap-PA
698	1	FlyBase	CG1475-PB	name=RpL13A-PB
699	1	FlyBase	CG11466-PA	name=Cyp9f2-PA
700	1	FlyBase	CG1796-PA	name=Tango4-PA
701	1	FlyBase	CG10691-PB	name=l(2)37Cc-PB
702	1	FlyBase	CG6020-PA	name=ND-39-PA
703	1	FlyBase	CG2604-PA	name=CG2604-PA
704	1	FlyBase	CG9306-PA	name=ND-B22-PA
705	1	FlyBase	CG30197-PA	name=CG30197-PA
706	1	FlyBase	CG7269-PC	name=Hel25E-PC
707	1	FlyBase	CG9553-PA	name=chic-PA
708	1	FlyBase	CG4170-PD	name=vig-PD
709	1	FlyBase	CG14407-PA	name=CG14407-PA
710	1	FlyBase	CG11151-PA	name=CG11151-PA
711	1	FlyBase	CG7409-PA	name=CG7409-PA
712	1	FlyBase	CG32444-PA	name=CG32444-PA
713	1	FlyBase	CG11140-PE	name=A"
714	1	FlyBase	CG8200-PA	name=Flo1-PA
715	1	FlyBase	CG3082-PB	name=l(2)k09913-PB
716	1	FlyBase	CG5374-PB	name=CCT1-PB
717	1	FlyBase	CG3455-PB	name=Rpt4-PB
718	1	FlyBase	CG11739-PC	name=Sfxn1-3-PC
719	1	FlyBase	CG5703-PA	name=ND-24-PA
720	1	FlyBase	CG9769-PA	name=eIF3f1-PA
721	1	FlyBase	CG31508-PA	name=TotC-PA
722	1	FlyBase	CG31548-PA	name=CG31548-PA
723	1	FlyBase	CG32446-PA	name=Atox1-PA
724	1	FlyBase	CG4665-PC	name=Dhpr-PC
725	1	FlyBase	CG1483-PA	name=Map205-PA
726	1	FlyBase	CG8053-PA	name=eIF1A-PA
727	1	FlyBase	CG7378-PA	name=CG7378-PA
728	1	FlyBase	CG3621-PA	name=ND-B14.5A-PA
729	1	FlyBase	CG7641-PA	name=Nca-PA
730	1	FlyBase	CG31712-PA	name=CG31712-PA
731	1	FlyBase	CG31345-PA	name=CG31345-PA
732	1	FlyBase	CG3210-PA	name=Drp1-PA
733	1	FlyBase	CG12740-PB	name=RpL28-PB
734	1	FlyBase	CG9172-PB	name=ND-20-PB
735	1	FlyBase	CG6384-PA	name=Cp190-PA
736	1	FlyBase	CG33748-PA	name=primo-1-PA
737	1	FlyBase	CG12082-PA	name=Usp5-PA
738	1	FlyBase	CG7157-PA	name=Acp36DE-PA
739	1	FlyBase	CG10011-PA	name=CG10011-PA
740	1	FlyBase	CG40485-PB	name=CG40485-PB
741	1	FlyBase	CG3476-PA	name=MME1-PA
742	1	FlyBase	CG2862-PA	name=CG2862-PA
743	1	FlyBase	CG13422-PA	name=GNBP-like3-PA
744	1	FlyBase	CG33523-PD	name=CG33523-PD
745	1	FlyBase	CG12008-PA
746	1	FlyBase	CG15615-PB	name=CG15615-PB
747	1	FlyBase	CG14235-PA	name=COX6B-PA
748	1	FlyBase	CG7214-PA	name=CG7214-PA
749	1	FlyBase	CG7897-PA
750	1	FlyBase	CG3997-PA	name=RpL39-PA
751	1	FlyBase	CG3644-PA	name=bic-PA
752	1	FlyBase	CG9132-PA	name=CG9132-PA
753	1	FlyBase	CG12279-PA	name=CG12279-PA
754	1	FlyBase	CG4204-PA	name=EloB-PA
755	1	FlyBase	CG6206-PB	name=LManII-PB
757	1	FlyBase	CG2152-PA	name=Pcmt-PA
758	1	FlyBase	CG3835-PB	name=D2hgdh-PB
759	1	FlyBase	CG14933-PA	name=CG14933-PA
760	1	FlyBase	CG14960-PA	name=CG14960-PA
761	1	FlyBase	CG4087-PA	name=RpLP1-PA
762	1	FlyBase	CG2099-PA	name=RpL35A-PA
763	1	FlyBase	CG11219-PA	name=PIP82-PA
764	1	FlyBase	CG8462-PA	name=Obp56e-PA
765	1	FlyBase	CG6904-PA	name=GlyS-PA
766	1	FlyBase	CG2269-PB	name=CG2269-PB
767	1	FlyBase	CG43322-PA	name=CG43322-PA
768	1	FlyBase	CG5676-PA	name=CG5676-PA
769	1	FlyBase	CG6008-PA	name=NP15.6-PA
770	1	FlyBase	CG14830-PA	name=CG14830-PA
771	1	FlyBase	CG33955-PE
772	1	FlyBase	CG18067-PA	name=CG18067-PA
773	1	FlyBase	CG10113-PB	name=wa-cup-PB
774	1	FlyBase	CG42338-PD
775	1	FlyBase	CG9032-PA	name=sun-PA
776	1	FlyBase	CG4301-PA	name=CG4301-PA
777	1	FlyBase	CG11779-PA	name=CG11779-PA
778	1	FlyBase	CG3192-PA	name=ND-ASHI-PA
779	1	FlyBase	CG16817-PA	name=p23-PA
780	1	FlyBase	CG10576-PA	name=CG10576-PA
781	1	FlyBase	CG4533-PA	name=l(2)efl-PA
782	1	FlyBase	CG3502-PB	name=CG3502-PB
783	1	FlyBase	CG9119-PA	name=CG9119-PA
784	1	FlyBase	CG34253-PA	name=CG34253-PA
785	1	FlyBase	CG7781-PA	name=CG7781-PA
786	1	FlyBase	CG6950-PC	name=CG6950-PC
787	1	FlyBase	CG12052-PA	name=lola-PA
788	1	FlyBase	CG16985-PA	name=CG16985-PA
789	1	FlyBase	CG7939-PB	name=RpL32-PB
790	1	FlyBase	CG6642-PA	name=a10-PA
791	1	FlyBase	CG17337-PA	name=CG17337-PA
792	1	FlyBase	CG13674-PA	name=CG13674-PA
793	1	FlyBase	CG10512-PA	name=CG10512-PA
794	1	FlyBase	CG4792-PA	name=Dcr-1-PA
795	1	FlyBase	CG13082-PA	name=CG13082-PA
796	1	FlyBase	CG6329-PA	name=CG6329-PA
797	1	FlyBase	CG1941-PA	name=CG1941-PA
798	1	FlyBase	CG31764-PA	name=vir-1-PA
799	1	FlyBase	CG10844-PA
800	1	FlyBase	CG2227-PA	name=Gip-PA
801	1	FlyBase	CG6090-PA	name=RpL34a-PA
802	1	FlyBase	CG8057-PA	name=alc-PA
803	1	FlyBase	CG10688-PA	name=Pmm2-PA
804	1	FlyBase	CG4859-PC	name=Mmp1-PC
805	1	FlyBase	CG6115-PA	name=CG6115-PA
806	1	FlyBase	CG9805-PA	name=eIF3a-PA
807	1	FlyBase	CG12559-PE	name=rl-PE
808	1	FlyBase	CG34191-PB	name=Ufm1-PB
809	1	FlyBase	CG7911-PA	name=Nph-PA
810	1	FlyBase	CG9834-PA	name=EndoB-PA
811	1	FlyBase	CG6141-PA	name=RpL9-PA
812	1	FlyBase	CG1539-PA	name=tmod-PA
813	1	FlyBase	CG32082-PA
814	1	FlyBase	CG31769-PA	name=CG31769-PA
815	1	FlyBase	CG5119-PC	name=pAbp-PC
816	1	FlyBase	CG4038-PA	name=CG4038-PA
817	1	FlyBase	CG12400-PA	name=ND-B14.5B-PA
818	1	FlyBase	CG9748-PA	name=bel-PA
819	1	FlyBase	CG5162-PA	name=CG5162-PA
820	1	FlyBase	CG17838-PA
821	1	FlyBase	CG6781-PA	name=se-PA
822	1	FlyBase	CG10091-PA	name=GstD9-PA
823	1	FlyBase	CG5946-PA	name=CG5946-PA
824	1	FlyBase	CG17919-PA	name=CG17919-PA
825	1	FlyBase	CG3753-PA	name=Marcal1-PA
826	1	FlyBase	CG11444-PA	name=CG11444-PA
827	1	FlyBase	CG6983-PA	name=CG6983-PA
