# Supplementary material for: Cryptochrome interaction networks across different tissues in Drosophila melanogaster
Source: Biol Direct. 2025 Nov 28;20:114. doi: 10.1186/s13062-025-00696-x (PMC12661795; doi:10.1186/s13062-025-00696-x)
Supplement: Supplementary file 16 — Supplementary Material 16 [file 13062_2025_696_MOESM16_ESM.xlsx]

## Sheet: ___data_20201014_F143679_dat_rf
User	Milena Damulewicz
E-mail	milena.damulewicz@uj.edu.pl
Search title	201009 1557 Damulewicz
MS data file	O:\jasio\MGF\Damulewicz 20201014\010091557damu_GMR-cryHA-ZT0.mgf
Database	FlyBase 6.22
Timestamp	14 Oct 2020 at 13:46:10 GMT
Type of search	MS/MS Ion Search
Enzyme	Trypsin
Fixed modifications	Methylthio (C)
Variable modifications	Oxidation (M)
Mass values	Monoisotopic
Protein mass	Unrestricted
Peptide mass tolerance	5 ppm
Fragment mass tolerance	0.01 Da
Max missed cleavages	2
Instrument type	HCD
Number of queries	51.271
Significance threshold p<	0.005154
Max. number of families	AUTO
Ions score or expect cut-off	0.05
Min. number of sig. unique sequences	1
Preferred taxonomy	All entries
Show Percolator scores?	no
Family	Member	Database	Accession	Score	Mass	Num. of matches	Num. of significant matches	Num. of sequences	Num. of significant sequences	emPAI	Description
1	1	FlyBase	CG17927-PB	12078	225100	358	318	140	129	13.50	type=protein
1	2	FlyBase	CG17927-PT	11914	224876	356	315	140	129	13.81	type=protein
1	3	FlyBase	CG17927-PD	11884	225090	353	313	139	128	13.23	type=protein
2	1	FlyBase	CG3772-PA	10163	62978	266	249	38	36	16.87	type=protein
3	1	FlyBase	CG15792-PI	6513	233510	174	158	106	97	6.10	type=protein
3	2	FlyBase	CG15792-PC	6509	227468	174	158	106	97	6.48	type=protein
4	1	FlyBase	CG33196-PW	6429	2009083	222	201	168	156	0.40	type=protein
4	2	FlyBase	CG33196-PAA	6160	2184629	212	193	159	148	0.34	type=protein
5	1	FlyBase	CG10067-PA	6202	42130	181	168	26	25	31.81	type=protein
5	2	FlyBase	CG7478-PA	6198	42082	163	154	25	23	21.19	type=protein
5	3	FlyBase	CG5178-PA	5443	41995	160	149	24	23	15.56	type=protein
5	4	FlyBase	CG4027-PB	3488	42117	113	102	25	24	21.19	type=protein
5	5	FlyBase	CG12051-PA	3304	42119	105	95	21	20	12.46	type=protein
6	1	FlyBase	CG1977-PA	5645	278914	165	153	117	113	4.92	type=protein
7	1	FlyBase	CG5870-PB	5219	268060	154	141	102	98	4.18	type=protein
7	2	FlyBase	CG5870-PA	5099	266173	151	138	100	96	4.08	type=protein
8	1	FlyBase	CG8986-PA	5069	21675	153	145	6	6	2.18	type=protein
8	2	FlyBase	CG5812-PA	4030	27058	124	116	3	3	0.59	type=protein
9	1	FlyBase	CG42639-PA	5062	79364	140	131	47	44	12.58	type=protein
10	1	FlyBase	CG5125-PB	4485	175017	146	130	69	63	5.45	type=protein
10	2	FlyBase	CG5125-PA	3917	132441	124	111	56	51	6.49	type=protein
11	1	FlyBase	CG5670-PA	4134	116313	120	113	52	51	8.54	type=protein
12	1	FlyBase	CG11064-PA	3739	374011	147	136	107	100	2.07	type=protein
13	1	FlyBase	CG4898-PJ	3611	32772	85	78	28	26	40.08	type=protein
13	2	FlyBase	CG4843-PA	1672	32878	54	49	19	18	11.86	type=protein
13	3	FlyBase	CG4843-PC	1626	33099	51	45	18	17	10.14	type=protein
13	4	FlyBase	CG4898-PA	1299	29325	49	40	22	19	16.45	type=protein
14	1	FlyBase	CG11154-PA	3461	54074	70	68	25	25	11.13	type=protein
15	1	FlyBase	CG33950-PAI	3240	439358	117	101	87	79	1.23	type=protein
15	2	FlyBase	CG33950-PAK	2958	472493	111	93	81	71	0.96	type=protein
15	3	FlyBase	CG1915-PP	209	2107181	13	12	12	11	0.02	type=protein
16	1	FlyBase	CG9277-PB	3130	50483	93	84	23	22	11.21	type=protein
16	2	FlyBase	CG9359-PA	2116	50298	69	60	17	16	4.81	type=protein
16	3	FlyBase	CG4869-PB	1218	51634	39	36	15	15	3.35	type=protein
17	1	FlyBase	CG3481-PC	2067	27809	39	37	16	15	8.53	type=protein
18	1	FlyBase	CG3359-PB	2064	91310	78	65	38	31	4.80	type=protein
19	1	FlyBase	CG3523-PA	2043	267657	69	62	56	49	1.28	type=protein
20	1	FlyBase	CG1913-PA	2032	50428	46	44	18	17	3.50	type=protein
20	2	FlyBase	CG9476-PA	1433	50486	31	30	14	13	2.22	type=protein
21	1	FlyBase	CG6058-PB	2009	39207	46	45	23	22	10.79	type=protein
22	1	FlyBase	CG32031-PA	1786	61455	53	48	26	23	5.83	type=protein
23	1	FlyBase	CG9244-PB	1737	86034	52	48	33	32	4.58	type=protein
24	1	FlyBase	CG5390-PA	1583	45711	50	45	22	22	8.11	type=protein
25	1	FlyBase	CG7107-PO	1578	47460	62	54	28	22	8.17	type=protein
25	2	FlyBase	CG7107-PI	1506	47485	60	52	28	22	8.17	type=protein
25	3	FlyBase	CG7107-PJ	1425	46637	58	50	27	21	7.74	type=protein
25	4	FlyBase	CG7107-PL	1402	46513	60	50	27	21	7.78	type=protein
26	1	FlyBase	CG2184-PA	1562	23700	36	34	14	14	46.84	type=protein
27	1	FlyBase	CG1516-PG	1558	131379	64	52	49	41	3.13	type=protein
28	1	FlyBase	CG3612-PA	1551	59568	40	36	24	23	4.47	type=protein
29	1	FlyBase	CG42734-PU	1465	1489566	64	57	55	48	0.15	type=protein
29	2	FlyBase	CG34076-PA	43	13600	2	2	2	2	0.83	type=protein
30	1	FlyBase	CG1242-PA	1463	82044	46	41	32	31	3.94	type=protein
30	2	FlyBase	CG5520-PA	246	90274	9	9	7	7	0.39	type=protein
31	1	FlyBase	CG4264-PE	1445	71317	50	43	21	21	3.15	type=protein
31	2	FlyBase	CG4147-PB	581	72308	21	17	12	11	1.02	type=protein
32	1	FlyBase	CG17654-PB	1437	54506	38	33	20	18	3.70	type=protein
33	1	FlyBase	CG34387-PC	1430	592782	59	54	50	46	0.40	type=protein
34	1	FlyBase	CG32019-PH	1409	945836	63	52	60	50	0.25	type=protein
35	1	FlyBase	CG9042-PA	1337	38740	41	38	19	18	8.76	type=protein
36	1	FlyBase	CG14752-PA	1335	13070	110	78	5	5	3.82	type=protein
37	1	FlyBase	CG12055-PA	1333	35466	29	28	14	13	3.65	type=protein
37	2	FlyBase	CG8893-PA	1262	35485	27	25	14	14	4.89	type=protein
38	1	FlyBase	CG7998-PA	1281	35480	34	31	17	17	5.63	type=protein
39	1	FlyBase	CG3752-PA	1228	57259	36	35	19	19	4.44	type=protein
40	1	FlyBase	CG7254-PA	1214	97257	45	43	32	31	3.39	type=protein
41	1	FlyBase	CG1618-PA	1125	82871	41	36	33	29	3.85	type=protein
42	1	FlyBase	CG4899-PA	1124	30287	31	29	12	12	6.96	type=protein
43	1	FlyBase	CG7920-PA	1122	52189	31	31	14	14	2.95	type=protein
44	1	FlyBase	CG5939-PB	1111	102369	30	29	24	23	1.59	type=protein
44	2	FlyBase	CG5939-PC	236	74324	7	6	7	6	0.41	type=protein
45	1	FlyBase	CG7070-PA	1091	57818	30	29	16	15	2.72	type=protein
46	1	FlyBase	CG7145-PA	1066	64086	29	28	20	20	2.99	type=protein
47	1	FlyBase	CG18102-PL	1058	98769	43	39	31	30	2.94	type=protein
48	1	FlyBase	CG15848-PA	1022	21864	31	30	17	16	29.97	type=protein
49	1	FlyBase	CG3861-PA	1007	51680	38	31	17	15	3.70	type=protein
50	1	FlyBase	CG7470-PA	1004	84499	22	22	14	14	1.23	type=protein
51	1	FlyBase	CG6871-PA	1001	57527	24	22	17	16	2.23	type=protein
52	1	FlyBase	CG6803-PL	989	41485	43	34	24	20	6.59	type=protein
52	2	FlyBase	CG6803-PD	952	36177	43	34	23	19	8.07	type=protein
53	1	FlyBase	CG12233-PA	964	38836	32	30	16	16	6.81	type=protein
54	1	FlyBase	CG8472-PA	917	16800	23	23	10	10	39.94	type=protein
55	1	FlyBase	CG7178-PG	907	30201	36	30	19	18	12.98	type=protein
55	2	FlyBase	CG7178-PD	774	24454	36	31	19	19	29.63	type=protein
55	3	FlyBase	CG7178-PB	472	24502	29	25	16	16	17.10	type=protein
55	4	FlyBase	CG7178-PA	438	24520	29	25	16	16	17.10	type=protein
56	1	FlyBase	CG11276-PA	899	29208	31	27	18	16	12.24	type=protein
57	1	FlyBase	CG43443-PA	890	128595	29	25	20	17	0.81	type=protein
57	2	FlyBase	CG43443-PC	819	54932	25	24	17	16	2.69	type=protein
58	1	FlyBase	CG11661-PI	887	123508	36	31	30	27	1.61	type=protein
58	2	FlyBase	CG11661-PH	851	114289	34	29	28	25	1.62	type=protein
60	1	FlyBase	CG16944-PA	881	33072	37	34	20	19	11.64	type=protein
61	1	FlyBase	CG1259-PB	875	24264	19	15	9	8	2.95	type=protein
62	1	FlyBase	CG11876-PA	871	39556	20	19	13	13	3.43	type=protein
63	1	FlyBase	CG1469-PA	848	25411	19	19	11	11	5.11	type=protein
64	1	FlyBase	CG17369-PB	846	54745	22	19	15	12	1.72	type=protein
65	1	FlyBase	CG4389-PA	838	84390	28	23	23	18	1.59	type=protein
66	1	FlyBase	CG18076-PE	822	595841	33	27	33	27	0.21	type=protein
66	2	FlyBase	CG18076-PH	816	991748	35	28	34	27	0.12	type=protein
67	1	FlyBase	CG6588-PD	814	73871	29	28	20	19	2.32	type=protein
67	2	FlyBase	CG6588-PC	810	73130	28	28	19	19	2.36	type=protein
68	1	FlyBase	CG31196-PA	800	29918	26	23	12	10	4.35	type=protein
68	2	FlyBase	CG17870-PD	701	28302	23	22	12	12	6.93	type=protein
68	3	FlyBase	CG17870-PB	553	28357	22	21	12	12	6.93	type=protein
69	1	FlyBase	CG16820-PA	799	33402	20	20	9	9	2.98	type=protein
70	1	FlyBase	CG6647-PA	799	30531	20	20	13	13	4.96	type=protein
71	1	FlyBase	CG3762-PA	788	68488	22	21	16	15	1.68	type=protein
71	2	FlyBase	CG12403-PA	761	68608	27	23	22	19	2.64	type=protein
72	1	FlyBase	CG17246-PB	786	72757	21	20	17	16	1.53	type=protein
73	1	FlyBase	CG4376-PA	784	104203	30	27	25	22	1.54	type=protein
74	1	FlyBase	CG9812-PB	782	24469	16	14	7	6	1.79	type=protein
75	1	FlyBase	CG8280-PA	737	50505	22	19	13	11	1.96	type=protein
75	2	FlyBase	CG1873-PA	433	50952	18	15	14	11	1.70	type=protein
76	1	FlyBase	CG5028-PA	736	44587	21	19	12	11	2.41	type=protein
77	1	FlyBase	CG7088-PB	723	45880	23	21	18	17	3.76	type=protein
78	1	FlyBase	CG4600-PA	718	41860	17	17	14	14	3.52	type=protein
79	1	FlyBase	CG3201-PA	716	16695	22	20	8	8	8.41	type=protein
80	1	FlyBase	CG33103-PE	714	322353	30	28	25	23	0.35	type=protein
81	1	FlyBase	CG9355-PA	706	78521	30	29	12	11	1.12	type=protein
81	2	FlyBase	CG15013-PB	329	66712	11	11	6	6	0.56	type=protein
82	1	FlyBase	CG7176-PA	697	46953	32	25	22	17	4.02	type=protein
83	1	FlyBase	CG6186-PA	689	72732	26	21	22	18	1.85	type=protein
84	1	FlyBase	CG1019-PA	688	55376	19	17	17	15	2.38	type=protein
84	2	FlyBase	CG42309-PB	170	54881	4	4	3	3	0.26	type=protein
85	1	FlyBase	CG3661-PA	680	15019	18	17	7	6	10.99	type=protein
86	1	FlyBase	CG9280-PA	680	118907	25	22	18	17	0.83	type=protein
87	1	FlyBase	CG8900-PB	674	17647	23	21	14	14	53.60	type=protein
88	1	FlyBase	CG3725-PA	666	110231	24	21	21	19	1.15	type=protein
89	1	FlyBase	CG5320-PA	659	62819	27	22	20	17	2.13	type=protein
90	1	FlyBase	CG4094-PA	657	53772	19	17	16	14	2.00	type=protein
91	1	FlyBase	CG5962-PA	654	45276	27	26	20	19	5.42	type=protein
92	1	FlyBase	CG1743-PC	652	41830	30	20	14	12	2.34	type=protein
93	1	FlyBase	CG17903-PA	647	11819	19	16	9	8	22.14	type=protein
94	1	FlyBase	CG1330-PA	643	21327	16	15	11	10	6.07	type=protein
95	1	FlyBase	CG16885-PA	635	28762	20	20	13	13	5.65	type=protein
96	1	FlyBase	CG6030-PB	629	20234	18	16	12	10	8.65	type=protein
97	1	FlyBase	CG4233-PA	629	47477	18	17	15	14	2.46	type=protein
98	1	FlyBase	CG42344-PD	622	201971	30	23	28	21	0.55	type=protein
99	1	FlyBase	CG1744-PA	615	152667	26	21	19	14	0.47	type=protein
100	1	FlyBase	CG4260-PA	611	106197	17	16	16	15	0.82	type=protein
101	1	FlyBase	CG33868-PA	606	13688	14	14	7	7	10.22	type=protein
102	1	FlyBase	CG4104-PA	599	91858	28	21	21	19	1.40	type=protein
103	1	FlyBase	CG2238-PA	598	95226	22	20	17	16	1.03	type=protein
104	1	FlyBase	CG3127-PA	594	44064	14	14	11	11	2.15	type=protein
105	1	FlyBase	CG31618-PA	592	13355	11	11	4	4	3.70	type=protein
105	2	FlyBase	CG5499-PA	135	14972	8	7	5	5	2.98	type=protein
106	1	FlyBase	CG5695-PH	590	145766	27	23	23	19	0.79	type=protein
107	1	FlyBase	CG8322-PD	588	122156	24	22	20	18	0.87	type=protein
108	1	FlyBase	CG17127-PA	588	10802	10	10	5	5	5.70	type=protein
109	1	FlyBase	CG2286-PA	583	79316	18	16	16	15	1.22	type=protein
110	1	FlyBase	CG1883-PD	582	22156	21	20	14	13	10.51	type=protein
111	1	FlyBase	CG12101-PA	575	60863	20	16	19	15	1.83	type=protein
112	1	FlyBase	CG1065-PA	567	34689	19	18	10	9	2.35	type=protein
113	1	FlyBase	CG8251-PA	563	62530	17	14	12	11	1.25	type=protein
114	1	FlyBase	CG10120-PA	560	85049	15	14	10	9	0.56	type=protein
115	1	FlyBase	CG32017-PB	554	55386	19	16	14	13	1.90	type=protein
116	1	FlyBase	CG5873-PA	552	86013	19	15	17	14	1.09	type=protein
117	1	FlyBase	CG30122-PB	552	140732	15	14	13	12	0.43	type=protein
118	1	FlyBase	CG6783-PB	550	14539	15	15	7	7	6.31	type=protein
119	1	FlyBase	CG1417-PE	542	77613	17	15	15	13	1.14	type=protein
120	1	FlyBase	CG6455-PC	537	82148	23	22	17	17	1.40	type=protein
121	1	FlyBase	CG3244-PA	532	26790	24	19	13	13	7.93	type=protein
122	1	FlyBase	CG8542-PA	528	74204	21	15	18	12	0.98	type=protein
123	1	FlyBase	CG2171-PA	520	38283	15	15	10	10	2.00	type=protein
124	1	FlyBase	CG11949-PA	516	184378	21	17	21	17	0.48	type=protein
125	1	FlyBase	CG16884-PA	509	29776	29	22	11	10	3.09	type=protein
126	1	FlyBase	CG11198-PA	507	279571	17	16	16	15	0.26	type=protein
127	1	FlyBase	CG9012-PA	502	192573	24	19	21	18	0.49	type=protein
128	1	FlyBase	CG4307-PA	499	22454	12	12	10	10	5.43	type=protein
129	1	FlyBase	CG14724-PA	492	16750	16	10	7	5	4.65	type=protein
130	1	FlyBase	CG7010-PA	486	44232	17	16	13	12	2.45	type=protein
131	1	FlyBase	CG6020-PA	483	46976	16	16	13	13	2.21	type=protein
132	1	FlyBase	CG42314-PK	472	131146	14	12	12	10	0.43	type=protein
133	1	FlyBase	CG9916-PA	466	24880	20	18	9	9	5.35	type=protein
134	1	FlyBase	CG11963-PA	462	55095	16	13	10	8	0.99	type=protein
135	1	FlyBase	CG6702-PA	462	35787	20	19	14	14	4.83	type=protein
137	1	FlyBase	CG4769-PA	458	33835	15	14	12	11	2.91	type=protein
138	1	FlyBase	CG14994-PB	455	58334	11	11	8	8	0.78	type=protein
139	1	FlyBase	CG4145-PC	452	175159	9	8	5	4	0.10	type=protein
140	1	FlyBase	CG5596-PB	452	17651	13	11	5	4	1.56	type=protein
141	1	FlyBase	CG42667-PB	451	116793	15	14	13	12	0.54	type=protein
142	1	FlyBase	CG8036-PB	451	68541	17	16	13	12	1.10	type=protein
143	1	FlyBase	CG3595-PA	447	19988	11	11	7	7	5.52	type=protein
144	1	FlyBase	CG14095-PA	443	16028	8	8	4	4	1.82	type=protein
145	1	FlyBase	CG17291-PA	442	65934	14	12	10	8	0.67	type=protein
146	1	FlyBase	CG10077-PA	440	88431	20	18	14	13	1.15	type=protein
146	2	FlyBase	CG10279-PA	380	78867	11	11	8	8	0.71	type=protein
146	3	FlyBase	CG10777-PB	208	100632	9	7	6	4	0.29	type=protein
147	1	FlyBase	CG30092-PF	436	320690	20	15	18	13	0.19	type=protein
148	1	FlyBase	CG11793-PA	433	15919	13	12	9	9	9.47	type=protein
149	1	FlyBase	CG15811-PA	433	68405	17	15	16	14	1.37	type=protein
150	1	FlyBase	CG5920-PA	432	29065	14	13	10	9	3.22	type=protein
151	1	FlyBase	CG5867-PA	431	29723	19	16	8	7	2.09	type=protein
152	1	FlyBase	CG5014-PA	430	26938	8	8	4	4	0.86	type=protein
153	1	FlyBase	CG2331-PA	425	89401	17	14	14	12	0.76	type=protein
154	1	FlyBase	CG6988-PA	419	55976	17	14	17	14	1.87	type=protein
155	1	FlyBase	CG12262-PA	416	46118	18	17	15	15	2.94	type=protein
156	1	FlyBase	CG6055-PA	416	25282	15	13	7	6	2.18	type=protein
157	1	FlyBase	CG13935-PA	414	21239	8	8	5	5	1.67	type=protein
157	2	FlyBase	CG7076-PA	109	18892	4	3	3	2	0.55	type=protein
158	1	FlyBase	CG6917-PA	407	61409	11	10	10	9	0.86	type=protein
159	1	FlyBase	CG9674-PA	407	233630	19	16	17	14	0.29	type=protein
160	1	FlyBase	CG4609-PA	403	47306	14	11	9	7	0.87	type=protein
161	1	FlyBase	CG6663-PA	402	41013	10	8	9	7	1.05	type=protein
162	1	FlyBase	CG10237-PA	399	35312	15	14	11	10	2.29	type=protein
163	1	FlyBase	CG4115-PA	399	25729	14	12	8	7	2.12	type=protein
164	1	FlyBase	CG8770-PA	398	38954	19	19	13	13	5.26	type=protein
165	1	FlyBase	CG9894-PB	396	15497	6	6	4	4	1.90	type=protein
166	1	FlyBase	CG1668-PA	393	17093	13	13	8	8	7.89	type=protein
167	1	FlyBase	CG5023-PA	391	19150	6	6	5	5	1.95	type=protein
168	1	FlyBase	CG6439-PA	389	40632	18	17	10	10	1.82	type=protein
169	1	FlyBase	CG14648-PA	387	59890	11	10	9	8	0.76	type=protein
170	1	FlyBase	CG12079-PA	387	30136	10	9	7	7	1.65	type=protein
171	1	FlyBase	CG3139-PA	380	53548	13	11	10	8	0.88	type=protein
172	1	FlyBase	CG8189-PA	378	27478	12	12	4	4	1.14	type=protein
173	1	FlyBase	CG16858-PA	376	194487	10	9	9	8	0.19	type=protein
174	1	FlyBase	CG3922-PB	373	15321	11	11	7	7	7.68	type=protein
175	1	FlyBase	CG7433-PB	373	54872	16	15	15	14	1.93	type=protein
176	1	FlyBase	CG6779-PA	371	27638	17	17	11	11	4.29	type=protein
177	1	FlyBase	CG9261-PD	369	37266	17	14	12	10	2.45	type=protein
177	2	FlyBase	CG9261-PC	360	37627	18	15	12	10	2.42	type=protein
178	1	FlyBase	CG3731-PA	369	52393	9	9	8	8	0.90	type=protein
179	1	FlyBase	CG13240-PA	367	19075	9	8	6	5	2.70	type=protein
180	1	FlyBase	CG6084-PA	367	36130	14	14	12	12	3.04	type=protein
181	1	FlyBase	CG8201-PS	364	88634	13	11	11	9	0.54	type=protein
182	1	FlyBase	CG16886-PA	364	42977	24	20	15	13	2.57	type=protein
183	1	FlyBase	CG2168-PA	363	30505	12	11	9	8	2.44	type=protein
184	1	FlyBase	CG5261-PB	360	54402	14	14	9	9	1.35	type=protein
185	1	FlyBase	CG5889-PA	360	69148	13	12	11	10	0.84	type=protein
186	1	FlyBase	CG2297-PA	359	16080	16	15	8	8	6.84	type=protein
187	1	FlyBase	CG14207-PA	359	20829	11	9	7	6	2.31	type=protein
187	2	FlyBase	CG14207-PB	315	21764	11	9	7	6	2.16	type=protein
188	1	FlyBase	CG1633-PB	359	21908	10	9	9	8	3.60	type=protein
189	1	FlyBase	CG1088-PB	356	26158	12	11	10	10	4.79	type=protein
190	1	FlyBase	CG6543-PB	354	31884	14	12	10	8	2.27	type=protein
191	1	FlyBase	CG3620-PA	350	125749	9	9	9	9	0.35	type=protein
192	1	FlyBase	CG4634-PA	348	38099	11	10	9	8	1.42	type=protein
193	1	FlyBase	CG18069-PA	347	55953	17	11	12	9	0.97	type=protein
194	1	FlyBase	CG7977-PA	345	29445	9	9	6	6	1.71	type=protein
195	1	FlyBase	CG14206-PB	345	17867	10	9	7	6	3.03	type=protein
196	1	FlyBase	CG2216-PA	343	23269	8	8	5	5	1.93	type=protein
197	1	FlyBase	CG1782-PA	342	131734	11	11	8	8	0.29	type=protein
198	1	FlyBase	CG12120-PA	341	44036	9	8	7	6	0.77	type=protein
199	1	FlyBase	CG45077-PA	339	14409	12	10	9	8	8.88	type=protein
199	2	FlyBase	CG45076-PA	233	68647	13	10	13	10	0.85	type=protein
199	3	FlyBase	CG45076-PE	113	38915	10	7	10	7	1.13	type=protein
199	4	FlyBase	CG45078-PA	67	18825	4	3	4	3	0.94	type=protein
200	1	FlyBase	CG3074-PB	339	49859	13	11	9	9	1.14	type=protein
201	1	FlyBase	CG31352-PA	339	91012	16	13	15	12	0.75	type=protein
201	2	FlyBase	CG31352-PH	283	87219	14	11	14	11	0.70	type=protein
202	1	FlyBase	CG4464-PD	338	17372	20	15	15	12	16.44	type=protein
203	1	FlyBase	CG10664-PA	332	20645	9	8	6	6	2.36	type=protein
204	1	FlyBase	CG4422-PA	331	50147	13	12	10	10	1.52	type=protein
205	1	FlyBase	CG13047-PB	331	16666	4	4	2	2	0.65	type=protein
206	1	FlyBase	CG2968-PA	331	16718	9	9	5	5	2.45	type=protein
207	1	FlyBase	CG2151-PA	331	53603	12	12	11	11	1.37	type=protein
208	1	FlyBase	CG7434-PA	330	30638	9	9	7	7	1.27	type=protein
209	1	FlyBase	CG7430-PA	329	53465	11	11	10	10	1.38	type=protein
210	1	FlyBase	CG31705-PA	328	67537	4	4	2	2	0.13	type=protein
211	1	FlyBase	CG13026-PB	324	13120	6	6	2	2	0.88	type=protein
212	1	FlyBase	CG6050-PA	324	54372	11	10	8	8	1.01	type=protein
213	1	FlyBase	CG2981-PA	320	17145	11	9	3	3	2.37	type=protein
214	1	FlyBase	CG5711-PA	319	41205	16	15	11	11	2.41	type=protein
215	1	FlyBase	CG14792-PA	318	30255	7	7	5	5	1.00	type=protein
216	1	FlyBase	CG1780-PA	314	48758	11	10	8	8	1.00	type=protein
217	1	FlyBase	CG17759-PD	313	41591	8	8	6	6	0.83	type=protein
218	1	FlyBase	CG11473-PA	313	99943	9	6	7	4	0.24	type=protein
218	2	FlyBase	CG42492-PC	176	109447	7	5	6	4	0.17	type=protein
219	1	FlyBase	CG5214-PA	313	50122	8	7	6	5	0.66	type=protein
220	1	FlyBase	CG8193-PA	311	79465	13	12	12	11	0.79	type=protein
221	1	FlyBase	CG1721-PA	309	28601	13	10	9	8	2.22	type=protein
222	1	FlyBase	CG3379-PA	308	11374	11	10	7	6	11.63	type=protein
223	1	FlyBase	CG1803-PA	304	33669	10	10	8	8	1.71	type=protein
223	2	FlyBase	CG3504-PA	166	74791	11	8	10	7	0.48	type=protein
223	3	FlyBase	CG7390-PA	64	33402	3	3	2	2	0.29	type=protein
224	1	FlyBase	CG13627-PA	302	77088	10	9	8	7	0.47	type=protein
225	1	FlyBase	CG6686-PA	301	112599	12	11	11	10	0.46	type=protein
226	1	FlyBase	CG7490-PA	300	34273	9	9	7	7	1.36	type=protein
227	1	FlyBase	CG8332-PA	300	17026	17	14	8	7	10.51	type=protein
228	1	FlyBase	CG5271-PA	300	18113	11	10	7	7	3.99	type=protein
228	2	FlyBase	CG2960-PA	199	14950	7	6	5	5	2.98	type=protein
229	1	FlyBase	CG9369-PA	299	76255	12	12	7	7	0.56	type=protein
229	2	FlyBase	CG10545-PA	149	37753	6	6	5	5	0.74	type=protein
230	1	FlyBase	CG4581-PA	298	50931	11	10	9	9	1.10	type=protein
231	1	FlyBase	CG34034-PB	298	15549	14	11	7	6	3.95	type=protein
232	1	FlyBase	CG9503-PA	298	69463	7	6	7	6	0.44	type=protein
233	1	FlyBase	CG1725-PB	297	106792	14	12	14	12	0.61	type=protein
234	1	FlyBase	CG1640-PB	296	64374	16	12	12	10	0.93	type=protein
235	1	FlyBase	CG9512-PA	294	69164	11	7	8	6	0.44	type=protein
236	1	FlyBase	CG2139-PA	294	75266	13	11	12	10	0.75	type=protein
237	1	FlyBase	CG9485-PA	293	175032	10	9	10	9	0.24	type=protein
238	1	FlyBase	CG30084-PN	293	138386	13	10	10	8	0.28	type=protein
238	2	FlyBase	CG30084-PC	284	117868	9	9	8	8	0.33	type=protein
239	1	FlyBase	CG7610-PA	291	33034	13	13	10	10	2.56	type=protein
240	1	FlyBase	CG5020-PA	290	189823	14	12	14	12	0.31	type=protein
241	1	FlyBase	CG5502-PA	288	45090	13	12	11	10	1.54	type=protein
242	1	FlyBase	CG6416-PE	287	47614	15	13	10	9	1.42	type=protein
243	1	FlyBase	CG6514-PA	287	16831	8	8	6	6	3.37	type=protein
244	1	FlyBase	CG10045-PA	287	23989	12	10	7	6	1.84	type=protein
244	2	FlyBase	CG18548-PA	41	24669	2	2	2	2	0.40	type=protein
245	1	FlyBase	CG15007-PA	286	12588	5	4	2	2	0.93	type=protein
246	1	FlyBase	CG1715-PA	283	24352	6	6	4	4	0.99	type=protein
247	1	FlyBase	CG9075-PA	282	46171	13	8	11	6	0.73	type=protein
248	1	FlyBase	CG2146-PA	278	208372	14	12	14	12	0.28	type=protein
249	1	FlyBase	CG11267-PA	277	11009	8	8	6	6	8.37	type=protein
250	1	FlyBase	CG6092-PA	274	28081	8	7	6	6	1.45	type=protein
251	1	FlyBase	CG2520-PA	273	50112	4	4	3	3	0.29	type=protein
252	1	FlyBase	CG11382-PB	273	52548	10	9	5	5	0.49	type=protein
253	1	FlyBase	CG4998-PA	272	96181	9	6	8	5	0.25	type=protein
254	1	FlyBase	CG2239-PA	271	21775	7	7	6	6	2.16	type=protein
255	1	FlyBase	CG8922-PA	271	25694	7	6	4	4	0.92	type=protein
256	1	FlyBase	CG7461-PB	270	68601	10	8	10	8	0.64	type=protein
257	1	FlyBase	CG9579-PA	269	35752	7	6	7	6	1.02	type=protein
258	1	FlyBase	CG3937-PA	268	240457	13	12	11	10	0.19	type=protein
259	1	FlyBase	CG8844-PA	266	19090	8	8	7	7	3.60	type=protein
260	1	FlyBase	CG13049-PA	265	17373	7	6	4	3	1.04	type=protein
261	1	FlyBase	CG4254-PA	260	17372	13	12	7	6	5.72	type=protein
262	1	FlyBase	CG8863-PA	259	45753	8	8	7	7	0.90	type=protein
263	1	FlyBase	CG16936-PA	259	25391	9	8	6	5	1.28	type=protein
264	1	FlyBase	CG15862-PA	257	42767	8	8	8	8	1.20	type=protein
265	1	FlyBase	CG8329-PA	257	28238	8	7	5	5	1.10	type=protein
266	1	FlyBase	CG2082-PA	253	39928	5	5	4	4	0.52	type=protein
267	1	FlyBase	CG5594-PA	253	116561	12	8	10	7	0.29	type=protein
268	1	FlyBase	CG2210-PC	252	18757	8	7	4	4	2.03	type=protein
269	1	FlyBase	CG8050-PA	251	13567	7	7	4	4	2.38	type=protein
270	1	FlyBase	CG13432-PA	249	45947	5	4	4	4	0.44	type=protein
271	1	FlyBase	CG1970-PA	248	53163	10	9	9	8	0.89	type=protein
272	1	FlyBase	CG9390-PA	247	76540	11	11	9	9	0.74	type=protein
273	1	FlyBase	CG11143-PA	246	62441	9	8	9	8	0.72	type=protein
274	1	FlyBase	CG3902-PA	245	45521	9	8	8	7	0.91	type=protein
275	1	FlyBase	CG7971-PA	242	122818	5	5	4	4	0.15	type=protein
276	1	FlyBase	CG17489-PA	242	34200	10	8	8	6	1.09	type=protein
277	1	FlyBase	CG10233-PA	241	22954	8	7	7	6	1.97	type=protein
278	1	FlyBase	CG1471-PB	239	78642	11	8	11	8	0.54	type=protein
279	1	FlyBase	CG33126-PA	239	24502	6	6	5	5	1.34	type=protein
280	1	FlyBase	CG4001-PA	239	106407	8	8	8	8	0.37	type=protein
281	1	FlyBase	CG3011-PA	238	59087	12	10	11	9	0.90	type=protein
282	1	FlyBase	CG7113-PA	237	26980	11	8	7	6	1.96	type=protein
283	1	FlyBase	CG5590-PA	235	44556	8	6	7	6	0.76	type=protein
284	1	FlyBase	CG9914-PA	235	34902	8	8	7	7	1.32	type=protein
285	1	FlyBase	CG2150-PA	234	17466	7	7	2	2	0.61	type=protein
286	1	FlyBase	CG32694-PB	232	38054	6	6	5	5	0.74	type=protein
286	2	FlyBase	CG32694-PA	123	35723	4	4	4	4	0.60	type=protein
287	1	FlyBase	CG1106-PA	231	82615	12	10	11	9	0.58	type=protein
288	1	FlyBase	CG4379-PB	230	40951	7	6	7	6	0.85	type=protein
289	1	FlyBase	CG11567-PA	230	76896	8	7	7	7	0.47	type=protein
290	1	FlyBase	CG6343-PA	230	47144	13	9	10	8	1.23	type=protein
291	1	FlyBase	CG4067-PA	230	100116	8	6	7	6	0.29	type=protein
292	1	FlyBase	CG5362-PA	229	36174	10	7	7	5	0.79	type=protein
293	1	FlyBase	CG9572-PA	229	49529	10	8	8	7	0.81	type=protein
294	1	FlyBase	CG9577-PA	229	34072	4	3	4	3	0.45	type=protein
295	1	FlyBase	CG10211-PA	229	157259	6	5	6	5	0.14	type=protein
296	1	FlyBase	CG1404-PB	228	24877	10	7	6	5	1.74	type=protein
297	1	FlyBase	CG1634-PA	228	139012	6	6	6	6	0.20	type=protein
298	1	FlyBase	CG8884-PF	226	35473	13	10	9	8	1.57	type=protein
299	1	FlyBase	CG8983-PA	226	55612	9	8	9	8	0.83	type=protein
300	1	FlyBase	CG4859-PC	225	64860	8	6	8	6	0.48	type=protein
301	1	FlyBase	CG1411-PA	223	64941	14	11	9	6	0.48	type=protein
302	1	FlyBase	CG5210-PA	223	50599	8	7	8	7	0.79	type=protein
303	1	FlyBase	CG16901-PA	222	35028	3	3	3	3	0.43	type=protein
304	1	FlyBase	CG7002-PA	221	439987	10	9	10	9	0.09	type=protein
305	1	FlyBase	CG6603-PA	220	88906	10	7	10	7	0.39	type=protein
306	1	FlyBase	CG6287-PA	219	35489	9	8	7	6	1.03	type=protein
307	1	FlyBase	CG3192-PA	218	20374	8	7	6	5	1.77	type=protein
308	1	FlyBase	CG3747-PB	218	52509	6	5	2	2	0.27	type=protein
309	1	FlyBase	CG16935-PA	217	39362	6	6	5	5	0.70	type=protein
310	1	FlyBase	CG11522-PA	216	27727	8	7	7	6	1.47	type=protein
311	1	FlyBase	CG1648-PA	215	23839	4	4	4	4	1.01	type=protein
312	1	FlyBase	CG6904-PA	211	82208	10	10	8	8	0.51	type=protein
313	1	FlyBase	CG4784-PA	211	50582	5	5	5	5	0.52	type=protein
314	1	FlyBase	CG10071-PA	211	8915	8	7	4	3	8.86	type=protein
315	1	FlyBase	CG8415-PB	210	16053	7	5	5	3	1.16	type=protein
316	1	FlyBase	CG3989-PA	209	47620	8	6	7	5	0.56	type=protein
317	1	FlyBase	CG8663-PE	209	36811	10	7	6	5	0.98	type=protein
318	1	FlyBase	CG15650-PA	209	16566	6	5	4	3	1.12	type=protein
319	1	FlyBase	CG8627-PB	208	9551	4	4	2	2	1.35	type=protein
320	1	FlyBase	CG8479-PA	208	112093	5	5	5	5	0.21	type=protein
321	1	FlyBase	CG12532-PA	207	101759	14	8	13	7	0.34	type=protein
322	1	FlyBase	CG30101-PA	206	38249	22	11	16	10	2.00	type=protein
323	1	FlyBase	CG7765-PA	206	110791	7	6	7	6	0.26	type=protein
324	1	FlyBase	CG1539-PD	205	49421	7	7	6	6	0.67	type=protein
325	1	FlyBase	CG7217-PA	205	20067	6	5	4	3	0.86	type=protein
326	1	FlyBase	CG6028-PA	204	32457	6	6	5	5	0.91	type=protein
327	1	FlyBase	CG13057-PA	204	19992	5	5	2	2	0.52	type=protein
328	1	FlyBase	CG8905-PA	203	24782	9	5	7	4	0.96	type=protein
329	1	FlyBase	CG7808-PC	202	23837	5	5	5	5	1.40	type=protein
330	1	FlyBase	CG5945-PA	201	28681	7	6	6	5	1.40	type=protein
331	1	FlyBase	CG1524-PB	201	16301	5	5	4	4	1.76	type=protein
332	1	FlyBase	CG10863-PA	200	36611	6	5	6	5	0.77	type=protein
333	1	FlyBase	CG10377-PA	200	44926	4	3	3	2	0.32	type=protein
334	1	FlyBase	CG8024-PB	199	74885	6	5	6	5	0.33	type=protein
335	1	FlyBase	CG9429-PA	199	47055	4	4	4	4	0.43	type=protein
336	1	FlyBase	CG7073-PA	198	21889	7	7	5	5	1.59	type=protein
337	1	FlyBase	CG14996-PB	198	20815	7	6	6	6	2.31	type=protein
338	1	FlyBase	CG2342-PA	197	19488	6	4	5	3	0.89	type=protein
339	1	FlyBase	CG9391-PA	196	30790	7	6	7	6	1.27	type=protein
340	1	FlyBase	CG6944-PA	196	71349	10	8	9	8	0.61	type=protein
341	1	FlyBase	CG3314-PA	196	30851	9	8	8	8	1.96	type=protein
342	1	FlyBase	CG34069-PA	196	26265	3	3	2	2	0.37	type=protein
343	1	FlyBase	CG32593-PD	196	31081	6	5	6	5	0.96	type=protein
344	1	FlyBase	CG8732-PD	195	81394	9	8	8	8	0.52	type=protein
345	1	FlyBase	CG2718-PC	195	44690	10	9	9	8	1.12	type=protein
346	1	FlyBase	CG8759-PB	194	23007	3	3	2	2	0.44	type=protein
347	1	FlyBase	CG5177-PA	193	31280	9	9	8	8	1.92	type=protein
348	1	FlyBase	CG6851-PB	192	35173	3	3	3	3	0.43	type=protein
349	1	FlyBase	CG10830-PA	192	26230	4	4	4	4	0.89	type=protein
350	1	FlyBase	CG5355-PA	191	86671	8	6	7	5	0.28	type=protein
351	1	FlyBase	CG33138-PA	191	79290	11	7	9	6	0.38	type=protein
352	1	FlyBase	CG8582-PA	191	17523	6	6	6	6	3.14	type=protein
353	1	FlyBase	CG12013-PA	188	18802	6	5	5	5	2.03	type=protein
354	1	FlyBase	CG17521-PC	187	25925	12	9	8	6	2.09	type=protein
355	1	FlyBase	CG16932-PB	187	132214	6	6	6	6	0.21	type=protein
355	2	FlyBase	CG6562-PB	60	135617	3	3	3	3	0.10	type=protein
356	1	FlyBase	CG33113-PF	186	63945	9	5	9	5	0.39	type=protein
357	1	FlyBase	CG7057-PA	185	50054	10	8	8	7	0.80	type=protein
358	1	FlyBase	CG6180-PA	184	28964	4	4	3	3	0.54	type=protein
359	1	FlyBase	CG11051-PA	184	9452	8	7	4	3	2.65	type=protein
360	1	FlyBase	CG34417-PD	184	380146	10	8	9	8	0.09	type=protein
361	1	FlyBase	CG8938-PA	183	27642	6	6	6	6	1.48	type=protein
362	1	FlyBase	CG11390-PA	182	14715	6	6	5	5	3.06	type=protein
363	1	FlyBase	CG7380-PA	182	10294	5	5	4	4	6.25	type=protein
364	1	FlyBase	CG1507-PA	182	31069	4	4	4	4	0.72	type=protein
364	2	FlyBase	CG1507-PB	88	31225	3	3	3	3	0.50	type=protein
365	1	FlyBase	CG11739-PC	181	35996	9	8	8	7	1.26	type=protein
366	1	FlyBase	CG7834-PA	180	27247	9	7	9	7	1.94	type=protein
367	1	FlyBase	CG10236-PA	179	420339	8	7	7	6	0.06	type=protein
368	1	FlyBase	CG2254-PA	179	35828	7	4	5	3	0.42	type=protein
369	1	FlyBase	CG5330-PA	178	42971	3	3	2	2	0.22	type=protein
370	1	FlyBase	CG30069-PA	177	461002	6	5	5	4	0.05	type=protein
371	1	FlyBase	CG2767-PA	176	36977	6	4	6	4	0.58	type=protein
372	1	FlyBase	CG11015-PA	176	13846	6	6	4	4	4.96	type=protein
373	1	FlyBase	CG10527-PA	174	31766	4	3	4	3	0.49	type=protein
374	1	FlyBase	CG8048-PA	174	44685	5	5	5	5	0.60	type=protein
375	1	FlyBase	CG4651-PA	174	25028	8	7	7	6	1.73	type=protein
376	1	FlyBase	CG10363-PA	173	168990	9	6	8	6	0.16	type=protein
377	1	FlyBase	CG2033-PC	173	14900	6	5	4	3	2.04	type=protein
378	1	FlyBase	CG4463-PA	172	20708	5	5	3	3	0.83	type=protein
379	1	FlyBase	CG5165-PA	172	61004	9	5	8	5	0.41	type=protein
380	1	FlyBase	CG4087-PA	172	11552	5	3	3	2	1.04	type=protein
381	1	FlyBase	CG5730-PA	172	36265	8	6	8	6	1.00	type=protein
382	1	FlyBase	CG2668-PA	171	37842	5	4	4	3	0.40	type=protein
383	1	FlyBase	CG6148-PA	171	61680	8	8	8	8	0.73	type=protein
384	1	FlyBase	CG4692-PB	170	12475	7	7	4	4	2.76	type=protein
385	1	FlyBase	CG4897-PA	169	29580	8	7	8	7	1.70	type=protein
386	1	FlyBase	CG4800-PA	169	19763	4	4	4	4	1.32	type=protein
387	1	FlyBase	CG32490-PAA	167	14842	2	2	2	2	0.74	type=protein
388	1	FlyBase	CG8200-PA	167	47335	8	7	8	7	0.87	type=protein
389	1	FlyBase	CG1963-PA	167	21192	4	4	3	3	0.80	type=protein
390	1	FlyBase	CG9819-PA	167	64888	8	7	8	7	0.58	type=protein
391	1	FlyBase	CG6598-PA	167	40915	4	4	3	3	0.36	type=protein
392	1	FlyBase	CG17337-PA	167	53452	9	7	8	6	0.60	type=protein
393	1	FlyBase	CG12408-PA	166	17035	5	5	4	4	1.66	type=protein
394	1	FlyBase	CG18815-PA	166	23240	4	4	4	4	1.05	type=protein
395	1	FlyBase	CG13389-PA	166	17168	11	8	6	5	2.34	type=protein
396	1	FlyBase	CG13388-PA	165	79074	4	4	4	4	0.24	type=protein
397	1	FlyBase	CG14235-PA	165	11600	6	6	4	4	3.09	type=protein
398	1	FlyBase	CG2621-PD	164	114838	5	4	3	3	0.12	type=protein
399	1	FlyBase	CG7930-PA	163	17731	4	3	3	2	0.60	type=protein
400	1	FlyBase	CG15615-PB	162	42766	17	12	10	8	1.20	type=protein
401	1	FlyBase	CG10596-PA	162	70586	2	2	1	1	0.13	type=protein
402	1	FlyBase	CG8604-PA	161	65954	6	5	6	5	0.38	type=protein
403	1	FlyBase	CG17248-PA	160	18764	3	3	3	3	0.94	type=protein
404	1	FlyBase	CG3416-PA	160	38158	4	3	3	2	0.25	type=protein
405	1	FlyBase	CG17272-PA	160	17217	2	2	2	2	0.62	type=protein
406	1	FlyBase	CG4685-PA	159	55307	8	8	8	8	0.84	type=protein
407	1	FlyBase	CG10686-PA	159	69436	2	2	2	2	0.13	type=protein
408	1	FlyBase	CG15693-PA	155	13571	4	3	3	2	0.84	type=protein
409	1	FlyBase	CG4696-PA	155	20269	6	4	5	4	1.27	type=protein
410	1	FlyBase	CG32789-PA	155	41195	6	5	5	4	0.50	type=protein
411	1	FlyBase	CG5844-PA	154	41869	2	2	2	2	0.22	type=protein
412	1	FlyBase	CG10540-PA	154	32831	4	4	3	3	0.47	type=protein
413	1	FlyBase	CG7762-PA	154	102856	6	6	6	6	0.28	type=protein
414	1	FlyBase	CG10126-PA	153	24471	5	5	4	4	0.98	type=protein
415	1	FlyBase	CG16857-PA	153	81806	3	3	3	3	0.17	type=protein
416	1	FlyBase	CG3724-PA	152	52871	6	4	6	4	0.38	type=protein
417	1	FlyBase	CG12269-PB	152	12854	5	5	5	5	3.95	type=protein
418	1	FlyBase	CG17332-PA	151	54068	5	4	4	3	0.26	type=protein
419	1	FlyBase	CG4847-PA	150	41201	4	3	4	3	0.36	type=protein
420	1	FlyBase	CG3283-PA	149	34317	6	5	6	5	0.84	type=protein
421	1	FlyBase	CG31508-PA	148	14379	4	3	4	3	1.36	type=protein
422	1	FlyBase	CG1349-PB	148	19330	2	2	2	2	0.54	type=protein
423	1	FlyBase	CG2604-PA	148	47502	3	3	3	3	0.30	type=protein
424	1	FlyBase	CG7378-PA	148	23560	5	5	4	4	1.03	type=protein
425	1	FlyBase	CG6684-PA	148	13193	7	6	6	5	3.76	type=protein
426	1	FlyBase	CG12519-PA	147	12748	3	3	2	2	0.91	type=protein
427	1	FlyBase	CG14762-PA	146	53026	2	2	2	2	0.17	type=protein
428	1	FlyBase	CG2746-PA	146	24121	4	4	4	4	1.00	type=protein
429	1	FlyBase	CG1982-PA	146	39140	7	6	5	5	0.71	type=protein
430	1	FlyBase	CG18285-PA	145	25092	4	4	4	4	0.95	type=protein
431	1	FlyBase	CG8416-PB	145	21985	7	7	2	2	0.77	type=protein
432	1	FlyBase	CG1561-PB	145	72896	7	5	6	5	0.34	type=protein
433	1	FlyBase	CG9140-PA	145	52395	9	8	7	7	0.76	type=protein
434	1	FlyBase	CG9603-PA	144	9895	7	7	5	5	6.89	type=protein
435	1	FlyBase	CG43479-PB	144	109675	3	3	3	3	0.12	type=protein
436	1	FlyBase	CG4412-PA	144	11928	4	3	3	3	1.82	type=protein
437	1	FlyBase	CG11111-PB	143	138445	4	3	4	3	0.10	type=protein
438	1	FlyBase	CG34115-PA	142	8972	3	3	3	3	2.88	type=protein
439	1	FlyBase	CG11901-PB	141	49167	6	5	5	4	0.41	type=protein
440	1	FlyBase	CG1489-PA	140	45966	3	2	3	2	0.20	type=protein
441	1	FlyBase	CG45110-PA	140	38515	6	5	6	5	0.73	type=protein
442	1	FlyBase	CG6459-PA	138	29187	3	3	3	3	0.54	type=protein
443	1	FlyBase	CG17876-PA	138	54160	4	3	3	2	0.17	type=protein
444	1	FlyBase	CG1483-PA	137	124445	3	3	3	3	0.11	type=protein
445	1	FlyBase	CG1821-PA	136	14570	7	6	7	6	4.50	type=protein
446	1	FlyBase	CG9282-PA	135	17601	4	3	3	2	0.60	type=protein
447	1	FlyBase	CG4533-PA	135	21296	3	3	3	3	0.80	type=protein
448	1	FlyBase	CG5655-PA	135	21471	3	3	3	3	0.79	type=protein
449	1	FlyBase	CG3944-PA	134	24976	7	4	7	4	0.95	type=protein
450	1	FlyBase	CG7595-PA	134	251485	7	6	7	6	0.11	type=protein
451	1	FlyBase	CG2204-PB	134	40971	6	6	6	6	0.85	type=protein
452	1	FlyBase	CG9090-PA	133	40941	9	6	7	5	0.85	type=protein
452	2	FlyBase	CG4994-PA	132	39239	8	7	6	6	1.11	type=protein
453	1	FlyBase	CG5703-PA	133	27040	6	5	5	5	1.17	type=protein
454	1	FlyBase	CG11413-PA	133	15074	10	7	6	5	2.94	type=protein
455	1	FlyBase	CG14904-PA	133	21450	2	2	2	2	0.48	type=protein
456	1	FlyBase	CG8495-PA	133	6816	6	5	4	4	9.69	type=protein
457	1	FlyBase	CG9518-PA	132	78793	6	6	5	5	0.31	type=protein
458	1	FlyBase	CG4347-PA	132	58900	8	7	7	7	0.65	type=protein
459	1	FlyBase	CG12775-PA	132	18510	6	6	5	5	2.07	type=protein
460	1	FlyBase	CG9734-PC	132	17124	7	6	5	5	2.37	type=protein
461	1	FlyBase	CG5826-PA	131	26501	4	4	4	4	0.88	type=protein
462	1	FlyBase	CG14028-PA	131	8336	5	4	4	3	3.31	type=protein
463	1	FlyBase	CG4182-PA	131	49444	3	3	3	3	0.29	type=protein
464	1	FlyBase	CG31605-PE	130	29483	5	3	5	3	0.53	type=protein
465	1	FlyBase	CG11089-PA	130	63698	5	5	5	5	0.39	type=protein
466	1	FlyBase	CG8680-PA	130	14578	3	3	2	2	0.77	type=protein
467	1	FlyBase	CG4046-PA	129	16856	10	6	8	6	3.37	type=protein
468	1	FlyBase	CG31030-PA	129	42650	2	2	2	2	0.22	type=protein
469	1	FlyBase	CG7903-PA	129	40347	6	6	4	4	0.52	type=protein
470	1	FlyBase	CG10423-PA	129	9634	5	5	3	3	2.55	type=protein
471	1	FlyBase	CG1099-PA	128	120923	6	4	4	3	0.11	type=protein
472	1	FlyBase	CG7106-PB	128	30325	4	3	4	3	0.51	type=protein
473	1	FlyBase	CG12787-PA	128	90026	2	2	2	2	0.10	type=protein
474	1	FlyBase	CG1865-PB	127	43397	7	6	7	6	0.79	type=protein
475	1	FlyBase	CG8430-PA	127	46334	4	3	4	3	0.31	type=protein
476	1	FlyBase	CG10119-PA	126	69910	4	4	4	4	0.27	type=protein
477	1	FlyBase	CG9888-PA	126	34662	5	3	4	2	0.27	type=protein
478	1	FlyBase	CG31136-PA	125	33719	4	4	4	4	0.64	type=protein
479	1	FlyBase	CG3985-PA	125	57932	3	3	2	2	0.16	type=protein
480	1	FlyBase	CG9331-PA	125	39794	3	3	3	3	0.37	type=protein
481	1	FlyBase	CG3446-PA	125	17782	5	3	5	3	1.02	type=protein
482	1	FlyBase	CG3299-PA	124	106880	5	5	5	5	0.22	type=protein
483	1	FlyBase	CG6518-PA	124	80665	6	4	6	4	0.23	type=protein
484	1	FlyBase	CG2028-PB	123	39739	5	4	5	4	0.53	type=protein
485	1	FlyBase	CG17896-PA	123	55274	6	5	5	5	0.46	type=protein
486	1	FlyBase	CG32548-PB	122	41417	4	4	4	4	0.50	type=protein
487	1	FlyBase	CG6253-PA	122	19208	5	3	4	3	0.92	type=protein
488	1	FlyBase	CG11765-PA	122	24879	8	5	6	4	0.96	type=protein
489	1	FlyBase	CG12203-PA	122	20760	3	3	2	2	0.49	type=protein
490	1	FlyBase	CG6143-PB	122	78460	3	3	3	3	0.18	type=protein
491	1	FlyBase	CG8553-PB	122	43878	3	3	3	3	0.33	type=protein
492	1	FlyBase	CG31764-PA	121	48568	3	3	3	3	0.30	type=protein
493	1	FlyBase	CG12859-PA	120	13126	3	2	2	1	0.37	type=protein
494	1	FlyBase	CG5119-PC	120	70066	4	4	4	4	0.27	type=protein
495	1	FlyBase	CG2098-PA	119	43937	5	4	4	3	0.33	type=protein
496	1	FlyBase	CG32521-PA	119	36808	4	4	4	4	0.58	type=protein
497	1	FlyBase	CG2852-PA	119	22185	2	2	2	2	0.46	type=protein
498	1	FlyBase	CG6409-PA	118	40345	7	4	5	3	0.37	type=protein
499	1	FlyBase	CG17816-PE	118	93528	7	4	7	4	0.20	type=protein
500	1	FlyBase	CG4550-PA	118	42065	3	3	2	2	0.22	type=protein
501	1	FlyBase	CG18624-PA	117	6218	2	2	2	2	2.61	type=protein
502	1	FlyBase	CG15697-PA	117	14622	2	2	1	1	0.33	type=protein
503	1	FlyBase	CG16817-PA	115	20832	5	3	4	2	0.49	type=protein
504	1	FlyBase	CG6582-PA	115	60261	5	5	5	5	0.42	type=protein
505	1	FlyBase	CG4863-PA	115	47208	6	5	6	5	0.56	type=protein
506	1	FlyBase	CG2827-PA	114	36894	3	3	3	3	0.41	type=protein
507	1	FlyBase	CG14397-PA	114	12456	3	2	3	2	0.94	type=protein
508	1	FlyBase	CG44242-PA	114	7401	3	3	3	3	4.08	type=protein
509	1	FlyBase	CG7925-PB	114	15660	2	2	2	2	0.70	type=protein
510	1	FlyBase	CG5650-PA	114	35117	4	4	4	4	0.61	type=protein
510	2	FlyBase	CG2096-PA	73	51922	2	2	2	2	0.18	type=protein
511	1	FlyBase	CG5268-PA	113	15721	5	3	4	3	1.20	type=protein
512	1	FlyBase	CG42237-PA	113	41845	4	4	3	3	0.35	type=protein
513	1	FlyBase	CG42326-PE	113	156606	4	4	4	4	0.11	type=protein
514	1	FlyBase	CG15093-PB	113	34183	4	4	3	3	0.45	type=protein
515	1	FlyBase	CG16712-PA	113	9067	4	4	3	3	2.82	type=protein
516	1	FlyBase	CG7726-PA	113	21237	4	4	4	4	1.20	type=protein
517	1	FlyBase	CG32701-PA	112	33056	2	2	2	2	0.29	type=protein
518	1	FlyBase	CG2720-PA	112	55939	4	4	4	4	0.35	type=protein
519	1	FlyBase	CG3140-PA	112	26664	3	2	3	2	0.37	type=protein
520	1	FlyBase	CG9441-PA	112	35749	5	5	5	5	0.80	type=protein
521	1	FlyBase	CG6673-PB	112	28753	3	2	3	2	0.34	type=protein
522	1	FlyBase	CG3214-PC	112	16858	5	5	5	5	2.42	type=protein
523	1	FlyBase	CG7917-PA	111	16985	3	2	3	2	0.63	type=protein
524	1	FlyBase	CG9258-PA	111	35608	4	3	3	2	0.27	type=protein
525	1	FlyBase	CG1866-PA	111	112867	4	3	4	3	0.12	type=protein
526	1	FlyBase	CG16916-PA	110	47061	3	2	2	1	0.09	type=protein
527	1	FlyBase	CG9983-PA	110	39014	4	4	4	4	0.54	type=protein
527	2	FlyBase	CG12749-PA	106	39522	3	3	3	3	0.38	type=protein
528	1	FlyBase	CG3800-PA	110	18431	4	4	4	4	1.47	type=protein
529	1	FlyBase	CG3683-PA	110	20200	5	4	4	4	1.28	type=protein
530	1	FlyBase	CG1548-PA	110	42722	4	4	3	3	0.34	type=protein
531	1	FlyBase	CG9446-PA	109	57738	2	2	2	2	0.16	type=protein
532	1	FlyBase	CG9526-PB	109	56731	1	1	1	1	0.08	type=protein
533	1	FlyBase	CG1709-PB	109	95304	6	4	6	4	0.19	type=protein
534	1	FlyBase	CG44244-PB	109	38074	2	2	2	2	0.25	type=protein
535	1	FlyBase	CG4577-PA	109	48989	2	2	2	2	0.19	type=protein
536	1	FlyBase	CG31795-PC	109	147705	2	2	2	2	0.06	type=protein
537	1	FlyBase	CG5903-PA	109	24650	1	1	1	1	0.18	type=protein
538	1	FlyBase	CG9762-PA	109	22062	3	3	3	3	0.76	type=protein
539	1	FlyBase	CG6512-PA	109	89920	5	5	5	5	0.27	type=protein
540	1	FlyBase	CG18428-PA	108	16861	4	3	3	3	1.09	type=protein
541	1	FlyBase	CG7708-PA	108	67263	1	1	1	1	0.06	type=protein
542	1	FlyBase	CG12345-PA	108	82150	5	5	5	5	0.29	type=protein
543	1	FlyBase	CG1263-PA	108	27967	5	4	3	3	0.57	type=protein
544	1	FlyBase	CG3186-PB	108	17856	8	5	6	3	1.53	type=protein
545	1	FlyBase	CG1341-PA	108	48833	3	2	3	2	0.19	type=protein
546	1	FlyBase	CG13358-PD	108	31757	3	2	3	2	0.30	type=protein
547	1	FlyBase	CG6781-PA	108	28533	3	3	3	3	0.55	type=protein
548	1	FlyBase	CG4494-PA	107	10164	3	3	3	3	2.32	type=protein
549	1	FlyBase	CG42749-PD	107	39803	4	4	4	4	0.53	type=protein
550	1	FlyBase	CG7415-PB	107	82162	4	2	4	2	0.11	type=protein
551	1	FlyBase	CG32156-PE	106	40286	2	2	2	2	0.23	type=protein
552	1	FlyBase	CG4086-PA	106	47448	3	2	3	2	0.19	type=protein
553	1	FlyBase	CG6213-PA	105	13617	3	2	3	2	0.83	type=protein
554	1	FlyBase	CG3265-PB	105	32785	3	3	3	3	0.47	type=protein
555	1	FlyBase	CG32435-PB	105	166530	2	1	2	1	0.03	type=protein
556	1	FlyBase	CG10602-PD	105	68860	1	1	1	1	0.06	type=protein
557	1	FlyBase	CG1112-PA	105	65762	2	2	2	2	0.14	type=protein
558	1	FlyBase	CG10297-PA	105	11277	3	2	2	1	0.44	type=protein
559	1	FlyBase	CG8186-PA	105	27610	6	6	5	5	1.13	type=protein
560	1	FlyBase	CG31509-PA	104	14303	2	2	1	1	0.33	type=protein
561	1	FlyBase	CG11001-PA	103	11705	3	3	3	3	1.88	type=protein
562	1	FlyBase	CG17907-PA	103	72344	1	1	1	1	0.06	type=protein
563	1	FlyBase	CG12400-PA	103	12947	3	3	3	3	1.59	type=protein
564	1	FlyBase	CG7875-PA	103	143101	3	3	2	2	0.06	type=protein
565	1	FlyBase	CG2862-PA	102	16724	1	1	1	1	0.28	type=protein
566	1	FlyBase	CG5162-PA	102	44858	4	4	3	3	0.33	type=protein
567	1	FlyBase	CG42345-PA	102	87439	3	3	3	3	0.16	type=protein
568	1	FlyBase	CG5289-PA	102	49431	3	2	3	2	0.19	type=protein
569	1	FlyBase	CG10697-PB	101	54090	1	1	1	1	0.08	type=protein
570	1	FlyBase	CG18345-PA	100	128680	1	1	1	1	0.03	type=protein
571	1	FlyBase	CG3455-PB	100	45067	4	4	3	3	0.32	type=protein
572	1	FlyBase	CG17280-PA	100	12520	6	4	3	2	0.93	type=protein
573	1	FlyBase	CG1732-PA	100	73170	5	5	5	5	0.33	type=protein
574	1	FlyBase	CG6341-PB	100	24278	4	3	4	3	0.67	type=protein
575	1	FlyBase	CG15081-PC	100	33092	4	4	4	4	0.66	type=protein
576	1	FlyBase	CG12082-PA	100	92723	2	2	2	2	0.10	type=protein
577	1	FlyBase	CG3082-PB	99	44328	5	3	5	3	0.33	type=protein
578	1	FlyBase	CG12814-PB	99	45637	2	2	2	2	0.20	type=protein
579	1	FlyBase	CG1976-PB	99	130245	1	1	1	1	0.03	type=protein
580	1	FlyBase	CG1367-PA	99	6767	1	1	1	1	0.81	type=protein
581	1	FlyBase	CG4821-PD	99	162192	5	4	4	4	0.11	type=protein
582	1	FlyBase	CG10932-PA	99	43718	4	4	4	4	0.47	type=protein
583	1	FlyBase	CG12070-PA	99	108422	7	4	5	4	0.17	type=protein
584	1	FlyBase	CG6463-PA	98	13825	5	3	3	2	0.81	type=protein
585	1	FlyBase	CG9160-PA	98	17344	5	4	2	2	0.62	type=protein
586	1	FlyBase	CG2846-PA	98	17113	3	2	3	2	0.63	type=protein
587	1	FlyBase	CG5012-PA	98	19646	2	2	2	2	0.53	type=protein
588	1	FlyBase	CG31617-PA	97	26389	3	3	2	2	0.37	type=protein
589	1	FlyBase	CG3001-PA	97	59835	2	2	2	2	0.15	type=protein
590	1	FlyBase	CG2665-PA	97	7228	2	2	2	2	2.05	type=protein
591	1	FlyBase	CG8107-PA	97	104253	1	1	1	1	0.04	type=protein
592	1	FlyBase	CG2207-PF	97	18812	2	2	2	2	0.56	type=protein
593	1	FlyBase	CG3395-PA	97	22610	7	6	7	6	2.02	type=protein
594	1	FlyBase	CG16765-PD	97	61432	3	3	3	3	0.23	type=protein
595	1	FlyBase	CG17190-PB	97	27384	1	1	1	1	0.16	type=protein
596	1	FlyBase	CG32451-PB	96	114408	2	2	1	1	0.04	type=protein
597	1	FlyBase	CG9009-PA	96	65805	1	1	1	1	0.07	type=protein
598	1	FlyBase	CG4944-PA	96	14401	3	3	3	3	1.36	type=protein
599	1	FlyBase	CG3320-PA	95	22978	5	4	5	4	1.07	type=protein
599	2	FlyBase	CG17060-PA	42	23551	3	3	3	3	0.70	type=protein
600	1	FlyBase	CG4466-PA	95	23648	3	2	3	2	0.42	type=protein
601	1	FlyBase	CG10550-PB	95	49240	3	3	3	3	0.29	type=protein
602	1	FlyBase	CG31363-PC	95	20930	4	3	4	3	0.81	type=protein
603	1	FlyBase	CG15080-PA	95	170702	1	1	1	1	0.03	type=protein
604	1	FlyBase	CG7269-PC	95	48989	4	3	4	3	0.29	type=protein
605	1	FlyBase	CG12559-PE	95	43446	2	2	2	2	0.21	type=protein
606	1	FlyBase	CG3321-PA	94	9028	3	3	2	2	1.47	type=protein
607	1	FlyBase	CG1987-PA	94	16927	2	2	2	2	0.64	type=protein
608	1	FlyBase	CG6141-PA	94	21516	6	4	6	4	1.17	type=protein
609	1	FlyBase	CG8498-PA	94	9956	2	2	2	2	1.26	type=protein
610	1	FlyBase	CG6703-PB	93	101629	2	2	2	2	0.09	type=protein
611	1	FlyBase	CG9285-PA	93	55958	5	3	5	3	0.25	type=protein
612	1	FlyBase	CG3057-PA	93	33207	3	3	3	3	0.46	type=protein
613	1	FlyBase	CG6510-PA	93	21062	5	4	4	3	0.81	type=protein
614	1	FlyBase	CG12473-PE	93	138109	6	3	6	3	0.10	type=protein
615	1	FlyBase	CG9306-PA	93	17512	5	5	5	5	2.27	type=protein
616	1	FlyBase	CG42724-PC	93	129854	6	6	4	4	0.14	type=protein
617	1	FlyBase	CG10724-PA	92	66923	4	3	3	2	0.13	type=protein
618	1	FlyBase	CG6776-PA	92	27750	6	3	5	3	0.57	type=protein
619	1	FlyBase	CG3203-PB	92	21855	5	5	4	4	1.14	type=protein
620	1	FlyBase	CG5045-PA	92	27786	1	1	1	1	0.16	type=protein
621	1	FlyBase	CG8778-PA	92	32027	3	2	3	2	0.30	type=protein
622	1	FlyBase	CG6767-PA	92	38623	4	4	4	4	0.55	type=protein
623	1	FlyBase	CG6995-PB	91	102198	1	1	1	1	0.04	type=protein
624	1	FlyBase	CG4918-PA	91	11750	2	2	2	2	1.01	type=protein
625	1	FlyBase	CG44746-PB	91	75786	2	2	2	2	0.12	type=protein
626	1	FlyBase	CG33979-PA	91	45898	3	3	3	3	0.32	type=protein
627	1	FlyBase	CG17921-PB	91	12648	3	2	3	2	0.92	type=protein
628	1	FlyBase	CG11271-PB	90	15435	3	3	3	3	1.24	type=protein
629	1	FlyBase	CG7630-PA	90	9643	2	2	1	1	0.53	type=protein
630	1	FlyBase	CG10181-PA	90	144521	3	3	3	3	0.09	type=protein
631	1	FlyBase	CG6782-PA	90	34348	3	2	3	2	0.28	type=protein
632	1	FlyBase	CG10924-PA	90	71316	5	4	5	4	0.27	type=protein
633	1	FlyBase	CG12740-PB	90	16019	3	2	3	2	0.68	type=protein
634	1	FlyBase	CG5821-PA	89	44163	3	3	3	3	0.33	type=protein
635	1	FlyBase	CG7409-PA	89	18001	2	2	2	2	0.59	type=protein
636	1	FlyBase	CG17058-PA	89	26394	3	3	3	3	0.61	type=protein
637	1	FlyBase	CG12163-PA	89	69424	3	3	3	3	0.20	type=protein
638	1	FlyBase	CG1101-PA	89	27835	3	3	3	3	0.57	type=protein
639	1	FlyBase	CG4916-PA	89	52418	4	4	2	2	0.17	type=protein
640	1	FlyBase	CG9057-PA	89	38344	3	1	3	1	0.12	type=protein
641	1	FlyBase	CG10701-PA	89	75360	7	4	7	4	0.25	type=protein
642	1	FlyBase	CG10672-PA	88	33781	3	3	3	3	0.45	type=protein
643	1	FlyBase	CG31075-PA	88	52803	3	2	3	2	0.17	type=protein
644	1	FlyBase	CG33715-PB	87	960899	7	4	7	4	0.02	type=protein
645	1	FlyBase	CG3195-PA	87	17846	3	3	3	3	1.01	type=protein
646	1	FlyBase	CG3621-PA	87	11585	4	4	4	4	3.15	type=protein
647	1	FlyBase	CG9336-PA	86	16428	2	2	2	2	0.66	type=protein
648	1	FlyBase	CG14027-PA	86	15004	2	1	2	1	0.32	type=protein
649	1	FlyBase	CG7111-PA	86	36010	6	5	6	5	0.79	type=protein
650	1	FlyBase	CG11218-PA	85	14386	3	2	3	2	0.77	type=protein
651	1	FlyBase	CG11455-PA	85	12220	1	1	1	1	0.40	type=protein
652	1	FlyBase	CG8256-PC	85	80969	3	3	3	3	0.17	type=protein
653	1	FlyBase	CG1907-PA	85	34781	3	3	3	3	0.44	type=protein
654	1	FlyBase	CG4467-PA	85	122922	3	3	3	3	0.11	type=protein
655	1	FlyBase	CG4612-PA	85	33732	1	1	1	1	0.13	type=protein
656	1	FlyBase	CG3269-PA	85	23684	1	1	1	1	0.19	type=protein
657	1	FlyBase	CG18212-PF	84	95222	2	2	2	2	0.09	type=protein
658	1	FlyBase	CG34205-PA	84	21769	3	2	3	2	0.47	type=protein
659	1	FlyBase	CG5269-PA	84	31451	2	2	2	2	0.31	type=protein
660	1	FlyBase	CG4912-PA	84	25874	1	1	1	1	0.18	type=protein
661	1	FlyBase	CG8439-PA	84	59609	1	1	1	1	0.07	type=protein
662	1	FlyBase	CG7962-PA	84	51799	1	1	1	1	0.08	type=protein
663	1	FlyBase	CG5827-PC	84	10488	2	2	2	2	1.19	type=protein
664	1	FlyBase	CG4665-PC	84	24605	4	4	4	4	0.97	type=protein
665	1	FlyBase	CG11274-PA	84	107713	2	2	2	2	0.08	type=protein
666	1	FlyBase	CG17950-PA	84	12408	2	1	2	1	0.39	type=protein
667	1	FlyBase	CG1956-PA	84	21080	2	2	2	2	0.48	type=protein
668	1	FlyBase	CG11654-PA	83	47842	2	2	2	2	0.19	type=protein
669	1	FlyBase	CG5959-PA	83	78398	2	2	2	2	0.11	type=protein
670	1	FlyBase	CG43340-PM	82	348112	3	3	3	3	0.04	type=protein
671	1	FlyBase	CG7820-PA	82	30256	3	2	3	2	0.32	type=protein
672	1	FlyBase	CG14472-PA	82	596396	2	2	2	2	0.01	type=protein
673	1	FlyBase	CG42351-PB	81	36032	3	2	2	2	0.26	type=protein
674	1	FlyBase	CG11324-PA	81	42862	3	3	3	3	0.34	type=protein
675	1	FlyBase	CG2099-PA	81	17737	6	5	5	4	1.55	type=protein
676	1	FlyBase	CG7939-PB	81	16056	4	2	4	2	0.67	type=protein
677	1	FlyBase	CG5366-PA	81	140508	1	1	1	1	0.03	type=protein
678	1	FlyBase	CG8615-PA	81	21789	4	3	3	3	0.78	type=protein
679	1	FlyBase	CG3210-PA	81	82975	4	3	4	3	0.16	type=protein
680	1	FlyBase	CG6846-PA	81	17270	4	4	3	3	1.61	type=protein
681	1	FlyBase	CG10882-PB	80	130108	1	1	1	1	0.03	type=protein
682	1	FlyBase	CG5825-PA	80	15364	6	2	5	1	0.31	type=protein
683	1	FlyBase	CG6105-PA	80	10911	2	2	2	2	1.12	type=protein
684	1	FlyBase	CG10374-PA	80	48848	6	5	6	5	0.54	type=protein
685	1	FlyBase	CG40498-PG	80	30026	1	1	1	1	0.15	type=protein
686	1	FlyBase	CG18319-PA	80	17271	5	3	5	3	1.05	type=protein
687	1	FlyBase	CG5381-PA	80	77174	1	1	1	1	0.06	type=protein
688	1	FlyBase	CG3967-PC	79	50667	2	2	2	2	0.18	type=protein
689	1	FlyBase	CG42341-PAA	79	42754	4	2	4	2	0.22	type=protein
690	1	FlyBase	CG32208-PB	79	12639	2	2	2	2	0.92	type=protein
691	1	FlyBase	CG6174-PA	79	42830	2	1	2	1	0.10	type=protein
692	1	FlyBase	CG15442-PA	79	17057	7	6	5	4	1.64	type=protein
693	1	FlyBase	CG30197-PA	78	12223	2	2	2	2	0.96	type=protein
694	1	FlyBase	CG4429-PA	78	35132	1	1	1	1	0.13	type=protein
695	1	FlyBase	CG17520-PF	78	40072	3	2	3	2	0.23	type=protein
696	1	FlyBase	CG8351-PA	77	59855	3	3	3	3	0.24	type=protein
697	1	FlyBase	CG3441-PC	77	54055	2	2	2	2	0.17	type=protein
698	1	FlyBase	CG9834-PA	77	43840	3	2	2	2	0.21	type=protein
699	1	FlyBase	CG1910-PA	77	51648	1	1	1	1	0.09	type=protein
700	1	FlyBase	CG11073-PA	77	111554	1	1	1	1	0.04	type=protein
701	1	FlyBase	CG10712-PB	77	101221	1	1	1	1	0.04	type=protein
702	1	FlyBase	CG33470-PA	77	28111	2	2	2	2	0.35	type=protein
703	1	FlyBase	CG4598-PA	77	31112	4	2	3	2	0.31	type=protein
704	1	FlyBase	CG7123-PA	77	203999	4	4	4	4	0.09	type=protein
705	1	FlyBase	CG42641-PB	77	56062	1	1	1	1	0.08	type=protein
706	1	FlyBase	CG5065-PA	76	70144	1	1	1	1	0.06	type=protein
708	1	FlyBase	CG8857-PC	76	18232	4	4	3	3	0.98	type=protein
709	1	FlyBase	CG34199-PA	76	21771	3	2	3	2	0.47	type=protein
710	1	FlyBase	CG31997-PA	76	16905	2	2	2	2	0.64	type=protein
711	1	FlyBase	CG6009-PA	76	29970	1	1	1	1	0.15	type=protein
712	1	FlyBase	CG13928-PA	76	27746	1	1	1	1	0.16	type=protein
713	1	FlyBase	CG8547-PE	75	68166	2	2	2	2	0.13	type=protein
714	1	FlyBase	CG9074-PA	75	7102	2	2	1	1	0.76	type=protein
715	1	FlyBase	CG5654-PA	75	38158	1	1	1	1	0.12	type=protein
716	1	FlyBase	CG6008-PA	75	17008	2	2	2	2	0.63	type=protein
717	1	FlyBase	CG42668-PD	75	70716	1	1	1	1	0.06	type=protein
718	1	FlyBase	CG4590-PA	75	42875	3	3	3	3	0.34	type=protein
719	1	FlyBase	CG4747-PA	75	65671	3	2	3	2	0.14	type=protein
720	1	FlyBase	CG10938-PA	75	27050	3	3	3	3	0.59	type=protein
721	1	FlyBase	CG7532-PA	74	17376	2	2	2	2	0.61	type=protein
722	1	FlyBase	CG10078-PA	74	51834	4	3	4	3	0.28	type=protein
723	1	FlyBase	CG43657-PC	74	340734	2	2	2	2	0.03	type=protein
724	1	FlyBase	CG10753-PA	74	13788	1	1	1	1	0.35	type=protein
725	1	FlyBase	CG33718-PC	74	19712	2	2	2	2	0.52	type=protein
726	1	FlyBase	CG8462-PA	73	14439	1	1	1	1	0.33	type=protein
727	1	FlyBase	CG42748-PG	73	238611	1	1	1	1	0.02	type=protein
728	1	FlyBase	CG12723-PA	73	65210	1	1	1	1	0.07	type=protein
729	1	FlyBase	CG13279-PA	73	50553	2	2	2	2	0.18	type=protein
730	1	FlyBase	CG13031-PA	73	12346	2	2	2	2	0.95	type=protein
731	1	FlyBase	CG32444-PA	73	42034	3	1	3	1	0.11	type=protein
732	1	FlyBase	CG11334-PA	73	39268	1	1	1	1	0.11	type=protein
733	1	FlyBase	CG9212-PB	73	32175	4	3	4	3	0.48	type=protein
734	1	FlyBase	CG2934-PA	73	40286	2	2	2	2	0.23	type=protein
735	1	FlyBase	CG3751-PA	73	15084	3	3	3	3	1.28	type=protein
736	1	FlyBase	CG9514-PA	72	79820	3	2	3	2	0.11	type=protein
737	1	FlyBase	CG17420-PA	72	24402	4	4	4	4	0.98	type=protein
738	1	FlyBase	CG14981-PA	72	16188	1	1	1	1	0.29	type=protein
739	1	FlyBase	CG9691-PB	72	13048	2	2	2	2	0.88	type=protein
740	1	FlyBase	CG7008-PA	72	103358	5	4	5	4	0.18	type=protein
741	1	FlyBase	CG12858-PA	72	83810	2	2	1	1	0.05	type=protein
742	1	FlyBase	CG45065-PA	72	68930	2	2	2	2	0.13	type=protein
743	1	FlyBase	CG43073-PF	71	194558	1	1	1	1	0.02	type=protein
744	1	FlyBase	CG34439-PA	71	8573	3	3	2	2	1.58	type=protein
745	1	FlyBase	CG2157-PA	71	24013	1	1	1	1	0.19	type=protein
746	1	FlyBase	CG5771-PB	71	24322	2	2	2	2	0.41	type=protein
747	1	FlyBase	CG9127-PA	71	149233	3	3	3	3	0.09	type=protein
748	1	FlyBase	CG8063-PA	71	51181	1	1	1	1	0.09	type=protein
749	1	FlyBase	CG9218-PA	71	52219	1	1	1	1	0.08	type=protein
750	1	FlyBase	CG8715-PB	71	134619	1	1	1	1	0.03	type=protein
751	1	FlyBase	CG2140-PA	71	13987	2	2	2	2	0.80	type=protein
752	1	FlyBase	CG33129-PA	70	26012	1	1	1	1	0.17	type=protein
753	1	FlyBase	CG7507-PA	70	532380	1	1	1	1	0.01	type=protein
754	1	FlyBase	CG10811-PA	70	184427	1	1	1	1	0.02	type=protein
755	1	FlyBase	CG10373-PB	70	27779	1	1	1	1	0.16	type=protein
756	1	FlyBase	CG33094-PB	70	56197	3	3	3	3	0.25	type=protein
757	1	FlyBase	CG14830-PA	70	36463	2	2	1	1	0.12	type=protein
758	1	FlyBase	CG42478-PA	70	9017	2	1	1	1	0.57	type=protein
759	1	FlyBase	CG9297-PA	70	103930	4	1	4	1	0.04	type=protein
760	1	FlyBase	CG17471-PA	70	47187	2	2	2	2	0.20	type=protein
761	1	FlyBase	CG7622-PA	69	13494	3	3	2	2	0.84	type=protein
762	1	FlyBase	CG10851-PA	69	39758	3	3	3	3	0.37	type=protein
763	1	FlyBase	CG17734-PA	69	10963	1	1	1	1	0.45	type=protein
764	1	FlyBase	CG6329-PA	69	17816	4	4	3	3	1.01	type=protein
765	1	FlyBase	CG8103-PA	69	225441	1	1	1	1	0.02	type=protein
766	1	FlyBase	CG2970-PA	69	40644	1	1	1	1	0.11	type=protein
767	1	FlyBase	CG31313-PA	69	13609	1	1	1	1	0.35	type=protein
768	1	FlyBase	CG6998-PB	69	10459	2	2	2	2	1.19	type=protein
769	1	FlyBase	CG7361-PB	69	25041	3	2	3	2	0.40	type=protein
770	1	FlyBase	CG3682-PA	69	80419	1	1	1	1	0.05	type=protein
771	1	FlyBase	CG4122-PB	68	159563	1	1	1	1	0.03	type=protein
772	1	FlyBase	CG15825-PB	68	58090	1	1	1	1	0.08	type=protein
773	1	FlyBase	CG1151-PA	68	32209	1	1	1	1	0.14	type=protein
774	1	FlyBase	CG15394-PC	68	18635	2	2	2	2	0.56	type=protein
775	1	FlyBase	CG6342-PA	65	98930	2	2	2	2	0.09	type=protein
776	1	FlyBase	CG1440-PA	68	55673	2	2	2	2	0.16	type=protein
777	1	FlyBase	CG31884-PB	67	11867	3	3	3	3	1.82	type=protein
778	1	FlyBase	CG2964-PA	67	61886	3	3	1	1	0.07	type=protein
779	1	FlyBase	CG4475-PA	67	49358	3	1	3	1	0.09	type=protein
780	1	FlyBase	CG5517-PB	67	114302	2	2	2	2	0.08	type=protein
781	1	FlyBase	CG9769-PA	67	31315	2	2	1	1	0.14	type=protein
782	1	FlyBase	CG1938-PB	67	44360	1	1	1	1	0.10	type=protein
783	1	FlyBase	CG7580-PA	67	10086	5	3	5	3	2.36	type=protein
784	1	FlyBase	CG13551-PA	67	11941	2	2	1	1	0.41	type=protein
785	1	FlyBase	CG7888-PB	67	51778	2	2	2	2	0.18	type=protein
786	1	FlyBase	CG5973-PA	66	36384	1	1	1	1	0.12	type=protein
787	1	FlyBase	CG31712-PA	66	35504	3	3	2	2	0.27	type=protein
788	1	FlyBase	CG9394-PA	65	76935	1	1	1	1	0.06	type=protein
789	1	FlyBase	CG9150-PB	65	28239	1	1	1	1	0.16	type=protein
790	1	FlyBase	CG42768-PE	65	1063862	4	3	2	2	0.01	type=protein
791	1	FlyBase	CG4729-PA	65	44782	2	2	2	2	0.21	type=protein
792	1	FlyBase	CG15887-PA	64	14529	2	2	1	1	0.33	type=protein
793	1	FlyBase	CG10359-PE	64	54552	2	2	2	2	0.17	type=protein
794	1	FlyBase	CG4795-PA	64	82285	1	1	1	1	0.05	type=protein
795	1	FlyBase	CG10324-PA	64	62018	2	2	2	2	0.15	type=protein
796	1	FlyBase	CG9138-PB	64	398056	2	1	2	1	0.01	type=protein
797	1	FlyBase	CG15304-PA	64	5084	1	1	1	1	1.16	type=protein
798	1	FlyBase	CG3529-PB	64	57808	3	1	3	1	0.08	type=protein
799	1	FlyBase	CG6983-PA	63	20545	2	1	2	1	0.22	type=protein
800	1	FlyBase	CG3644-PA	63	17727	3	3	3	3	1.02	type=protein
801	1	FlyBase	CG8399-PA	63	70700	1	1	1	1	0.06	type=protein
802	1	FlyBase	CG7033-PA	63	58395	4	1	4	1	0.07	type=protein
803	1	FlyBase	CG14445-PA	63	37336	1	1	1	1	0.12	type=protein
804	1	FlyBase	CG7283-PA	63	24396	6	4	5	4	0.98	type=protein
805	1	FlyBase	CG45057-PA	63	20630	3	2	3	2	0.50	type=protein
806	1	FlyBase	CG5915-PA	63	23592	1	1	1	1	0.19	type=protein
807	1	FlyBase	CG7399-PA	63	51996	3	3	3	3	0.28	type=protein
808	1	FlyBase	CG14048-PA	63	17823	2	1	2	1	0.26	type=protein
809	1	FlyBase	CG6523-PA	63	23708	3	2	3	2	0.42	type=protein
810	1	FlyBase	CG3584-PC	63	36845	2	1	2	1	0.12	type=protein
811	1	FlyBase	CG33495-PA	62	6333	2	2	1	1	0.88	type=protein
812	1	FlyBase	CG4904-PB	61	31178	3	2	3	2	0.31	type=protein
813	1	FlyBase	CG1386-PA	61	27354	1	1	1	1	0.17	type=protein
814	1	FlyBase	CG7662-PA	61	21480	2	2	2	2	0.47	type=protein
815	1	FlyBase	CG32549-PB	61	70094	3	3	2	2	0.13	type=protein
816	1	FlyBase	CG13124-PA	61	56245	1	1	1	1	0.08	type=protein
817	1	FlyBase	CG5618-PA	61	57977	1	1	1	1	0.08	type=protein
818	1	FlyBase	CG12023-PA	61	32207	2	1	2	1	0.14	type=protein
819	1	FlyBase	CG8962-PA	61	25675	1	1	1	1	0.18	type=protein
820	1	FlyBase	CG11421-PA	61	17591	2	2	2	2	0.61	type=protein
821	1	FlyBase	CG1742-PA	60	16856	3	3	3	3	1.09	type=protein
822	1	FlyBase	CG11984-PD	60	62957	1	1	1	1	0.07	type=protein
823	1	FlyBase	CG2849-PA	60	23154	2	2	2	2	0.43	type=protein
824	1	FlyBase	CG6126-PA	60	61476	1	1	1	1	0.07	type=protein
825	1	FlyBase	CG12085-PA	60	68081	1	1	1	1	0.06	type=protein
826	1	FlyBase	CG7203-PB	59	12360	1	1	1	1	0.40	type=protein
827	1	FlyBase	CG7214-PA	59	13957	1	1	1	1	0.34	type=protein
828	1	FlyBase	CG31221-PA	59	24600	1	1	1	1	0.18	type=protein
829	1	FlyBase	CG13315-PA	59	7983	3	2	2	1	0.66	type=protein
830	1	FlyBase	CG6305-PA	59	18711	1	1	1	1	0.25	type=protein
831	1	FlyBase	CG9360-PA	59	27293	1	1	1	1	0.17	type=protein
832	1	FlyBase	CG6906-PA	59	37838	2	2	1	1	0.12	type=protein
833	1	FlyBase	CG17838-PA	59	63530	4	3	3	2	0.14	type=protein
834	1	FlyBase	CG9027-PB	59	19439	1	1	1	1	0.24	type=protein
835	1	FlyBase	CG8511-PA	59	14579	2	1	2	1	0.33	type=protein
836	1	FlyBase	CG7592-PA	59	17453	3	2	2	2	0.61	type=protein
837	1	FlyBase	CG1943-PA	58	12466	3	2	2	1	0.39	type=protein
838	1	FlyBase	CG1240-PA	58	27568	2	2	2	2	0.36	type=protein
839	1	FlyBase	CG3949-PA	58	14012	1	1	1	1	0.34	type=protein
840	1	FlyBase	CG10576-PA	58	43114	1	1	1	1	0.10	type=protein
841	1	FlyBase	CG8505-PA	57	14468	2	2	2	2	0.77	type=protein
842	1	FlyBase	CG17111-PB	57	91338	4	2	3	2	0.10	type=protein
843	1	FlyBase	CG9629-PA	57	58646	1	1	1	1	0.07	type=protein
844	1	FlyBase	CG5946-PA	57	35366	3	3	2	2	0.27	type=protein
845	1	FlyBase	CG10098-PA	57	37872	1	1	1	1	0.12	type=protein
846	1	FlyBase	CG3322-PA	57	186822	1	1	1	1	0.02	type=protein
847	1	FlyBase	CG3694-PA	57	8438	3	3	3	3	3.23	type=protein
848	1	FlyBase	CG6666-PA	57	18561	1	1	1	1	0.25	type=protein
849	1	FlyBase	CG9510-PB	57	52403	2	2	2	2	0.17	type=protein
850	1	FlyBase	CG34461-PA	57	14883	1	1	1	1	0.32	type=protein
851	1	FlyBase	CG3566-PB	57	12980	3	1	2	1	0.37	type=protein
852	1	FlyBase	CG16826-PA	56	38011	1	1	1	1	0.12	type=protein
853	1	FlyBase	CG6155-PA	56	24049	2	1	2	1	0.19	type=protein
854	1	FlyBase	CG6280-PA	56	120913	4	2	2	1	0.04	type=protein
855	1	FlyBase	CG5625-PA	56	91854	2	2	2	2	0.10	type=protein
856	1	FlyBase	CG7675-PA	56	31522	1	1	1	1	0.14	type=protein
857	1	FlyBase	CG17259-PA	56	56834	3	2	3	2	0.16	type=protein
858	1	FlyBase	CG5836-PA	56	87688	1	1	1	1	0.05	type=protein
859	1	FlyBase	CG34370-PG	56	108263	1	1	1	1	0.04	type=protein
860	1	FlyBase	CG14998-PF	56	135733	2	2	2	2	0.06	type=protein
861	1	FlyBase	CG13391-PB	56	108180	2	1	1	1	0.04	type=protein
862	1	FlyBase	CG1157-PA	56	23798	1	1	1	1	0.19	type=protein
863	1	FlyBase	CG10639-PA	56	50464	2	1	2	1	0.09	type=protein
864	1	FlyBase	CG4190-PA	56	22212	1	1	1	1	0.21	type=protein
865	1	FlyBase	CG3624-PA	55	20592	1	1	1	1	0.22	type=protein
866	1	FlyBase	CG34172-PA	55	6596	1	1	1	1	0.84	type=protein
867	1	FlyBase	CG34455-PC	55	33454	1	1	1	1	0.13	type=protein
868	1	FlyBase	CG7911-PA	55	17405	1	1	1	1	0.27	type=protein
869	1	FlyBase	CG5325-PA	55	31332	2	2	1	1	0.14	type=protein
870	1	FlyBase	CG6963-PA	55	48474	1	1	1	1	0.09	type=protein
871	1	FlyBase	CG12348-PA	55	35154	3	2	3	2	0.27	type=protein
872	1	FlyBase	CG32626-PC	54	82488	1	1	1	1	0.05	type=protein
873	1	FlyBase	CG6440-PA	54	11247	2	2	1	1	0.44	type=protein
874	1	FlyBase	CG7619-PA	54	42684	1	1	1	1	0.10	type=protein
875	1	FlyBase	CG6123-PA	54	64263	1	1	1	1	0.07	type=protein
876	1	FlyBase	CG5288-PC	54	54644	3	2	3	2	0.17	type=protein
877	1	FlyBase	CG3333-PA	54	57163	1	1	1	1	0.08	type=protein
878	1	FlyBase	CG42361-PA	54	24466	1	1	1	1	0.19	type=protein
879	1	FlyBase	CG8258-PA	54	59718	3	3	3	3	0.24	type=protein
880	1	FlyBase	CG1458-PA	54	14899	1	1	1	1	0.32	type=protein
881	1	FlyBase	CG2269-PB	54	89111	2	1	2	1	0.05	type=protein
882	1	FlyBase	CG10737-PA	54	95203	2	1	2	1	0.05	type=protein
883	1	FlyBase	CG1213-PA	54	53570	2	2	2	2	0.17	type=protein
884	1	FlyBase	CG8385-PA	53	20721	2	2	2	2	0.49	type=protein
885	1	FlyBase	CG9119-PA	53	35811	3	2	3	2	0.26	type=protein
886	1	FlyBase	CG9775-PA	53	46101	1	1	1	1	0.10	type=protein
887	1	FlyBase	CG4265-PA	53	25972	4	3	3	2	0.38	type=protein
888	1	FlyBase	CG8055-PA	53	25428	1	1	1	1	0.18	type=protein
889	1	FlyBase	CG15441-PA	53	25952	1	1	1	1	0.17	type=protein
890	1	FlyBase	CG14629-PA	53	35608	1	1	1	1	0.13	type=protein
891	1	FlyBase	CG3664-PA	53	24128	2	2	2	2	0.41	type=protein
892	1	FlyBase	CG5885-PA	53	21622	1	1	1	1	0.21	type=protein
893	1	FlyBase	CG5643-PB	53	60057	2	2	2	2	0.15	type=protein
894	1	FlyBase	CG3301-PA	53	27449	1	1	1	1	0.16	type=protein
895	1	FlyBase	CG14153-PA	53	27632	1	1	1	1	0.16	type=protein
896	1	FlyBase	CG8057-PA	53	36487	1	1	1	1	0.12	type=protein
897	1	FlyBase	CG18347-PA	53	34764	3	2	3	2	0.27	type=protein
898	1	FlyBase	CG5567-PA	53	36722	1	1	1	1	0.12	type=protein
899	1	FlyBase	CG10175-PA	52	72080	1	1	1	1	0.06	type=protein
900	1	FlyBase	CG14619-PC	52	102286	1	1	1	1	0.04	type=protein
901	1	FlyBase	CG7077-PA	52	27477	1	1	1	1	0.16	type=protein
902	1	FlyBase	CG32230-PA	52	9474	2	2	2	2	1.37	type=protein
903	1	FlyBase	CG11899-PA	52	39653	5	2	4	2	0.24	type=protein
904	1	FlyBase	CG7437-PA	52	41038	1	1	1	1	0.11	type=protein
905	1	FlyBase	CG42540-PB	52	44549	2	2	2	2	0.21	type=protein
906	1	FlyBase	CG8261-PA	52	8217	2	2	2	2	1.68	type=protein
908	1	FlyBase	CG5788-PA	51	17942	1	1	1	1	0.26	type=protein
909	1	FlyBase	CG12530-PA	51	21665	1	1	1	1	0.21	type=protein
910	1	FlyBase	CG6753-PB	51	47256	2	2	2	2	0.19	type=protein
911	1	FlyBase	CG6398-PA	51	33317	1	1	1	1	0.13	type=protein
912	1	FlyBase	CG30382-PA	51	27421	1	1	1	1	0.16	type=protein
913	1	FlyBase	CG1316-PA	51	52834	1	1	1	1	0.08	type=protein
914	1	FlyBase	CG7935-PA	51	119924	2	1	2	1	0.04	type=protein
915	1	FlyBase	CG1629-PA	51	53685	2	1	2	1	0.08	type=protein
916	1	FlyBase	CG9946-PA	51	38806	3	1	3	1	0.11	type=protein
917	1	FlyBase	CG6330-PA	51	41673	2	2	2	2	0.22	type=protein
918	1	FlyBase	CG8790-PB	50	30686	2	1	2	1	0.15	type=protein
919	1	FlyBase	CG33523-PD	50	56763	2	2	2	2	0.16	type=protein
920	1	FlyBase	CG3779-PA	50	61082	2	1	2	1	0.07	type=protein
921	1	FlyBase	CG14661-PA	50	27667	1	1	1	1	0.16	type=protein
922	1	FlyBase	CG6625-PA	50	33393	3	1	3	1	0.13	type=protein
923	1	FlyBase	CG12880-PA	50	35975	1	1	1	1	0.12	type=protein
924	1	FlyBase	CG9553-PA	50	13899	3	3	2	2	0.81	type=protein
925	1	FlyBase	CG7584-PA	49	17264	1	1	1	1	0.27	type=protein
926	1	FlyBase	CG10691-PB	49	30365	2	2	2	2	0.32	type=protein
927	1	FlyBase	CG9099-PA	49	21612	1	1	1	1	0.21	type=protein
928	1	FlyBase	CG3422-PA	49	28139	1	1	1	1	0.16	type=protein
929	1	FlyBase	CG7216-PA	49	13111	1	1	1	1	0.37	type=protein
930	1	FlyBase	CG8568-PA	49	85489	1	1	1	1	0.05	type=protein
931	1	FlyBase	CG7961-PB	49	140621	1	1	1	1	0.03	type=protein
932	1	FlyBase	CG3050-PA	49	57532	3	2	3	2	0.16	type=protein
933	1	FlyBase	CG10306-PA	49	25787	1	1	1	1	0.18	type=protein
934	1	FlyBase	CG14147-PA	48	17429	3	2	2	2	0.61	type=protein
935	1	FlyBase	CG3609-PA	48	37308	1	1	1	1	0.12	type=protein
936	1	FlyBase	CG3039-PA	48	43152	3	2	3	2	0.22	type=protein
937	1	FlyBase	CG44154-PA	48	109888	1	1	1	1	0.04	type=protein
938	1	FlyBase	CG4170-PD	48	52678	3	2	3	2	0.17	type=protein
939	1	FlyBase	CG5164-PA	48	24990	2	1	1	1	0.18	type=protein
940	1	FlyBase	CG12539-PA	48	69890	1	1	1	1	0.06	type=protein
941	1	FlyBase	CG11303-PA	48	32888	3	3	1	1	0.29	type=protein
942	1	FlyBase	CG15589-PA	48	59289	1	1	1	1	0.07	type=protein
943	1	FlyBase	CG8993-PA	48	15939	2	2	2	2	0.68	type=protein
944	1	FlyBase	CG3164-PA	48	78895	1	1	1	1	0.05	type=protein
945	1	FlyBase	CG12964-PC	47	125909	2	2	2	2	0.07	type=protein
946	1	FlyBase	CG9432-PB	47	197652	3	1	3	1	0.02	type=protein
947	1	FlyBase	CG6699-PA	47	103430	2	2	2	2	0.09	type=protein
948	1	FlyBase	CG33484-PE	47	400255	1	1	1	1	0.01	type=protein
949	1	FlyBase	CG6115-PA	47	10113	1	1	1	1	0.50	type=protein
950	1	FlyBase	CG12157-PA	47	36497	3	1	3	1	0.12	type=protein
951	1	FlyBase	CG4111-PB	46	14487	2	2	2	2	0.77	type=protein
952	1	FlyBase	CG5791-PA	46	10432	1	1	1	1	0.48	type=protein
953	1	FlyBase	CG9375-PA	46	21718	1	1	1	1	0.21	type=protein
954	1	FlyBase	CG3331-PA	46	98819	3	1	3	1	0.04	type=protein
955	1	FlyBase	CG32498-PA	46	77789	2	1	2	1	0.06	type=protein
956	1	FlyBase	CG15104-PA	46	113980	1	1	1	1	0.04	type=protein
957	1	FlyBase	CG8331-PA	46	20485	1	1	1	1	0.22	type=protein
958	1	FlyBase	CG42462-PA	46	12945	1	1	1	1	0.37	type=protein
959	1	FlyBase	CG5495-PA	46	31984	1	1	1	1	0.14	type=protein
960	1	FlyBase	CG42449-PA	46	31449	1	1	1	1	0.14	type=protein
961	1	FlyBase	CG17947-PA	45	103023	1	1	1	1	0.04	type=protein
962	1	FlyBase	CG9091-PA	45	10821	4	1	3	1	0.46	type=protein
963	1	FlyBase	CG10160-PA	45	35745	1	1	1	1	0.12	type=protein
964	1	FlyBase	CG17534-PA	45	25050	2	2	2	2	0.40	type=protein
965	1	FlyBase	CG9132-PA	45	21693	2	2	2	2	0.47	type=protein
966	1	FlyBase	CG11888-PA	45	113633	2	2	2	2	0.08	type=protein
967	1	FlyBase	CG9124-PA	45	38659	2	1	2	1	0.11	type=protein
968	1	FlyBase	CG4716-PA	45	24997	1	1	1	1	0.18	type=protein
969	1	FlyBase	CG2922-PA	45	49331	1	1	1	1	0.09	type=protein
970	1	FlyBase	CG9792-PA	44	58866	2	1	2	1	0.07	type=protein
971	1	FlyBase	CG9999-PA	44	66488	1	1	1	1	0.07	type=protein
972	1	FlyBase	CG8768-PA	44	33085	1	1	1	1	0.14	type=protein
973	1	FlyBase	CG9901-PA	44	44904	2	1	2	1	0.10	type=protein
974	1	FlyBase	CG32495-PB	44	54833	2	1	2	1	0.08	type=protein
975	1	FlyBase	CG11779-PA	44	53164	1	1	1	1	0.08	type=protein
976	1	FlyBase	CG16705-PA	44	44655	1	1	1	1	0.10	type=protein
977	1	FlyBase	CG8956-PC	44	54896	1	1	1	1	0.08	type=protein
978	1	FlyBase	CG12279-PA	44	12099	1	1	1	1	0.40	type=protein
979	1	FlyBase	CG32282-PA	43	8057	1	1	1	1	0.65	type=protein
980	1	FlyBase	CG4759-PA	43	15893	2	1	2	1	0.30	type=protein
981	1	FlyBase	CG9436-PA	43	35672	1	1	1	1	0.13	type=protein
982	1	FlyBase	CG10305-PB	43	13488	3	1	3	1	0.36	type=protein
983	1	FlyBase	CG5406-PA	43	230697	3	2	3	2	0.04	type=protein
984	1	FlyBase	CG8882-PA	43	36321	1	1	1	1	0.12	type=protein
985	1	FlyBase	CG3997-PA	43	6295	2	1	1	1	0.88	type=protein
986	1	FlyBase	CG10944-PA	43	24773	2	2	1	1	0.40	type=protein
987	1	FlyBase	CG15784-PA	43	62567	1	1	1	1	0.07	type=protein
988	1	FlyBase	CG10833-PA	43	57648	3	2	3	2	0.16	type=protein
989	1	FlyBase	CG6961-PA	43	53029	1	1	1	1	0.08	type=protein
990	1	FlyBase	CG10622-PA	43	45240	2	2	2	2	0.20	type=protein
991	1	FlyBase	CG10149-PA	43	49576	2	1	2	1	0.09	type=protein
992	1	FlyBase	CG17919-PA	42	22679	2	1	2	1	0.20	type=protein
993	1	FlyBase	CG12171-PA	42	26993	1	1	1	1	0.17	type=protein
994	1	FlyBase	CG4602-PA	42	58606	1	1	1	1	0.07	type=protein
995	1	FlyBase	CG7143-PA	42	99609	1	1	1	1	0.04	type=protein
996	1	FlyBase	CG3373-PA	42	63514	1	1	1	1	0.07	type=protein
997	1	FlyBase	CG1830-PB	42	48755	1	1	1	1	0.09	type=protein
998	1	FlyBase	CG4183-PA	42	23164	1	1	1	1	0.20	type=protein
999	1	FlyBase	CG9928-PA	42	11456	1	1	1	1	0.43	type=protein
1000	1	FlyBase	CG10320-PA	42	12129	1	1	1	1	0.40	type=protein
1001	1	FlyBase	CG5474-PA	42	21285	1	1	1	1	0.22	type=protein
1002	1	FlyBase	CG1591-PA	41	28242	1	1	1	1	0.16	type=protein
1003	1	FlyBase	CG3560-PA	41	13606	3	2	2	1	0.35	type=protein
1004	1	FlyBase	CG8210-PA	41	13979	1	1	1	1	0.34	type=protein
1005	1	FlyBase	CG1100-PA	41	58308	1	1	1	1	0.08	type=protein
1006	1	FlyBase	CG44195-PA	41	76263	1	1	1	1	0.06	type=protein
1007	1	FlyBase	CG9327-PA	41	29669	1	1	1	1	0.15	type=protein
1008	1	FlyBase	CG11140-PE	41	56206	2	2	2	2	0.16	type=protein
1009	1	FlyBase	CG9291-PA	41	13248	1	1	1	1	0.37	type=protein
1010	1	FlyBase	CG11958-PA	41	68253	2	2	2	2	0.13	type=protein
1011	1	FlyBase	CG17158-PA	40	31527	2	2	2	2	0.30	type=protein
1012	1	FlyBase	CG3318-PA	40	27256	1	1	1	1	0.17	type=protein
1013	1	FlyBase	CG11407-PA	40	60892	1	1	1	1	0.07	type=protein
1014	1	FlyBase	CG14476-PB	40	105987	1	1	1	1	0.04	type=protein
1015	1	FlyBase	CG6950-PC	40	51491	1	1	1	1	0.09	type=protein
1016	1	FlyBase	CG1532-PA	40	31761	1	1	1	1	0.14	type=protein
1017	1	FlyBase	CG8649-PA	40	72283	2	2	2	2	0.12	type=protein
1018	1	FlyBase	CG6453-PA	40	62237	1	1	1	1	0.07	type=protein
1019	1	FlyBase	CG1902-PA	39	35861	2	1	2	1	0.12	type=protein
1020	1	FlyBase	CG4567-PA	39	83870	1	1	1	1	0.05	type=protein
1021	1	FlyBase	CG12000-PA	39	30197	1	1	1	1	0.15	type=protein
1022	1	FlyBase	CG12119-PA	39	56952	1	1	1	1	0.08	type=protein
1023	1	FlyBase	CG7424-PA	39	12723	2	1	2	1	0.38	type=protein
1024	1	FlyBase	CG4501-PA	39	74116	3	2	3	2	0.12	type=protein
1025	1	FlyBase	CG14482-PA	39	6271	2	1	2	1	0.90	type=protein
1026	1	FlyBase	CG11314-PA	39	17808	2	2	2	2	0.60	type=protein
1027	1	FlyBase	CG7109-PA	39	35906	1	1	1	1	0.12	type=protein
1028	1	FlyBase	CG5744-PB	38	21701	1	1	1	1	0.21	type=protein
1029	1	FlyBase	CG7770-PA	38	14556	1	1	1	1	0.33	type=protein
1030	1	FlyBase	CG32029-PA	38	30849	2	2	2	2	0.31	type=protein
1031	1	FlyBase	CG1919-PA	38	18718	1	1	1	1	0.25	type=protein
1032	1	FlyBase	CG3151-PC	38	46924	1	1	1	1	0.09	type=protein
1033	1	FlyBase	CG13639-PA	38	7642	1	1	1	1	0.69	type=protein
1034	1	FlyBase	CG7712-PA	38	14932	2	2	2	2	0.74	type=protein
1035	1	FlyBase	CG11785-PA	38	23952	1	1	1	1	0.19	type=protein
1036	1	FlyBase	CG17331-PA	38	22513	1	1	1	1	0.20	type=protein
1037	1	FlyBase	CG3360-PA	37	56819	2	2	2	2	0.16	type=protein
1038	1	FlyBase	CG3603-PA	37	26335	1	1	1	1	0.17	type=protein
1039	1	FlyBase	CG43388-PL	37	65290	1	1	1	1	0.07	type=protein
1040	1	FlyBase	CG6842-PA	37	49703	1	1	1	1	0.09	type=protein
1041	1	FlyBase	CG8327-PA	37	32636	1	1	1	1	0.14	type=protein
1042	1	FlyBase	CG6946-PB	37	61359	1	1	1	1	0.07	type=protein
1043	1	FlyBase	CG5353-PA	37	86521	2	1	2	1	0.05	type=protein
1044	1	FlyBase	CG5972-PA	37	19749	2	1	2	1	0.23	type=protein
1045	1	FlyBase	CG5345-PA	37	43099	2	1	2	1	0.10	type=protein
1046	1	FlyBase	CG3564-PA	37	23387	3	1	2	1	0.20	type=protein
1047	1	FlyBase	CG9148-PA	37	37969	1	1	1	1	0.12	type=protein
1048	1	FlyBase	CG2791-PA	37	62776	1	1	1	1	0.07	type=protein
1049	1	FlyBase	CG1475-PB	36	23770	2	2	2	2	0.42	type=protein
1050	1	FlyBase	CG3107-PB	36	119984	1	1	1	1	0.04	type=protein
1051	1	FlyBase	CG9338-PA	36	16239	1	1	1	1	0.29	type=protein
1052	1	FlyBase	CG32171-PA	36	28789	1	1	1	1	0.16	type=protein
1053	1	FlyBase	CG7781-PA	36	16457	3	1	3	1	0.29	type=protein
1054	1	FlyBase	CG13048-PA	36	22218	1	1	1	1	0.21	type=protein
1055	1	FlyBase	CG7583-PC	36	42639	1	1	1	1	0.10	type=protein
1056	1	FlyBase	CG5887-PA	36	43622	1	1	1	1	0.10	type=protein
1057	1	FlyBase	CG13533-PA	36	28695	1	1	1	1	0.16	type=protein
1058	1	FlyBase	CG32464-PAA	36	95056	1	1	1	1	0.05	type=protein
1059	1	FlyBase	CG13425-PA	36	50298	2	2	2	2	0.18	type=protein
1060	1	FlyBase	CG2233-PA	36	46985	1	1	1	1	0.09	type=protein
1061	1	FlyBase	CG4204-PA	36	13250	1	1	1	1	0.37	type=protein
1062	1	FlyBase	CG8309-PA	36	44427	1	1	1	1	0.10	type=protein
1063	1	FlyBase	CG6815-PA	36	68456	1	1	1	1	0.06	type=protein
1064	1	FlyBase	CG7907-PB	35	86785	1	1	1	1	0.05	type=protein
1065	1	FlyBase	CG9805-PA	35	134304	1	1	1	1	0.03	type=protein
1066	1	FlyBase	CG7967-PA	35	34574	1	1	1	1	0.13	type=protein
1067	1	FlyBase	CG5044-PA	35	42996	2	1	2	1	0.10	type=protein
1068	1	FlyBase	CG4019-PA	35	27154	1	1	1	1	0.17	type=protein
1069	1	FlyBase	CG4276-PA	35	88356	3	1	3	1	0.05	type=protein
1070	1	FlyBase	CG5184-PA	35	21904	1	1	1	1	0.21	type=protein
1071	1	FlyBase	CG1600-PA	35	41821	1	1	1	1	0.11	type=protein
1072	1	FlyBase	CG14407-PA	35	17795	1	1	1	1	0.26	type=protein
1073	1	FlyBase	CG5174-PA	35	22543	2	2	2	2	0.45	type=protein
1074	1	FlyBase	CG18067-PA	35	26214	2	1	2	1	0.17	type=protein
1075	1	FlyBase	CG12052-PA	35	76072	1	1	1	1	0.06	type=protein
1076	1	FlyBase	CG6831-PB	35	308506	1	1	1	1	0.01	type=protein
1077	1	FlyBase	CG12030-PA	34	38994	1	1	1	1	0.11	type=protein
1078	1	FlyBase	CG4062-PB	34	119237	1	1	1	1	0.04	type=protein
1079	1	FlyBase	CG14327-PA	34	14801	1	1	1	1	0.32	type=protein
1080	1	FlyBase	CG9350-PA	34	18448	1	1	1	1	0.25	type=protein
1081	1	FlyBase	CG5266-PA	34	25982	2	2	2	2	0.38	type=protein
1082	1	FlyBase	CG5374-PB	34	59979	4	2	3	1	0.07	type=protein
1083	1	FlyBase	CG31628-PA	34	145493	2	1	2	1	0.03	type=protein
1084	1	FlyBase	CG1250-PB	34	87574	1	1	1	1	0.05	type=protein
1085	1	FlyBase	CG6806-PA	34	83387	1	1	1	1	0.05	type=protein
1086	1	FlyBase	CG9172-PB	33	24808	2	1	2	1	0.18	type=protein
1087	1	FlyBase	CG4790-PA	33	207937	1	1	1	1	0.02	type=protein
1088	1	FlyBase	CG10652-PC	33	12364	1	1	1	1	0.40	type=protein
1089	1	FlyBase	CG10370-PA	33	47961	2	1	2	1	0.09	type=protein
1090	1	FlyBase	CG11151-PA	33	12491	2	1	2	1	0.39	type=protein
1091	1	FlyBase	CG5377-PA	33	31821	1	1	1	1	0.14	type=protein
1092	1	FlyBase	CG11044-PA	33	60588	1	1	1	1	0.07	type=protein
1093	1	FlyBase	CG31345-PA	33	24203	1	1	1	1	0.19	type=protein
1094	1	FlyBase	CG2674-PC	33	45217	1	1	1	1	0.10	type=protein
1095	1	FlyBase	CG4301-PA	33	153053	1	1	1	1	0.03	type=protein
1096	1	FlyBase	CG1674-PB	33	82292	1	1	1	1	0.05	type=protein
1097	1	FlyBase	CG17146-PA	33	22140	1	1	1	1	0.21	type=protein
1098	1	FlyBase	CG7263-PA	33	74785	1	1	1	1	0.06	type=protein
1099	1	FlyBase	CG18026-PA	32	173153	1	1	1	1	0.02	type=protein
1100	1	FlyBase	CG31525-PA	32	36072	1	1	1	1	0.12	type=protein
1101	1	FlyBase	CG13674-PA	32	13358	1	1	1	1	0.36	type=protein
1102	1	FlyBase	CG5840-PA	32	28266	2	2	2	2	0.34	type=protein
1103	1	FlyBase	CG42675-PB	32	42741	2	1	2	1	0.10	type=protein
1104	1	FlyBase	CG4217-PA	32	29945	2	1	2	1	0.15	type=protein
1105	1	FlyBase	CG12008-PA	32	472455	2	1	2	1	0.01	type=protein
1106	1	FlyBase	CG34072-PA	32	6406	1	1	1	1	0.86	type=protein
1107	1	FlyBase	CG8053-PA	32	17178	1	1	1	1	0.27	type=protein
1108	1	FlyBase	CG15201-PA	32	12963	1	1	1	1	0.37	type=protein
1109	1	FlyBase	CG1519-PA	32	27750	1	1	1	1	0.16	type=protein
1110	1	FlyBase	CG33748-PA	32	17775	1	1	1	1	0.26	type=protein
1111	1	FlyBase	CG6866-PA	32	45121	1	1	1	1	0.10	type=protein
1112	1	FlyBase	CG33130-PA	32	171436	1	1	1	1	0.03	type=protein
1113	1	FlyBase	CG11139-PA	31	43399	1	1	1	1	0.10	type=protein
1114	1	FlyBase	CG9745-PC	31	36979	1	1	1	1	0.12	type=protein
1115	1	FlyBase	CG7752-PA	31	106027	2	2	1	1	0.04	type=protein
1116	1	FlyBase	CG8798-PA	31	113237	2	1	2	1	0.04	type=protein
1117	1	FlyBase	CG8475-PA	31	125888	1	1	1	1	0.03	type=protein
1118	1	FlyBase	CG17320-PA	31	59476	2	1	2	1	0.07	type=protein
1119	1	FlyBase	CG12264-PA	31	51318	1	1	1	1	0.09	type=protein
1120	1	FlyBase	CG3590-PA	31	54132	1	1	1	1	0.08	type=protein
1121	1	FlyBase	CG10553-PA	31	48112	1	1	1	1	0.09	type=protein
1122	1	FlyBase	CG1009-PC	31	123325	1	1	1	1	0.03	type=protein
1123	1	FlyBase	CG31321-PB	31	66903	1	1	1	1	0.07	type=protein
1124	1	FlyBase	CG46149-PE	30	70349	1	1	1	1	0.06	type=protein
1125	1	FlyBase	CG14296-PA	30	41612	3	1	3	1	0.11	type=protein
1126	1	FlyBase	CG4572-PA	30	54535	1	1	1	1	0.08	type=protein
1127	1	FlyBase	CG34415-PC	30	197112	1	1	1	1	0.02	type=protein
1128	1	FlyBase	CG7830-PA	30	37124	1	1	1	1	0.12	type=protein
1129	1	FlyBase	CG2222-PA	30	24868	1	1	1	1	0.18	type=protein
1130	1	FlyBase	CG43093-PA	30	12896	1	1	1	1	0.38	type=protein
1131	1	FlyBase	CG3613-PA	30	45448	2	1	2	1	0.10	type=protein
1132	1	FlyBase	CG4209-PA	30	19466	1	1	1	1	0.24	type=protein
1133	1	FlyBase	CG2381-PA	30	47194	1	1	1	1	0.09	type=protein
1134	1	FlyBase	CG10688-PA	30	29786	1	1	1	1	0.15	type=protein
1135	1	FlyBase	CG5170-PD	30	144786	1	1	1	1	0.03	type=protein
1136	1	FlyBase	CG30415-PA	30	9581	4	3	2	2	1.35	type=protein
1137	1	FlyBase	CG42338-PD	30	330680	1	1	1	1	0.01	type=protein
1138	1	FlyBase	CG4097-PA	30	25918	1	1	1	1	0.18	type=protein
1139	1	FlyBase	CG3991-PA	30	149598	3	2	3	2	0.06	type=protein
1140	1	FlyBase	CG2910-PB	30	89320	1	1	1	1	0.05	type=protein
1141	1	FlyBase	CG9035-PA	30	17820	1	1	1	1	0.26	type=protein
1142	1	FlyBase	CG42818-PB	29	121822	1	1	1	1	0.04	type=protein
1143	1	FlyBase	CG3940-PA	29	34084	1	1	1	1	0.13	type=protein
1144	1	FlyBase	CG11770-PA	29	97242	2	1	1	1	0.04	type=protein
1145	1	FlyBase	CG10287-PA	29	29174	3	1	3	1	0.15	type=protein
1146	1	FlyBase	CG11024-PA	29	14835	1	1	1	1	0.32	type=protein
1147	1	FlyBase	CG10638-PA	29	35957	1	1	1	1	0.12	type=protein
1148	1	FlyBase	CG32407-PA	29	28162	1	1	1	1	0.16	type=protein
1149	1	FlyBase	CG12581-PB	29	71033	1	1	1	1	0.06	type=protein
1150	1	FlyBase	CG1268-PB	29	9610	1	1	1	1	0.53	type=protein
1151	1	FlyBase	CG8340-PA	29	41382	1	1	1	1	0.11	type=protein
1152	1	FlyBase	CG18174-PA	28	34516	1	1	1	1	0.13	type=protein
1153	1	FlyBase	CG15261-PA	28	15005	1	1	1	1	0.32	type=protein
1154	1	FlyBase	CG6579-PB	28	15882	2	1	2	1	0.30	type=protein
1155	1	FlyBase	CG34191-PB	28	9432	1	1	1	1	0.54	type=protein
1156	1	FlyBase	CG8772-PD	28	80513	1	1	1	1	0.05	type=protein
1157	1	FlyBase	CG32197-PA	28	5770	1	1	1	1	0.99	type=protein
1158	1	FlyBase	CG2998-PA	28	7518	1	1	1	1	0.71	type=protein
1159	1	FlyBase	CG5935-PA	28	72036	1	1	1	1	0.06	type=protein
1160	1	FlyBase	CG9032-PA	28	6787	2	1	2	1	0.81	type=protein
1161	1	FlyBase	CG5676-PA	27	17298	1	1	1	1	0.27	type=protein
1162	1	FlyBase	CG33519-PC	27	478117	4	1	4	1	0.01	type=protein
1163	1	FlyBase	CG4703-PA	27	43994	1	1	1	1	0.10	type=protein
1164	1	FlyBase	CG42485-PA	26	10150	1	1	1	1	0.50	type=protein
1165	1	FlyBase	CG6834-PA	26	102428	1	1	1	1	0.04	type=protein
1166	1	FlyBase	CG6202-PA	25	30663	1	1	1	1	0.15	type=protein
1167	1	FlyBase	CG10117-PA	25	87760	1	1	1	1	0.05	type=protein
1168	1	FlyBase	CG33303-PA	25	51723	1	1	1	1	0.08	type=protein
1169	1	FlyBase	CG4119-PA	25	112813	1	1	1	1	0.04	type=protein
1170	1	FlyBase	CG5629-PA	24	35867	1	1	1	1	0.12	type=protein
1171	1	FlyBase	CG1153-PA	24	30156	1	1	1	1	0.15	type=protein
1172	1	FlyBase	CG10578-PB	24	37097	1	1	1	1	0.12	type=protein
1173	1	FlyBase	CG3823-PA	23	34209	1	1	1	1	0.13	type=protein
1174	1	FlyBase	CG2803-PA	23	19181	1	1	1	1	0.24	type=protein

## Sheet: Arkusz1
User	Milena Damulewicz
E-mail	milena.damulewicz@uj.edu.pl
Search	title	201009 1557 Damulewicz
MS	data	file	O:\jasio\MGF\Damulewicz 20201014\010091557damu_GMR-cryHA-ZT0.mgf
Database	FlyBase 6.22
Timestamp	14 Oct 2020 at 13:46:10 GMT
Type	of	search	MS/MS Ion Search
Enzyme	Trypsin
Fixed	modifications	Methylthio (C)
Variable	modifications	Oxidation (M)
Mass	values	Monoisotopic
Protein	mass	Unrestricted
Peptide	mass	tolerance	5 ppm
Fragment	mass	tolerance	0.01 Da
Max	missed	cleavages	2
Instrument	type	HCD
Number	of	queries	51.271
Significance	threshold	p<	0.005154
Max.	number	of	families
Ions	score	or	expect
Min.	number	of	sig.
Preferred	taxonomy	All entries
Show	Percolator	scores?	no
Family	Member	Database	Accession
1	1	FlyBase	CG17927-PB
1	2	FlyBase	CG17927-PT
1	3	FlyBase	CG17927-PD
2	1	FlyBase	CG3772-PA	name=cry-PA
3	1	FlyBase	CG15792-PI
3	2	FlyBase	CG15792-PC
4	1	FlyBase	CG33196-PW
4	2	FlyBase	CG33196-PAA
5	1	FlyBase	CG10067-PA	name=Act57B-PA
5	2	FlyBase	CG7478-PA	name=Act79B-PA
5	3	FlyBase	CG5178-PA	name=Act88F-PA
5	4	FlyBase	CG4027-PB	name=Act5C-PB
5	5	FlyBase	CG12051-PA	name=Act42A-PA
6	1	FlyBase	CG1977-PA	name=alpha-Spec-PA
7	1	FlyBase	CG5870-PB	name=beta-Spec-PB
7	2	FlyBase	CG5870-PA	name=beta-Spec-PA
8	1	FlyBase	CG8986-PA	name=Twdlbeta-PA
8	2	FlyBase	CG5812-PA	name=TwdlT-PA
9	1	FlyBase	CG42639-PA	name=PPO1-PA
10	1	FlyBase	CG5125-PB
10	2	FlyBase	CG5125-PA	name=ninaC-PA
11	1	FlyBase	CG5670-PA	name=Atpalpha-P"
12	1	FlyBase	CG11064-PA	name=apolpp-PA
13	1	FlyBase	CG4898-PJ	name=Tm1-PJ
13	2	FlyBase	CG4843-PA	name=Tm2-PA
13	3	FlyBase	CG4843-PC	name=Tm2-PC
13	4	FlyBase	CG4898-PA	name=Tm1-PA
14	1	FlyBase	CG11154-PA	name=ATPsynbeta-PA
15	1	FlyBase	CG33950-PAI
15	2	FlyBase	CG33950-PAK
15	3	FlyBase	CG1915-PP
16	1	FlyBase	CG9277-PB	name=betaTub56D-PB
16	2	FlyBase	CG9359-PA	name=betaTub85D-PA
16	3	FlyBase	CG4869-PB	name=betaTub97EF-PB
17	1	FlyBase	CG3481-PC	name=Adh-PC
18	1	FlyBase	CG3359-PB	name=mfas-PB
19	1	FlyBase	CG3523-PA	name=FASN1-PA
20	1	FlyBase	CG1913-PA	name=alphaTub84B-PA
20	2	FlyBase	CG9476-PA	name=alphaTub85E-PA
21	1	FlyBase	CG6058-PB	name=Ald-PB
22	1	FlyBase	CG32031-PA	name=Argk-PA
23	1	FlyBase	CG9244-PB	name=Acon-PB
24	1	FlyBase	CG5390-PA	name=CG5390-PA
25	1	FlyBase	CG7107-PO	name"
25	2	FlyBase	CG7107-PI	name=up-PI
25	3	FlyBase	CG7107-PJ	name=up-PJ
25	4	FlyBase	CG7107-PL	name=up-PL
26	1	FlyBase	CG2184-PA	name=Mlc2-PA
27	1	FlyBase	CG1516-PG	name=PCB-PG
28	1	FlyBase	CG3612-PA	name=blw-PA
29	1	FlyBase	CG42734-PU
29	2	FlyBase	CG34076-PA	name=mt:ND3-PA
30	1	FlyBase	CG1242-PA	name=Hsp83-PA
30	2	FlyBase	CG5520-PA	name=Gp93-PA
31	1	FlyBase	CG4264-PE	name=Hsc70-4-PE
31	2	FlyBase	CG4147-PB	name=Hsc70-3-PB
32	1	FlyBase	CG17654-PB	name=Eno-PB
33	1	FlyBase	CG34387-PC	name=futsch-PC
34	1	FlyBase	CG32019-PH
35	1	FlyBase	CG9042-PA	name=Gpdh1-PA
36	1	FlyBase	CG14752-PA	name=CG14752-PA
37	1	FlyBase	CG12055-PA	name=Gapdh1-PA
37	2	FlyBase	CG8893-PA	name=Gapdh2-PA
38	1	FlyBase	CG7998-PA	name=Mdh2-PA
39	1	FlyBase	CG3752-PA	name=Aldh-PA
40	1	FlyBase	CG7254-PA	name=GlyP-PA
41	1	FlyBase	CG1618-PA	name=comt-PA
42	1	FlyBase	CG4899-PA	name=Pdh-PA
43	1	FlyBase	CG7920-PA	name=CG7920-PA
44	1	FlyBase	CG5939-PB	name=Prm-PB
44	2	FlyBase	CG5939-PC	name=Prm-PC
45	1	FlyBase	CG7070-PA	name=PyK-PA
46	1	FlyBase	CG7145-PA	name=P5CDh1-PA
47	1	FlyBase	CG18102-PL
48	1	FlyBase	CG15848-PA	name=Scp1-PA
49	1	FlyBase	CG3861-PA	name=kdn-PA
50	1	FlyBase	CG7470-PA
51	1	FlyBase	CG6871-PA	name=Cat-PA
52	1	FlyBase	CG6803-PL	name=Mf-PL
52	2	FlyBase	CG6803-PD	name=Mf-PD
53	1	FlyBase	CG12233-PA	name=l(1)G0156-PA
54	1	FlyBase	CG8472-PA	name=Cam-PA
55	1	FlyBase	CG7178-PG	name=wupA-PG
55	2	FlyBase	CG7178-PD	name=wupA-PD
55	3	FlyBase	CG7178-PB	name=wupA-PB
55	4	FlyBase	CG7178-PA	name=wupA-PA
56	1	FlyBase	CG11276-PA	name=RpS4-PA
57	1	FlyBase	CG43443-PA	name=hts-PA
57	2	FlyBase	CG43443-PC	name=hts-PC
58	1	FlyBase	CG11661-PI
58	2	FlyBase	CG11661-PH	name=Nc73EF-PH
60	1	FlyBase	CG16944-PA	name=sesB-PA
61	1	FlyBase	CG1259-PB	name=Cpr64Ad-PB
62	1	FlyBase	CG11876-PA	name=Pdhb-PA
63	1	FlyBase	CG1469-PA	name=Fer2LCH-PA
64	1	FlyBase	CG17369-PB	name=Vha55-PB
65	1	FlyBase	CG4389-PA	name=Mtpalpha-PA
66	1	FlyBase	CG18076-PE
66	2	FlyBase	CG18076-PH
67	1	FlyBase	CG6588-PD
67	2	FlyBase	CG6588-PC
68	1	FlyBase	CG31196-PA	name=14-3-3epsilon-PA
68	2	FlyBase	CG17870-PD	name=14-3-3zeta-PD
68	3	FlyBase	CG17870-PB	name=14-3-3zeta-PB
69	1	FlyBase	CG16820-PA	name=CG16820-PA
70	1	FlyBase	CG6647-PA	name=porin-PA
71	1	FlyBase	CG3762-PA	name=Vha68-2-PA
71	2	FlyBase	CG12403-PA	name=Vha68-1-PA
72	1	FlyBase	CG17246-PB	name=SdhA-PB
73	1	FlyBase	CG4376-PA	name=Actn-PA
74	1	FlyBase	CG9812-PB	name=CG9812-PB
75	1	FlyBase	CG8280-PA	name=eEF1alpha1-PA
75	2	FlyBase	CG1873-PA	name=eEF1alpha2-PA
76	1	FlyBase	CG5028-PA	name=CG5028-PA
77	1	FlyBase	CG7088-PB	name=bnb-PB
78	1	FlyBase	CG4600-PA	name=yip2-PA
79	1	FlyBase	CG3201-PA	name=Mlc-c-PA
80	1	FlyBase	CG33103-PE
81	1	FlyBase	CG9355-PA	name=dy-PA
81	2	FlyBase	CG15013-PB	name=dyl-PB
82	1	FlyBase	CG7176-PA	name=Idh-PA
83	1	FlyBase	CG6186-PA	name=Tsf1-PA
84	1	FlyBase	CG1019-PA	name=Mlp84B-PA
84	2	FlyBase	CG42309-PB	name=Mlp60A-PB
85	1	FlyBase	CG3661-PA	name=RpL23-PA
86	1	FlyBase	CG9280-PA	name=Glt-PA
87	1	FlyBase	CG8900-PB	name=RpS18-PB
88	1	FlyBase	CG3725-PA	name=SERCA-PA
89	1	FlyBase	CG5320-PA	name=Gdh-PA
90	1	FlyBase	CG4094-PA	name=Fum1-PA
91	1	FlyBase	CG5962-PA	name=Arr2-PA
92	1	FlyBase	CG1743-PC	name=Gs2-PC
93	1	FlyBase	CG17903-PA	name=Cyt-c-p-PA
94	1	FlyBase	CG1330-PA	name=Ccp84Ae-PA
95	1	FlyBase	CG16885-PA	name=CG16885-PA
96	1	FlyBase	CG6030-PB	name=ATPsynD-PB
97	1	FlyBase	CG4233-PA	name=Got2-PA
98	1	FlyBase	CG42344-PD
99	1	FlyBase	CG1744-PA
100	1	FlyBase	CG4260-PA	name=AP-2alpha-PA
101	1	FlyBase	CG33868-PA	name=His2B:CG33868-PA
102	1	FlyBase	CG4104-PA	name=Tps1-PA
103	1	FlyBase	CG2238-PA	name=eEF2-PA
104	1	FlyBase	CG3127-PA	name=Pgk-PA
105	1	FlyBase	CG31618-PA	name=His2A:CG31618-PA
105	2	FlyBase	CG5499-PA	name=His2Av-PA
106	1	FlyBase	CG5695-PH
107	1	FlyBase	CG8322-PD	name=ATPCL-PD
108	1	FlyBase	CG17127-PA	name=CG17127-PA
109	1	FlyBase	CG2286-PA	name=ND-75-PA
110	1	FlyBase	CG1883-PD	name=RpS7-PD
111	1	FlyBase	CG12101-PA	name=Hsp60A-PA
112	1	FlyBase	CG1065-PA	name=Scsalpha1-PA
113	1	FlyBase	CG8251-PA	name=Pgi-PA
114	1	FlyBase	CG10120-PA	name=Men-PA
115	1	FlyBase	CG32017-PB	name=CG32017-PB
116	1	FlyBase	CG5873-PA	name=cysu-PA
117	1	FlyBase	CG30122-PB	nam"
118	1	FlyBase	CG6783-PB	name=fabp-PB
119	1	FlyBase	CG1417-PE
120	1	FlyBase	CG6455-PC	name=Mitofilin-PC
121	1	FlyBase	CG3244-PA	name=Clect27-PA
122	1	FlyBase	CG8542-PA	name=Hsc70-5-PA
123	1	FlyBase	CG2171-PA	name=Tpi-PA
124	1	FlyBase	CG11949-PA
125	1	FlyBase	CG16884-PA	name=CG16884-PA
126	1	FlyBase	CG11198-PA
127	1	FlyBase	CG9012-PA	name=Chc-PA
128	1	FlyBase	CG4307-PA	name=ATPsynO-PA
129	1	FlyBase	CG14724-PA	name=COX5A-PA
130	1	FlyBase	CG7010-PA	name=Pdha-PA
131	1	FlyBase	CG6020-PA	name=ND-39-PA
132	1	FlyBase	CG42314-PK
133	1	FlyBase	CG9916-PA	name=Cyp1-PA
134	1	FlyBase	CG11963-PA	name=ScsbetaA-PA
135	1	FlyBase	CG6702-PA	name=Cbp53E-PA
137	1	FlyBase	CG4769-PA	name=Cyt-c1-PA
138	1	FlyBase	CG14994-PB	name=Gad1-PB
139	1	FlyBase	CG4145-PC	name=Col4a1-PC
140	1	FlyBase	CG5596-PB	name=Mlc1-PB
141	1	FlyBase	CG42667-PB
142	1	FlyBase	CG8036-PB	name=CG8036-PB
143	1	FlyBase	CG3595-PA	name=sqh-PA
144	1	FlyBase	CG14095-PA	name=CG14095-PA
145	1	FlyBase	CG17291-PA	name=Pp2A-29B-PA
146	1	FlyBase	CG10077-PA	name=CG10077-PA
146	2	FlyBase	CG10279-PA	name=Rm62-PA
146	3	FlyBase	CG10777-PB	name=mahe-PB
147	1	FlyBase	CG30092-PF
148	1	FlyBase	CG11793-PA	name=Sod1-PA
149	1	FlyBase	CG15811-PA	name=Rop-PA
150	1	FlyBase	CG5920-PA	name=RpS2-PA
151	1	FlyBase	CG5867-PA	name=CG5867-PA
152	1	FlyBase	CG5014-PA	name=Vap33-PA
153	1	FlyBase	CG2331-PA	name=TER94-PA
154	1	FlyBase	CG6988-PA	name=Pdi-PA
155	1	FlyBase	CG12262-PA	name=CG12262-PA
156	1	FlyBase	CG6055-PA	name=CG6055-PA
157	1	FlyBase	CG13935-PA	name=Cpr62Bb-PA
157	2	FlyBase	CG7076-PA	name=Cpr66Cb-PA
158	1	FlyBase	CG6917-PA	name=Est-6-PA
159	1	FlyBase	CG9674-PA
160	1	FlyBase	CG4609-PA	name=fax-PA
161	1	FlyBase	CG6663-PA	name=Spn77Bb-PA
162	1	FlyBase	CG10237-PA	name=CG10237-PA
163	1	FlyBase	CG4115-PA	name=CG4115-PA
164	1	FlyBase	CG8770-PA	name=Gbeta76C-PA
165	1	FlyBase	CG9894-PB	name=Bacc-PB
166	1	FlyBase	CG1668-PA	name=Obp19d-PA
167	1	FlyBase	CG5023-PA	name=CG5023-PA
168	1	FlyBase	CG6439-PA	name=Idh3b-PA
169	1	FlyBase	CG14648-PA	name=lost-PA
170	1	FlyBase	CG12079-PA	name=ND-30-PA
171	1	FlyBase	CG3139-PA	name=Syt1-PA
172	1	FlyBase	CG8189-PA	name=ATPsynB-PA
173	1	FlyBase	CG16858-PA	name=vkg-PA
174	1	FlyBase	CG3922-PB	name=RpS17-PB
175	1	FlyBase	CG7433-PB	name=Gabat-PB
176	1	FlyBase	CG6779-PA	name=RpS3-PA
177	1	FlyBase	CG9261-PD	name=nrv2-PD
177	2	FlyBase	CG9261-PC	name=nrv2-PC
178	1	FlyBase	CG3731-PA	name=UQCR-C1-PA
179	1	FlyBase	CG13240-PA	name=ND-B17-PA
180	1	FlyBase	CG6084-PA	name=CG6084-PA
181	1	FlyBase	CG8201-PS
182	1	FlyBase	CG16886-PA	name=CG16886-PA
183	1	FlyBase	CG2168-PA	name=RpS3A-PA
184	1	FlyBase	CG5261-PB	name=muc-PB
185	1	FlyBase	CG5889-PA	name=Men-b-PA
186	1	FlyBase	CG2297-PA	name=Obp44a-PA
187	1	FlyBase	CG14207-PA	name=CG14207-PA
187	2	FlyBase	CG14207-PB	name=CG14207-PB
188	1	FlyBase	CG1633-PB	name=Jafrac1-PB
189	1	FlyBase	CG1088-PB	name=Vha26-PB
190	1	FlyBase	CG6543-PB	name=Echs1-PB
191	1	FlyBase	CG3620-PA
192	1	FlyBase	CG4634-PA	name=Nurf-38-PA
193	1	FlyBase	CG18069-PA
194	1	FlyBase	CG7977-PA	name=RpL23A-PA
195	1	FlyBase	CG14206-PB	name=RpS10b-PB
196	1	FlyBase	CG2216-PA	name=Fer1HCH-PA
197	1	FlyBase	CG1782-PA	name=Uba1-PA
198	1	FlyBase	CG12120-PA	name=t-PA
199	1	FlyBase	CG45077-PA	name=fau-PA
199	2	FlyBase	CG45076-PA	name=CG45076-PA
199	3	FlyBase	CG45076-PE	name=CG45076-PE
199	4	FlyBase	CG45078-PA	name=CG45078-PA
200	1	FlyBase	CG3074-PB	name=Swim-PB
201	1	FlyBase	CG31352-PA	name=U"
201	2	FlyBase	CG31352-PH	name=Unc-115a-PH
202	1	FlyBase	CG4464-PD	name=RpS19a-PD
203	1	FlyBase	CG10664-PA	name=COX4-PA
204	1	FlyBase	CG4422-PA	name=Gdi-PA
205	1	FlyBase	CG13047-PB	name=CG13047-PB
206	1	FlyBase	CG2968-PA	name=ATPsyndelta-PA
207	1	FlyBase	CG2151-PA	name=Trxr-1-PA
208	1	FlyBase	CG7434-PA	name=RpL22-PA
209	1	FlyBase	CG7430-PA	name=CG7430-PA
210	1	FlyBase	CG31705-PA	name=CG31705-PA
211	1	FlyBase	CG13026-PB	name=CG13026-PB
212	1	FlyBase	CG6050-PA	name=mEFTu1-PA
213	1	FlyBase	CG2981-PA	name=TpnC41C-PA
214	1	FlyBase	CG5711-PA	name=Arr1-PA
215	1	FlyBase	CG14792-PA	name=sta-PA
216	1	FlyBase	CG1780-PA	name=Idgf4-PA
217	1	FlyBase	CG17759-PD	name=Galphaq-PD
218	1	FlyBase	CG11473-PA	name=OtopLa-PA
218	2	FlyBase	CG42492-PC	name=Ot"
219	1	FlyBase	CG5214-PA	name=CG5214-PA
220	1	FlyBase	CG8193-PA	name=PPO2-PA
221	1	FlyBase	CG1721-PA	name=Pglym78-PA
222	1	FlyBase	CG3379-PA	name=His4r-PA
223	1	FlyBase	CG1803-PA	name=regucalcin-PA
223	2	FlyBase	CG3504-PA	name=inaD-PA
223	3	FlyBase	CG7390-PA	name=smp-30-PA
224	1	FlyBase	CG13627-PA	name=CG13627-PA
225	1	FlyBase	CG6686-PA	name=CG6686-PA
226	1	FlyBase	CG7490-PA	name=RpLP0-PA
227	1	FlyBase	CG8332-PA	name=RpS15-PA
228	1	FlyBase	CG5271-PA	name=RpS27A-PA
228	2	FlyBase	CG2960-PA	name=RpL40-PA
229	1	FlyBase	CG9369-PA	name=m-PA
229	2	FlyBase	CG10545-PA	name=Gbeta13F-PA
230	1	FlyBase	CG4581-PA	name=Thiolase-PA
231	1	FlyBase	CG34034-PB	name=CG34034-PB
232	1	FlyBase	CG9503-PA	name=CG9503-PA
233	1	FlyBase	CG1725-PB
234	1	FlyBase	CG1640-PB	name=CG1640-PB
235	1	FlyBase	CG9512-PA	name=CG9512-PA
236	1	FlyBase	CG2139-PA	nam"
237	1	FlyBase	CG9485-PA	name=CG9485-PA
238	1	FlyBase	CG30084-PN
238	2	FlyBase	CG30084-PC
239	1	FlyBase	CG7610-PA	name=ATPsyngamma-PA
240	1	FlyBase	CG5020-PA
241	1	FlyBase	CG5502-PA	name=RpL4-PA
242	1	FlyBase	CG6416-PE	name=Zasp66-PE
243	1	FlyBase	CG6514-PA	name=TpnC25D-PA
244	1	FlyBase	CG10045-PA	name=GstD1-PA
244	2	FlyBase	CG18548-PA	name=GstD10-PA
245	1	FlyBase	CG15007-PA	name=Cpr64Ab-PA
246	1	FlyBase	CG1715-PA	name=Chchd3-PA
247	1	FlyBase	CG9075-PA	name=eIF4A-PA
248	1	FlyBase	CG2146-PA
249	1	FlyBase	CG11267-PA	name=CG11267-PA
250	1	FlyBase	CG6092-PA	name=Dak1-PA
251	1	FlyBase	CG2520-PA	name=lap-PA
252	1	FlyBase	CG11382-PB	name=CG11382-PB
253	1	FlyBase	CG4998-PA	name=CG4998-PA
254	1	FlyBase	CG2239-PA	name=jdp-PA
255	1	FlyBase	CG8922-PA	name=RpS5a-PA
256	1	FlyBase	CG7461-PB	name=CG7461-PB
257	1	FlyBase	CG9579-PA	name=AnxB10-PA
258	1	FlyBase	CG3937-PA
259	1	FlyBase	CG8844-PA	name=ND-PDSW-PA
260	1	FlyBase	CG13049-PA	name=CG13049-PA
261	1	FlyBase	CG4254-PA	name=tsr-PA
262	1	FlyBase	CG8863-PA	name=Droj2-PA
263	1	FlyBase	CG16936-PA	name=GstE12-PA
264	1	FlyBase	CG15862-PA	name=Pka-R2-PA
265	1	FlyBase	CG8329-PA	name=CG8329-PA
266	1	FlyBase	CG2082-PA	name=CG2082-PA
267	1	FlyBase	CG5594-PA
268	1	FlyBase	CG2210-PC	name=awd-PC
269	1	FlyBase	CG8050-PA	name=Cys-PA
270	1	FlyBase	CG13432-PA	name=qsm-PA
271	1	FlyBase	CG1970-PA	name=ND-49-PA
272	1	FlyBase	CG9390-PA	name=AcCoAS-PA
273	1	FlyBase	CG11143-PA	name=Inos-PA
274	1	FlyBase	CG3902-PA	name=CG3902-PA
275	1	FlyBase	CG7971-PA	name=CG7971-PA
276	1	FlyBase	CG17489-PA	name=RpL5-PA
277	1	FlyBase	CG10233-PA	name=rtp-PA
278	1	FlyBase	CG1471-PB	name=CDase-PB
279	1	FlyBase	CG33126-PA	name=NLaz-PA
280	1	FlyBase	CG4001-PA
281	1	FlyBase	CG3011-PA	name=Shmt-PA
282	1	FlyBase	CG7113-PA	name=scu-PA
283	1	FlyBase	CG5590-PA	name=CG5590-PA
284	1	FlyBase	CG9914-PA	name=CG9914-PA
285	1	FlyBase	CG2150-PA	name=CG2150-PA
286	1	FlyBase	CG32694-PB	name=CG32694-PB
286	2	FlyBase	CG32694-PA	name=CG32694-PA
287	1	FlyBase	CG1106-PA	name=Gel-PA
288	1	FlyBase	CG4379-PB	name=Pka-C1-PB
289	1	FlyBase	CG11567-PA	name=Cpr-PA
290	1	FlyBase	CG6343-PA	name=ND-42-PA
291	1	FlyBase	CG4067-PA	name=pug-PA
292	1	FlyBase	CG5362-PA	name=Mdh1-PA
293	1	FlyBase	CG9572-PA	name=CG9572-PA
294	1	FlyBase	CG9577-PA	name=CG9577-PA
295	1	FlyBase	CG10211-PA	name=CG10211-PA
296	1	FlyBase	CG1404-PB	name=Ran-PB
297	1	FlyBase	CG1634-PA	name=Nrg-PA
298	1	FlyBase	CG8884-PF	name=Sap47-PF
299	1	FlyBase	CG8983-PA	name=ERp60-PA
300	1	FlyBase	CG4859-PC	name=Mmp1-PC
301	1	FlyBase	CG1411-PA	name=CRMP-PA
302	1	FlyBase	CG5210-PA	name=Idgf6-PA
303	1	FlyBase	CG16901-PA	name=sqd-PA
304	1	FlyBase	CG7002-PA
305	1	FlyBase	CG6603-PA	name=Hsc70Cb-PA
306	1	FlyBase	CG6287-PA	name=CG6287-PA
307	1	FlyBase	CG3192-PA	name=ND-ASHI-PA
308	1	FlyBase	CG3747-PB	name=Eaat1-PB
309	1	FlyBase	CG16935-PA	name=CG16935-PA
310	1	FlyBase	CG11522-PA	name=RpL6-PA
311	1	FlyBase	CG1648-PA	name=CG1648-PA
312	1	FlyBase	CG6904-PA	name=GlyS-PA
313	1	FlyBase	CG4784-PA	name=Cpr72Ec-PA
314	1	FlyBase	CG10071-PA	name=RpL29-PA
315	1	FlyBase	CG8415-PB	name=RpS23-PB
316	1	FlyBase	CG3989-PA	name=Paics-PA
317	1	FlyBase	CG8663-PE	name=nrv3-PE
318	1	FlyBase	CG15650-PA	name=CG15650-PA
319	1	FlyBase	CG8627-PB	name=Dbi-PB
320	1	FlyBase	CG8479-PA
321	1	FlyBase	CG12532-PA	name=AP-1-2beta-PA
322	1	FlyBase	CG30101-PA	name=CG30101-PA
323	1	FlyBase	CG7765-PA	name=Khc-PA
324	1	FlyBase	CG1539-PD	name=tmod-PD
325	1	FlyBase	CG7217-PA	name=Prx5-PA
326	1	FlyBase	CG6028-PA	name=CG6028-PA
327	1	FlyBase	CG13057-PA	name=retinin-PA
328	1	FlyBase	CG8905-PA	name=Sod2-PA
329	1	FlyBase	CG7808-PC	name=RpS8-PC
330	1	FlyBase	CG5945-PA	name=CG5945-PA
331	1	FlyBase	CG1524-PB	name=RpS14a-PB
332	1	FlyBase	CG10863-PA	name=CG10863-PA
333	1	FlyBase	CG10377-PA	name=Hrb27C-PA
334	1	FlyBase	CG8024-PB	name=Rab32-PB
335	1	FlyBase	CG9429-PA	name=Calr-PA
336	1	FlyBase	CG7073-PA	name=Sar1-PA
337	1	FlyBase	CG14996-PB	name=Chd64-PB
338	1	FlyBase	CG2342-PA	name=Ccp84Ag-PA
339	1	FlyBase	CG9391-PA	name=CG9391-PA
340	1	FlyBase	CG6944-PA	name=Lam-PA
341	1	FlyBase	CG3314-PA	name=RpL7A-PA
342	1	FlyBase	CG34069-PA	name=mt:CoII-PA
343	1	FlyBase	CG32593-PD	name=Flo2-PD
344	1	FlyBase	CG8732-PD	name=Acsl-PD
345	1	FlyBase	CG2718-PC	name=Gs1-PC
346	1	FlyBase	CG8759-PB	name=Nacalpha-PB
347	1	FlyBase	CG5177-PA	name=CG5177-PA
348	1	FlyBase	CG6851-PB	name=Mtch-PB
349	1	FlyBase	CG10830-PA	name=Ktl-PA
350	1	FlyBase	CG5355-PA	name=CG5355-PA
351	1	FlyBase	CG33138-PA	name=AGBE-PA
352	1	FlyBase	CG8582-PA	name=Sh3beta-PA
353	1	FlyBase	CG12013-PA	name=PHGPx-PA
354	1	FlyBase	CG17521-PC	name=RpL10-PC
355	1	FlyBase	CG16932-PB
355	2	FlyBase	CG6562-PB	name=Synj-PB
356	1	FlyBase	CG33113-PF	name=Rtnl1-PF
357	1	FlyBase	CG7057-PA	name=AP-2mu-PA
358	1	FlyBase	CG6180-PA	name=CG6180-PA
359	1	FlyBase	CG11051-PA	name=Nplp2-PA
360	1	FlyBase	CG34417-PD
361	1	FlyBase	CG8938-PA	name=GstS1-PA
362	1	FlyBase	CG11390-PA	name=EbpIII-PA
363	1	FlyBase	CG7380-PA	name=baf-PA
364	1	FlyBase	CG1507-PA	name=Pur-alpha-PA
364	2	FlyBase	CG1507-PB	name=Pur-alpha-PB
365	1	FlyBase	CG11739-PC	name=Sfxn1-3-PC
366	1	FlyBase	CG7834-PA	name=CG7834-PA
367	1	FlyBase	CG10236-PA
368	1	FlyBase	CG2254-PA	name=Ldsdh1-PA
369	1	FlyBase	CG5330-PA	name=Nap1-PA
370	1	FlyBase	CG30069-PA	name=CG30069-PA
371	1	FlyBase	CG2767-PA	name=CG2767-PA
372	1	FlyBase	CG11015-PA	name=COX5B-PA
373	1	FlyBase	CG10527-PA	name=CG10527-PA
374	1	FlyBase	CG8048-PA	name=Vha44-PA
375	1	FlyBase	CG4651-PA	name=RpL13-PA
376	1	FlyBase	CG10363-PA	name=Tep4-PA
377	1	FlyBase	CG2033-PC	name=RpS15Aa-PC
378	1	FlyBase	CG4463-PA	name=Hsp23-PA
379	1	FlyBase	CG5165-PA	name=Pgm-PA
380	1	FlyBase	CG4087-PA	name=RpLP1-PA
381	1	FlyBase	CG5730-PA	name=AnxB9-PA
382	1	FlyBase	CG2668-PA	name=Ebp-PA
383	1	FlyBase	CG6148-PA	name=Past1-PA
384	1	FlyBase	CG4692-PB	name=ATPsynF-PB
385	1	FlyBase	CG4897-PA	name=RpL7-PA
386	1	FlyBase	CG4800-PA	name=Tctp-PA
387	1	FlyBase	CG32490-PAA	name=cpx-PAA
388	1	FlyBase	CG8200-PA	name=Flo1-PA
389	1	FlyBase	CG1963-PA	name=Pcd-PA
390	1	FlyBase	CG9819-PA	name=CanA-14F-PA
391	1	FlyBase	CG6598-PA	name=Fdh-PA
392	1	FlyBase	CG17337-PA	name=CG17337-PA
393	1	FlyBase	CG12408-PA	name=TpnC4-PA
394	1	FlyBase	CG18815-PA	name=CG18815-PA
395	1	FlyBase	CG13389-PA	name=RpS13-PA
396	1	FlyBase	CG13388-PA	name=Akap200-PA
397	1	FlyBase	CG14235-PA	name=COX6B-PA
398	1	FlyBase	CG2621-PD	name=sgg-PD
399	1	FlyBase	CG7930-PA	name=TpnC73F-PA
400	1	FlyBase	CG15615-PB	name=CG15615-PB
401	1	FlyBase	CG10596-PA	name=Msr-110-PA
402	1	FlyBase	CG8604-PA	name=Amph-PA
403	1	FlyBase	CG17248-PA	name=nSyb-PA
404	1	FlyBase	CG3416-PA	name=Rpn8-PA
405	1	FlyBase	CG17272-PA	name=CG17272-PA
406	1	FlyBase	CG4685-PA	name=Ssadh-PA
407	1	FlyBase	CG10686-PA	name=tral-PA
408	1	FlyBase	CG15693-PA	name=RpS20-PA
409	1	FlyBase	CG4696-PA	name=Mp20-PA
410	1	FlyBase	CG32789-PA	name=HIP-PA
411	1	FlyBase	CG5844-PA	name=CG5844-PA
412	1	FlyBase	CG10540-PA	name=cpa-PA
413	1	FlyBase	CG7762-PA	name=Rpn1-PA
414	1	FlyBase	CG10126-PA	name=CG10126-PA
415	1	FlyBase	CG16857-PA	name=bdl-PA
416	1	FlyBase	CG3724-PA	name=Pgd-PA
417	1	FlyBase	CG12269-PB	name=euc-PB
418	1	FlyBase	CG17332-PA	name=VhaSFD-PA
419	1	FlyBase	CG4847-PA	name=CG4847-PA
420	1	FlyBase	CG3283-PA	name=SdhB-PA
421	1	FlyBase	CG31508-PA	name=TotC-PA
422	1	FlyBase	CG1349-PB	name=dj-1beta-PB
423	1	FlyBase	CG2604-PA	name=CG2604-PA
424	1	FlyBase	CG7378-PA	name=CG7378-PA
425	1	FlyBase	CG6684-PA	name=RpS25-PA
426	1	FlyBase	CG12519-PA	name=CG12519-PA
427	1	FlyBase	CG14762-PA	name=CG14762-PA
428	1	FlyBase	CG2746-PA	name=RpL19-PA
429	1	FlyBase	CG1982-PA	name=Sodh-1-PA
430	1	FlyBase	CG18285-PA	name=igl-PA
431	1	FlyBase	CG8416-PB	name=Rho1-PB
432	1	FlyBase	CG1561-PB	name=CG1561-PB
433	1	FlyBase	CG9140-PA	name=ND-51-PA
434	1	FlyBase	CG9603-PA	name=COX7A-PA
435	1	FlyBase	CG43479-PB	name=nwk-PB
436	1	FlyBase	CG4412-PA	name=ATPsynCF6-PA
437	1	FlyBase	CG11111-PB
438	1	FlyBase	CG34115-PA	name=CG34115-PA
439	1	FlyBase	CG11901-PB	name=eEF1gamma-PB
440	1	FlyBase	CG1489-PA	name=Rpt6-PA
441	1	FlyBase	CG45110-PA	name=tau-PA
442	1	FlyBase	CG6459-PA	name=P32-PA
443	1	FlyBase	CG17876-PA	name=Amy-d-PA
444	1	FlyBase	CG1483-PA	name=Map205-PA
445	1	FlyBase	CG1821-PA	name=RpL31-PA
446	1	FlyBase	CG9282-PA	name=RpL24-PA
447	1	FlyBase	CG4533-PA	name=l(2)efl-PA
448	1	FlyBase	CG5655-PA	name=Rsf1-PA
449	1	FlyBase	CG3944-PA	name=ND-23-PA
450	1	FlyBase	CG7595-PA
451	1	FlyBase	CG2204-PB	name=Galphao-PB
452	1	FlyBase	CG9090-PA	name=Mpcp1-PA
452	2	FlyBase	CG4994-PA	name=Mpcp2-PA
453	1	FlyBase	CG5703-PA	name=ND-24-PA
454	1	FlyBase	CG11413-PA	name=CG11413-PA
455	1	FlyBase	CG14904-PA	name=Scp2-PA
456	1	FlyBase	CG8495-PA	name=RpS29-PA
457	1	FlyBase	CG9518-PA	name=CG9518-PA
458	1	FlyBase	CG4347-PA	name=UGP-PA
459	1	FlyBase	CG12775-PA	name=RpL21-PA
460	1	FlyBase	CG9734-PC	name=glob1-PC
461	1	FlyBase	CG5826-PA	name=Prx3-PA
462	1	FlyBase	CG14028-PA	name=cype-PA
463	1	FlyBase	CG4182-PA	name=yellow-c-PA
464	1	FlyBase	CG31605-PE	name=Bsg-PE
465	1	FlyBase	CG11089-PA	name=CG11089-PA
466	1	FlyBase	CG8680-PA	name=ND-13A-PA
467	1	FlyBase	CG4046-PA	name=RpS16-PA
468	1	FlyBase	CG31030-PA	name=CG31030-PA
469	1	FlyBase	CG7903-PA	name=CG7903-PA
470	1	FlyBase	CG10423-PA	name=RpS27-PA
471	1	FlyBase	CG1099-PA	nam"
472	1	FlyBase	CG7106-PB	name=lectin-28C-PB
473	1	FlyBase	CG12787-PA	name=hoe1-PA
474	1	FlyBase	CG1865-PB	name=Spn43Ab-PB
475	1	FlyBase	CG8430-PA	name=Got1-PA
476	1	FlyBase	CG10119-PA	name=LamC-PA
477	1	FlyBase	CG9888-PA	name=Fib-PA
478	1	FlyBase	CG31136-PA	name=Syx1A-PA
479	1	FlyBase	CG3985-PA	name=Syn-PA
480	1	FlyBase	CG9331-PA	name=CG9331-PA
481	1	FlyBase	CG3446-PA	name=ND-B16.6-PA
482	1	FlyBase	CG3299-PA	name=Vinc-PA
483	1	FlyBase	CG6518-PA
484	1	FlyBase	CG2028-PB	name=CkIalpha-PB
485	1	FlyBase	CG17896-PA	name=CG17896-PA
486	1	FlyBase	CG32548-PB	name=CG32548-PB
487	1	FlyBase	CG6253-PA	name=RpL14-PA
488	1	FlyBase	CG11765-PA	name=Prx2540-2-PA
489	1	FlyBase	CG12203-PA	name=ND-18-PA
490	1	FlyBase	CG6143-PB	name=Pep-PB
491	1	FlyBase	CG8553-PB	name=SelD-PB
492	1	FlyBase	CG31764-PA	name=vir-1-PA
493	1	FlyBase	CG12859-PA	name=ND-B15-PA
494	1	FlyBase	CG5119-PC	name=pAbp-PC
495	1	FlyBase	CG2098-PA	name=FeCH-PA
496	1	FlyBase	CG32521-PA	name=CG32521-PA
497	1	FlyBase	CG2852-PA	name=CG2852-PA
498	1	FlyBase	CG6409-PA	name=CG6409-PA
499	1	FlyBase	CG17816-PE
500	1	FlyBase	CG4550-PA	name=ninaE-PA
501	1	FlyBase	CG18624-PA	name=ND-MNLL-PA
502	1	FlyBase	CG15697-PA	name=RpS30-PA
503	1	FlyBase	CG16817-PA	name=p23-PA
504	1	FlyBase	CG6582-PA	name=Aac11-PA
505	1	FlyBase	CG4863-PA	name=RpL3-PA
506	1	FlyBase	CG2827-PA	name=Taldo-PA
507	1	FlyBase	CG14397-PA	name=CG14397-PA
508	1	FlyBase	CG44242-PA	name=CG44242-PA
509	1	FlyBase	CG7925-PB	name=tko-PB
510	1	FlyBase	CG5650-PA	name=Pp1-87B-PA
510	2	FlyBase	CG2096-PA	name=flw-PA
511	1	FlyBase	CG5268-PA	name=blp-PA
512	1	FlyBase	CG42237-PA	name=CG42237-PA
513	1	FlyBase	CG42326-PE	name=C"
514	1	FlyBase	CG15093-PB	name=CG15093-PB
515	1	FlyBase	CG16712-PA	name=IM33-PA
516	1	FlyBase	CG7726-PA	name=RpL11-PA
517	1	FlyBase	CG32701-PA	name=l(1)G0320-PA
518	1	FlyBase	CG2720-PA	name=Stip1-PA
519	1	FlyBase	CG3140-PA	name=Adk2-PA
520	1	FlyBase	CG9441-PA	name=Pu-PA
521	1	FlyBase	CG6673-PB	name=GstO2-PB
522	1	FlyBase	CG3214-PC	name=ND-B17.2-PC
523	1	FlyBase	CG7917-PA	name=Nlp-PA
524	1	FlyBase	CG9258-PA	name=nrv1-PA
525	1	FlyBase	CG1866-PA	name=Moca-cyp-PA
526	1	FlyBase	CG16916-PA	name=Rpt3-PA
527	1	FlyBase	CG9983-PA	name=Hrb98DE-PA
527	2	FlyBase	CG12749-PA	name=Hrb87F-PA
528	1	FlyBase	CG3800-PA	name=CNBP-PA
529	1	FlyBase	CG3683-PA	name=ND-19-PA
530	1	FlyBase	CG1548-PA	name=cathD-PA
531	1	FlyBase	CG9446-PA	name=coro-PA
532	1	FlyBase	CG9526-PB	name=frj-PB
533	1	FlyBase	CG1709-PB	name=Vha100-1-P"
534	1	FlyBase	CG44244-PB	name=Gyg-PB
535	1	FlyBase	CG4577-PA	name=CG4577-PA
536	1	FlyBase	CG31795-PC	name=I"
537	1	FlyBase	CG5903-PA	name=CG5903-PA
538	1	FlyBase	CG9762-PA	name=ND-SGDH-PA
539	1	FlyBase	CG6512-PA	name=CG6512-PA
540	1	FlyBase	CG18428-PA	name=CG18428-PA
541	1	FlyBase	CG7708-PA	name=CG7708-PA
542	1	FlyBase	CG12345-PA	name=ChAT-PA
543	1	FlyBase	CG1263-PA	name=RpL8-PA
544	1	FlyBase	CG3186-PB	name=eEF5-PB
545	1	FlyBase	CG1341-PA	name=Rpt1-PA
546	1	FlyBase	CG13358-PD	name=CG13358-PD
547	1	FlyBase	CG6781-PA	name=se-PA
548	1	FlyBase	CG4494-PA	name=smt3-PA
549	1	FlyBase	CG42749-PD	name=CG42749-PD
550	1	FlyBase	CG7415-PB	name=DppIII-PB
551	1	FlyBase	CG32156-PE	name=Mbs-PE
552	1	FlyBase	CG4086-PA	name=Su(P)-PA
553	1	FlyBase	CG6213-PA	name=Vha13-PA
554	1	FlyBase	CG3265-PB	name=Eb1-PB
555	1	FlyBase	CG32435-PB	name=chb-PB
556	1	FlyBase	CG10602-PD	name=CG10602-PD
557	1	FlyBase	CG1112-PA	name=alpha-Est7-PA
558	1	FlyBase	CG10297-PA	name=Acp65Aa-PA
559	1	FlyBase	CG8186-PA	name=Vha36-1-PA
560	1	FlyBase	CG31509-PA	name=TotA-PA
561	1	FlyBase	CG11001-PA	name=Fkbp12-PA
562	1	FlyBase	CG17907-PA	name=Ace-PA
563	1	FlyBase	CG12400-PA	name=ND-B14.5B-PA
564	1	FlyBase	CG7875-PA
565	1	FlyBase	CG2862-PA	name=CG2862-PA
566	1	FlyBase	CG5162-PA	name=CG5162-PA
567	1	FlyBase	CG42345-PA	name=stw-PA
568	1	FlyBase	CG5289-PA	name=Rpt2-PA
569	1	FlyBase	CG10697-PB	name=Ddc-PB
570	1	FlyBase	CG18345-PA
571	1	FlyBase	CG3455-PB	name=Rpt4-PB
572	1	FlyBase	CG17280-PA	name=levy-PA
573	1	FlyBase	CG1732-PA	name=Gat-PA
574	1	FlyBase	CG6341-PB	name=eEF1beta-PB
575	1	FlyBase	CG15081-PC	name=Phb2-PC
576	1	FlyBase	CG12082-PA	name=Usp5-PA
577	1	FlyBase	CG3082-PB	name=l(2)k09913-PB
578	1	FlyBase	CG12814-PB	name=CG12814-PB
579	1	FlyBase	CG1976-PB	name=RhoGAP100F-PB
580	1	FlyBase	CG1367-PA	name=CecA2-PA
581	1	FlyBase	CG4821-PD	name=teq-PD
582	1	FlyBase	CG10932-PA	name=CG10932-PA
583	1	FlyBase	CG12070-PA	name=Sap-r-PA
584	1	FlyBase	CG6463-PA	name=ND-13B-PA
585	1	FlyBase	CG9160-PA	name=ND-ACP-PA
586	1	FlyBase	CG2846-PA	name=CG2846-PA
587	1	FlyBase	CG5012-PA	name=mRpL12-PA
588	1	FlyBase	CG31617-PA	name=His1:CG31617-PA
589	1	FlyBase	CG3001-PA	name=Hex-A-PA
590	1	FlyBase	CG2665-PA	name=EbpII-PA
591	1	FlyBase	CG8107-PA	name=CalpB-PA
592	1	FlyBase	CG2207-PF	name=Df31-PF
593	1	FlyBase	CG3395-PA	name=RpS9-PA
594	1	FlyBase	CG16765-PD	name=ps-PD
595	1	FlyBase	CG17190-PB	name=CG17190-PB
596	1	FlyBase	CG32451-PB	name=SPoCk-PB
597	1	FlyBase	CG9009-PA	name=pdgy-PA
598	1	FlyBase	CG4944-PA	name=cib-PA
599	1	FlyBase	CG3320-PA	name=Rab1-PA
599	2	FlyBase	CG17060-PA	name=Rab10-PA
600	1	FlyBase	CG4466-PA	name=Hsp27-PA
601	1	FlyBase	CG10550-PB	name=CG10550-PB
602	1	FlyBase	CG31363-PC	name=Jupiter-PC
603	1	FlyBase	CG15080-PA	name=CG15080-PA
604	1	FlyBase	CG7269-PC	name=Hel25E-PC
605	1	FlyBase	CG12559-PE	name=rl-PE
606	1	FlyBase	CG3321-PA	name=ATPsynE-PA
607	1	FlyBase	CG1987-PA	name=Rbp1-like-PA
608	1	FlyBase	CG6141-PA	name=RpL9-PA
609	1	FlyBase	CG8498-PA	name=CG8498-PA
610	1	FlyBase	CG6703-PB
611	1	FlyBase	CG9285-PA	name=Dip-B-PA
612	1	FlyBase	CG3057-PA	name=colt-PA
613	1	FlyBase	CG6510-PA	name=RpL18A-PA
614	1	FlyBase	CG12473-PE	name=stnB-PE
615	1	FlyBase	CG9306-PA	name=ND-B22-PA
616	1	FlyBase	CG42724-PC	name=CG42724-PC
617	1	FlyBase	CG10724-PA	name=flr-PA
618	1	FlyBase	CG6776-PA	name=GstO3-PA
619	1	FlyBase	CG3203-PB	name=RpL17-PB
620	1	FlyBase	CG5045-PA	name=CG5045-PA
621	1	FlyBase	CG8778-PA	name=CG8778-PA
622	1	FlyBase	CG6767-PA	name=CG6767-PA
623	1	FlyBase	CG6995-PB	name=Saf-B-PB
624	1	FlyBase	CG4918-PA	name=RpLP2-PA
625	1	FlyBase	CG44746-PB
626	1	FlyBase	CG33979-PA	name=capt-PA
627	1	FlyBase	CG17921-PB	name=HmgZ-PB
628	1	FlyBase	CG11271-PB	name=RpS12-PB
629	1	FlyBase	CG7630-PA	name=CG7630-PA
630	1	FlyBase	CG10181-PA	name=M"
631	1	FlyBase	CG6782-PA	name=sea-PA
632	1	FlyBase	CG10924-PA	name=Pepck2-PA
633	1	FlyBase	CG12740-PB	name=RpL28-PB
634	1	FlyBase	CG5821-PA	name=qkr58E-2-PA
635	1	FlyBase	CG7409-PA	name=CG7409-PA
636	1	FlyBase	CG17058-PA	name=Peritrophin-A-PA
637	1	FlyBase	CG12163-PA	name=CG12163-PA
638	1	FlyBase	CG1101-PA	name=Ref1-PA
639	1	FlyBase	CG4916-PA	name=me31B-PA
640	1	FlyBase	CG9057-PA	name=Lsd-2-PA
641	1	FlyBase	CG10701-PA	name=Moe-PA
642	1	FlyBase	CG10672-PA	name=CG10672-PA
643	1	FlyBase	CG31075-PA	name=CG31075-PA
644	1	FlyBase	CG33715-PB
645	1	FlyBase	CG3195-PA	name=RpL12-PA
646	1	FlyBase	CG3621-PA	name=ND-B14.5A-PA
647	1	FlyBase	CG9336-PA	name=CG9336-PA
648	1	FlyBase	CG14027-PA	name=TotM-PA
649	1	FlyBase	CG7111-PA	name=Rack1-PA
650	1	FlyBase	CG11218-PA	name=Obp56d-PA
651	1	FlyBase	CG11455-PA	name=ND-15-PA
652	1	FlyBase	CG8256-PC	name=Gpo1-PC
653	1	FlyBase	CG1907-PA	name=CG1907-PA
654	1	FlyBase	CG4467-PA
655	1	FlyBase	CG4612-PA	name=CG4612-PA
656	1	FlyBase	CG3269-PA	name=Rab2-PA
657	1	FlyBase	CG18212-PF	name=alt-PF
658	1	FlyBase	CG34205-PA	name=CG34205-PA
659	1	FlyBase	CG5269-PA	name=vib-PA
660	1	FlyBase	CG4912-PA	name=eEF1delta-PA
661	1	FlyBase	CG8439-PA	name=CCT5-PA
662	1	FlyBase	CG7962-PA	name=Cds-PA
663	1	FlyBase	CG5827-PC	name=RpL37A-PC
664	1	FlyBase	CG4665-PC	name=Dhpr-PC
665	1	FlyBase	CG11274-PA	name=SRm160-PA
666	1	FlyBase	CG17950-PA	name=HmgD-PA
667	1	FlyBase	CG1956-PA	name=Rap1-PA
668	1	FlyBase	CG11654-PA	name=Ahcy-PA
669	1	FlyBase	CG5959-PA	name=MCO3-PA
670	1	FlyBase	CG43340-PM	n"
671	1	FlyBase	CG7820-PA	name=CAH1-PA
672	1	FlyBase	CG14472-PA
673	1	FlyBase	CG42351-PB	name=Jabba-PB
674	1	FlyBase	CG11324-PA	name=homer-PA
675	1	FlyBase	CG2099-PA	name=RpL35A-PA
676	1	FlyBase	CG7939-PB	name=RpL32-PB
677	1	FlyBase	CG5366-PA	name=Cand1-PA
678	1	FlyBase	CG8615-PA	name=RpL18-PA
679	1	FlyBase	CG3210-PA	name=Drp1-PA
680	1	FlyBase	CG6846-PA	name=RpL26-PA
681	1	FlyBase	CG10882-PB	name=Sec24CD-PB
682	1	FlyBase	CG5825-PA	name=His3.3A-PA
683	1	FlyBase	CG6105-PA	name=ATPsynG-PA
684	1	FlyBase	CG10374-PA	name=Lsd-1-PA
685	1	FlyBase	CG40498-PG	name=CG40498-PG
686	1	FlyBase	CG18319-PA	name=ben-PA
687	1	FlyBase	CG5381-PA	name=CG5381-PA
688	1	FlyBase	CG3967-PC	name=CG3967-PC
689	1	FlyBase	CG42341-PAA	name=Pka-R1-PAA
690	1	FlyBase	CG32208-PB	name=825-Oak-PB
691	1	FlyBase	CG6174-PA	name=Arp1-PA
692	1	FlyBase	CG15442-PA	name=RpL27A-PA
693	1	FlyBase	CG30197-PA	name=CG30197-PA
694	1	FlyBase	CG4429-PA	name=eIF4H1-PA
695	1	FlyBase	CG17520-PF	name=CkIIalpha-PF
696	1	FlyBase	CG8351-PA	name=CCT7-PA
697	1	FlyBase	CG3441-PC	name=Nplp1-PC
698	1	FlyBase	CG9834-PA	name=EndoB-PA
699	1	FlyBase	CG1910-PA	name=CG1910-PA
700	1	FlyBase	CG11073-PA	name=CG11073-PA
701	1	FlyBase	CG10712-PB	name=Chro-PB
702	1	FlyBase	CG33470-PA	name=CG33470-PA
703	1	FlyBase	CG4598-PA	name=CG4598-PA
704	1	FlyBase	CG7123-PA	name=LanB1-PA
705	1	FlyBase	CG42641-PB	name=Rpn3-PB
706	1	FlyBase	CG5065-PA	name=CG5065-PA
708	1	FlyBase	CG8857-PC	name=RpS11-PC
709	1	FlyBase	CG34199-PA	name=CG34199-PA
710	1	FlyBase	CG31997-PA	name=CG31997-PA
711	1	FlyBase	CG6009-PA	name=P5cr-PA
712	1	FlyBase	CG13928-PA	name=CG13928-PA
713	1	FlyBase	CG8547-PE	name=CG8547-PE
714	1	FlyBase	CG9074-PA	name=Mst57Da-PA
715	1	FlyBase	CG5654-PA	name=yps-PA
716	1	FlyBase	CG6008-PA	name=NP15.6-PA
717	1	FlyBase	CG42668-PD	name=CG42668-PD
718	1	FlyBase	CG4590-PA	name=Inx2-PA
719	1	FlyBase	CG4747-PA	name=CG4747-PA
720	1	FlyBase	CG10938-PA	name=Prosalpha5-PA
721	1	FlyBase	CG7532-PA	name=l(2)34Fc-PA
722	1	FlyBase	CG10078-PA	name=Prat2-PA
723	1	FlyBase	CG43657-PC	name=Myo10A-PC
724	1	FlyBase	CG10753-PA	name=SmD1-PA
725	1	FlyBase	CG33718-PC	name=Pmi-PC
726	1	FlyBase	CG8462-PA	name=Obp56e-PA
727	1	FlyBase	CG42748-PG	name=CG42748-PG
728	1	FlyBase	CG12723-PA	name=CG12723-PA
729	1	FlyBase	CG13279-PA	name=Cyt-b5-r-PA
730	1	FlyBase	CG13031-PA	name=CG13031-PA
731	1	FlyBase	CG32444-PA	name=CG32444-PA
732	1	FlyBase	CG11334-PA	name=CG11334-PA
733	1	FlyBase	CG9212-PB	name=Nipsnap-PB
734	1	FlyBase	CG2934-PA	name=VhaAC39-1-PA
735	1	FlyBase	CG3751-PA	name=RpS24-PA
736	1	FlyBase	CG9514-PA	name=CG9514-PA
737	1	FlyBase	CG17420-PA	name=RpL15-PA
738	1	FlyBase	CG14981-PA	name=mge-PA
739	1	FlyBase	CG9691-PB	name=CG9691-PB
740	1	FlyBase	CG7008-PA	name=Tudor-SN-PA
741	1	FlyBase	CG12858-PA	name=jef-PA
742	1	FlyBase	CG45065-PA	name=CG45065-PA
743	1	FlyBase	CG43073-PF
744	1	FlyBase	CG34439-PA	name=ND-MWFE-PA
745	1	FlyBase	CG2157-PA	name=CG2157-PA
746	1	FlyBase	CG5771-PB	name=Rab11-PB
747	1	FlyBase	CG9127-PA	name=Pfas-PA
748	1	FlyBase	CG8063-PA	name=yellow-f2-PA
749	1	FlyBase	CG9218-PA	name=sm-PA
750	1	FlyBase	CG8715-PB
751	1	FlyBase	CG2140-PA	name=Cyt-b5-PA
752	1	FlyBase	CG33129-PA	name=CG33129-PA
753	1	FlyBase	CG7507-PA
754	1	FlyBase	CG10811-PA
755	1	FlyBase	CG10373-PB	name=Jwa-PB
756	1	FlyBase	CG33094-PB	name=Synd-PB
757	1	FlyBase	CG14830-PA	name=CG14830-PA
758	1	FlyBase	CG42478-PA	name=Sfp60F-PA
759	1	FlyBase	CG9297-PA
760	1	FlyBase	CG17471-PA	name=PIP4K-PA
761	1	FlyBase	CG7622-PA	name=RpL36-PA
762	1	FlyBase	CG10851-PA	name=B52-PA
763	1	FlyBase	CG17734-PA	name=CG17734-PA
764	1	FlyBase	CG6329-PA	name=CG6329-PA
765	1	FlyBase	CG8103-PA	name=Mi-2-PA
766	1	FlyBase	CG2970-PA	name=CG2970-PA
767	1	FlyBase	CG31313-PA	name=CG31313-PA
768	1	FlyBase	CG6998-PB	name=ctp-PB
769	1	FlyBase	CG7361-PB	name=RFeSP-PB
770	1	FlyBase	CG3682-PA
771	1	FlyBase	CG4122-PB	name=svr-PB
772	1	FlyBase	CG15825-PB	name=fon-PB
773	1	FlyBase	CG1151-PA	name=Osi6-PA
774	1	FlyBase	CG15394-PC	name=CG15394-PC
775	1	FlyBase	CG6342-PA	nam"
776	1	FlyBase	CG1440-PA	name=CG1440-PA
777	1	FlyBase	CG31884-PB	name=Trx-2-PB
778	1	FlyBase	CG2964-PA	name=CG2964-PA
779	1	FlyBase	CG4475-PA	name=Idgf2-PA
780	1	FlyBase	CG5517-PB
781	1	FlyBase	CG9769-PA	name=eIF3f1-PA
782	1	FlyBase	CG1938-PB	name=Dlic-PB
783	1	FlyBase	CG7580-PA	name=UQCR-Q-PA
784	1	FlyBase	CG13551-PA	name=CG13551-PA
785	1	FlyBase	CG7888-PB	name=CG7888-PB
786	1	FlyBase	CG5973-PA	name=CG5973-PA
787	1	FlyBase	CG31712-PA	name=CG31712-PA
788	1	FlyBase	CG9394-PA	name=CG9394-PA
789	1	FlyBase	CG9150-PB	name=CG9150-PB
790	1	FlyBase	CG42768-PE	name=Msp300-PE
791	1	FlyBase	CG4729-PA	name=CG4729-PA
792	1	FlyBase	CG15887-PA	name=CG15887-PA
793	1	FlyBase	CG10359-PE	name=CG10359-PE
794	1	FlyBase	CG4795-PA	name=Cpn-PA
795	1	FlyBase	CG10324-PA	name=CG10324-PA
796	1	FlyBase	CG9138-PB	name=u"
797	1	FlyBase	CG15304-PA	name=Neb-cGP-PA
798	1	FlyBase	CG3529-PB	name=CG3529-PB
799	1	FlyBase	CG6983-PA	name=CG6983-PA
800	1	FlyBase	CG3644-PA	name=bic-PA
801	1	FlyBase	CG8399-PA	name=CG8399-PA
802	1	FlyBase	CG7033-PA	name=CCT2-PA
803	1	FlyBase	CG14445-PA	name=CG14445-PA
804	1	FlyBase	CG7283-PA	name=RpL10Ab-PA
805	1	FlyBase	CG45057-PA	name=ringer-PA
806	1	FlyBase	CG5915-PA	name=Rab7-PA
807	1	FlyBase	CG7399-PA	name=Hn-PA
808	1	FlyBase	CG14048-PA	name=mRpL14-PA
809	1	FlyBase	CG6523-PA	name=CG6523-PA
810	1	FlyBase	CG3584-PC	name=qkr58E-3-PC
811	1	FlyBase	CG33495-PA	name=Dup99B-PA
812	1	FlyBase	CG4904-PB	name=Prosalpha6-PB
813	1	FlyBase	CG1386-PA	name=antdh-PA
814	1	FlyBase	CG7662-PA	name=veli-PA
815	1	FlyBase	CG32549-PB	name=CG32549-PB
816	1	FlyBase	CG13124-PA	name=CG13124-PA
817	1	FlyBase	CG5618-PA	name=CG5618-PA
818	1	FlyBase	CG12023-PA	name=GV1-PA
819	1	FlyBase	CG8962-PA	name=Paf-AHalpha-PA
820	1	FlyBase	CG11421-PA	name=Obp83a-PA
821	1	FlyBase	CG1742-PA	name=Mgstl-PA
822	1	FlyBase	CG11984-PD	name=Kcmf1-PD
823	1	FlyBase	CG2849-PA	name=Rala-PA
824	1	FlyBase	CG6126-PA	name=CG6126-PA
825	1	FlyBase	CG12085-PA	name=hfp-PA
826	1	FlyBase	CG7203-PB	name=CG7203-PB
827	1	FlyBase	CG7214-PA	name=CG7214-PA
828	1	FlyBase	CG31221-PA	name=CG31221-PA
829	1	FlyBase	CG13315-PA	name=CG13315-PA
830	1	FlyBase	CG6305-PA	name=Cpr50Cb-PA
831	1	FlyBase	CG9360-PA	name=CG9360-PA
832	1	FlyBase	CG6906-PA	name=CAH2-PA
833	1	FlyBase	CG17838-PA
834	1	FlyBase	CG9027-PB	name=Sod3-PB
835	1	FlyBase	CG8511-PA	name=Cpr49Ag-PA
836	1	FlyBase	CG7592-PA	name=Obp99b-PA
837	1	FlyBase	CG1943-PA	name=CG1943-PA
838	1	FlyBase	CG1240-PA	name=Non2-PA
839	1	FlyBase	CG3949-PA	name=hoip-PA
840	1	FlyBase	CG10576-PA	name=CG10576-PA
841	1	FlyBase	CG8505-PA	name=Cpr49Ae-PA
842	1	FlyBase	CG17111-PB	name=CG17111-PB
843	1	FlyBase	CG9629-PA	name=CG9629-PA
844	1	FlyBase	CG5946-PA	name=CG5946-PA
845	1	FlyBase	CG10098-PA	name=CG10098-PA
846	1	FlyBase	CG3322-PA	name=LanB2-PA
847	1	FlyBase	CG3694-PA	name=Ggamma30A-PA
848	1	FlyBase	CG6666-PA	name=SdhC-PA
849	1	FlyBase	CG9510-PB	name=CG9510-PB
850	1	FlyBase	CG34461-PA	name=CG34461-PA
851	1	FlyBase	CG3566-PB	name=CG3566-PB
852	1	FlyBase	CG16826-PA	name=CG16826-PA
853	1	FlyBase	CG6155-PA	name=Roe1-PA
854	1	FlyBase	CG6280-PA	name=CG6280-PA
855	1	FlyBase	CG5625-PA	name=Vps35-PA
856	1	FlyBase	CG7675-PA	name=CG7675-PA
857	1	FlyBase	CG17259-PA	name=SerRS-PA
858	1	FlyBase	CG5836-PA	name=SF1-PA
859	1	FlyBase	CG34370-PG	name=CG34370-PG
860	1	FlyBase	CG14998-PF
861	1	FlyBase	CG13391-PB	name=AlaRS-PB
862	1	FlyBase	CG1157-PA	name=Osi15-PA
863	1	FlyBase	CG10639-PA	name=L2HGDH-PA
864	1	FlyBase	CG4190-PA	name=Hsp67Bc-PA
865	1	FlyBase	CG3624-PA	name=babos-PA
866	1	FlyBase	CG34172-PA	name=CG34172-PA
867	1	FlyBase	CG34455-PC	name=Pdxk-PC
868	1	FlyBase	CG7911-PA	name=Nph-PA
869	1	FlyBase	CG5325-PA	name=Pex19-PA
870	1	FlyBase	CG6963-PA	name=gish-PA
871	1	FlyBase	CG12348-PA	name=Sh-PA
872	1	FlyBase	CG32626-PC	name=AMPdeam-PC
873	1	FlyBase	CG6440-PA	name=Ms-PA
874	1	FlyBase	CG7619-PA	name=Rpn10-PA
875	1	FlyBase	CG6123-PA	name=CG6123-PA
876	1	FlyBase	CG5288-PC	name=Galk-PC
877	1	FlyBase	CG3333-PA	name=Nop60B-PA
878	1	FlyBase	CG42361-PA	name=CG42361-PA
879	1	FlyBase	CG8258-PA	name=CCT8-PA
880	1	FlyBase	CG1458-PA	name=Cisd2-PA
881	1	FlyBase	CG2269-PB	name=CG2269-PB
882	1	FlyBase	CG10737-PA
883	1	FlyBase	CG1213-PA	name=CG1213-PA
884	1	FlyBase	CG8385-PA	name=Arf79F-PA
885	1	FlyBase	CG9119-PA	name=CG9119-PA
886	1	FlyBase	CG9775-PA	name=CG9775-PA
887	1	FlyBase	CG4265-PA	name=Uch-PA
888	1	FlyBase	CG8055-PA	name=shrb-PA
889	1	FlyBase	CG15441-PA	name=Gs1l-PA
890	1	FlyBase	CG14629-PA	name=CG14629-PA
891	1	FlyBase	CG3664-PA	name=Rab5-PA
892	1	FlyBase	CG5885-PA	name=CG5885-PA
893	1	FlyBase	CG5643-PB	name=wdb-PB
894	1	FlyBase	CG3301-PA	name=CG3301-PA
895	1	FlyBase	CG14153-PA	name=CG14153-PA
896	1	FlyBase	CG8057-PA	name=alc-PA
897	1	FlyBase	CG18347-PA	name=GC1-PA
898	1	FlyBase	CG5567-PA	name=CG5567-PA
899	1	FlyBase	CG10175-PA	name=CG10175-PA
900	1	FlyBase	CG14619-PC	name=Usp2-PC
901	1	FlyBase	CG7077-PA	name=rdhB-PA
902	1	FlyBase	CG32230-PA	name=ND-MLRQ-PA
903	1	FlyBase	CG11899-PA	name=CG11899-PA
904	1	FlyBase	CG7437-PA	name=mub-PA
905	1	FlyBase	CG42540-PB	name=CG42540-PB
906	1	FlyBase	CG8261-PA	name=Ggamma1-PA
908	1	FlyBase	CG5788-PA	name=Ubc10-PA
909	1	FlyBase	CG12530-PA	name=Cdc42-PA
910	1	FlyBase	CG6753-PB	name=CG6753-PB
911	1	FlyBase	CG6398-PA	name=CG6398-PA
912	1	FlyBase	CG30382-PA	name=CG30382-PA
913	1	FlyBase	CG1316-PA	name=CG1316-PA
914	1	FlyBase	CG7935-PA	name=msk-PA
915	1	FlyBase	CG1629-PA	name=yellow-h-PA
916	1	FlyBase	CG9946-PA	name=eIF2alpha-PA
917	1	FlyBase	CG6330-PA	name=CG6330-PA
918	1	FlyBase	CG8790-PB	name=Dic1-PB
919	1	FlyBase	CG33523-PD	name=CG33523-PD
920	1	FlyBase	CG3779-PA	name=numb-PA
921	1	FlyBase	CG14661-PA	name=CG14661-PA
922	1	FlyBase	CG6625-PA	name=alphaSnap-PA
923	1	FlyBase	CG12880-PA	name=CG12880-PA
924	1	FlyBase	CG9553-PA	name=chic-PA
925	1	FlyBase	CG7584-PA	name=Obp99c-PA
926	1	FlyBase	CG10691-PB	name=l(2)37Cc-PB
927	1	FlyBase	CG9099-PA	name=DENR-PA
928	1	FlyBase	CG3422-PA	name=Prosalpha4-PA
929	1	FlyBase	CG7216-PA	name=Acp1-PA
930	1	FlyBase	CG8568-PA	name=CG8568-PA
931	1	FlyBase	CG7961-PB	name=alphaCOP-PB
932	1	FlyBase	CG3050-PA	name=Cyp6d5-PA
933	1	FlyBase	CG10306-PA	name=eIF3k-PA
934	1	FlyBase	CG14147-PA	name=CG14147-PA
935	1	FlyBase	CG3609-PA	name=CG3609-PA
936	1	FlyBase	CG3039-PA	name=ogre-PA
937	1	FlyBase	CG44154-PA	name=koi-PA
938	1	FlyBase	CG4170-PD	name=vig-PD
939	1	FlyBase	CG5164-PA	name=GstE1-PA
940	1	FlyBase	CG12539-PA	name=CG12539-PA
941	1	FlyBase	CG11303-PA	name=TM4SF-PA
942	1	FlyBase	CG15589-PA	name=Osi24-PA
943	1	FlyBase	CG8993-PA	name=CG8993-PA
944	1	FlyBase	CG3164-PA	name=CG3164-PA
945	1	FlyBase	CG12964-PC	name=CG12964-PC
946	1	FlyBase	CG9432-PB
947	1	FlyBase	CG6699-PA	name=beta'COP-PA
948	1	FlyBase	CG33484-PE
949	1	FlyBase	CG6115-PA	name=CG6115-PA
950	1	FlyBase	CG12157-PA	name=Tom40-PA
951	1	FlyBase	CG4111-PB	name=RpL35-PB
952	1	FlyBase	CG5791-PA	name=CG5791-PA
953	1	FlyBase	CG9375-PA	name=Ras85D-PA
954	1	FlyBase	CG3331-PA	name=e-PA
955	1	FlyBase	CG32498-PA	na"
956	1	FlyBase	CG15104-PA	name=Topors-PA
957	1	FlyBase	CG8331-PA	name=ReepB-PA
958	1	FlyBase	CG42462-PA	name=Sfp24Bb-PA
959	1	FlyBase	CG5495-PA	name=Txl-PA
960	1	FlyBase	CG42449-PA	name=CG42449-PA
961	1	FlyBase	CG17947-PA
962	1	FlyBase	CG9091-PA	name=RpL37a-PA
963	1	FlyBase	CG10160-PA	name=Ldh-PA
964	1	FlyBase	CG17534-PA	name=GstE9-PA
965	1	FlyBase	CG9132-PA	name=CG9132-PA
966	1	FlyBase	CG11888-PA	name=Rpn2-PA
967	1	FlyBase	CG9124-PA	name=eIF3h-PA
968	1	FlyBase	CG4716-PA	name=CG4716-PA
969	1	FlyBase	CG2922-PA	name=kra-PA
970	1	FlyBase	CG9792-PA	name=yellow-e-PA
971	1	FlyBase	CG9999-PA	name=RanGAP-PA
972	1	FlyBase	CG8768-PA	name=CG8768-PA
973	1	FlyBase	CG9901-PA	name=Arp2-PA
974	1	FlyBase	CG32495-PB	name=Gss2-PB
975	1	FlyBase	CG11779-PA	name=CG11779-PA
976	1	FlyBase	CG16705-PA	name=SPE-PA
977	1	FlyBase	CG8956-PC	name=AhcyL2-PC
978	1	FlyBase	CG12279-PA	name=CG12279-PA
979	1	FlyBase	CG32282-PA	name=Drsl4-PA
980	1	FlyBase	CG4759-PA	name=RpL27-PA
981	1	FlyBase	CG9436-PA	name=CG9436-PA
982	1	FlyBase	CG10305-PB	name=RpS26-PB
983	1	FlyBase	CG5406-PA
984	1	FlyBase	CG8882-PA	name=eIF3i-PA
985	1	FlyBase	CG3997-PA	name=RpL39-PA
986	1	FlyBase	CG10944-PA	name=RpS6-PA
987	1	FlyBase	CG15784-PA	name=CG15784-PA
988	1	FlyBase	CG10833-PA	name=Cyp28d1-PA
989	1	FlyBase	CG6961-PA	name=CG6961-PA
990	1	FlyBase	CG10622-PA	name=ScsbetaG-PA
991	1	FlyBase	CG10149-PA	name=Rpn6-PA
992	1	FlyBase	CG17919-PA	name=CG17919-PA
993	1	FlyBase	CG12171-PA	name=CG12171-PA
994	1	FlyBase	CG4602-PA	name=Srp54-PA
995	1	FlyBase	CG7143-PA	name=DNApol-eta-PA
996	1	FlyBase	CG3373-PA	name=Hmu-PA
997	1	FlyBase	CG1830-PB	name=PhKgamma-PB
998	1	FlyBase	CG4183-PA	name=Hsp26-PA
999	1	FlyBase	CG9928-PA	name=CG9928-PA
1000	1	FlyBase	CG10320-PA	name=ND-B12-PA
1001	1	FlyBase	CG5474-PA	name=SsRbeta-PA
1002	1	FlyBase	CG1591-PA	name=REG-PA
1003	1	FlyBase	CG3560-PA	name=UQCR-14-PA
1004	1	FlyBase	CG8210-PA	name=Vha14-1-PA
1005	1	FlyBase	CG1100-PA	name=Rpn5-PA
1006	1	FlyBase	CG44195-PA	name=CG44195-PA
1007	1	FlyBase	CG9327-PA	name=Prosalpha3-PA
1008	1	FlyBase	CG11140-PE	name=A"
1009	1	FlyBase	CG9291-PA	name=EloC-PA
1010	1	FlyBase	CG11958-PA	name=Cnx99A-PA
1011	1	FlyBase	CG17158-PA	name=cpb-PA
1012	1	FlyBase	CG3318-PA	name=AANAT1-PA
1013	1	FlyBase	CG11407-PA	name=CG11407-PA
1014	1	FlyBase	CG14476-PB	name=GCS2alpha-PB
1015	1	FlyBase	CG6950-PC	name=CG6950-PC
1016	1	FlyBase	CG1532-PA	name=CG1532-PA
1017	1	FlyBase	CG8649-PA	name=Fim-PA
1018	1	FlyBase	CG6453-PA	name=GCS2beta-PA
1019	1	FlyBase	CG1902-PA	name=CG1902-PA
1020	1	FlyBase	CG4567-PA	name=mEFG1-PA
1021	1	FlyBase	CG12000-PA	name=Prosbeta7-PA
1022	1	FlyBase	CG12119-PA	name=SmydA-9-PA
1023	1	FlyBase	CG7424-PA	name=RpL36A-PA
1024	1	FlyBase	CG4501-PA	name=bgm-PA
1025	1	FlyBase	CG14482-PA	name=UQCR-6.4-PA
1026	1	FlyBase	CG11314-PA	name=Npc2g-PA
1027	1	FlyBase	CG7109-PA	name=mts-PA
1028	1	FlyBase	CG5744-PB	name=Frq1-PB
1029	1	FlyBase	CG7770-PA	name=Pfdn6-PA
1030	1	FlyBase	CG32029-PA	name=Cpr66D-PA
1031	1	FlyBase	CG1919-PA	name=Cpr62Bc-PA
1032	1	FlyBase	CG3151-PC	name=Rbp9-PC
1033	1	FlyBase	CG13639-PA	name=CG13639-PA
1034	1	FlyBase	CG7712-PA	name=ND-B14-PA
1035	1	FlyBase	CG11785-PA	name=bai-PA
1036	1	FlyBase	CG17331-PA	name=Prosbeta4-PA
1037	1	FlyBase	CG3360-PA	name=Cyp313a1-PA
1038	1	FlyBase	CG3603-PA	name=CG3603-PA
1039	1	FlyBase	CG43388-PL	name=Hk-PL
1040	1	FlyBase	CG6842-PA	name=Vps4-PA
1041	1	FlyBase	CG8327-PA	name=SpdS-PA
1042	1	FlyBase	CG6946-PB	name=glo-PB
1043	1	FlyBase	CG5353-PA	name=ThrRS-PA
1044	1	FlyBase	CG5972-PA	name=Arpc4-PA
1045	1	FlyBase	CG5345-PA	name=Eip55E-PA
1046	1	FlyBase	CG3564-PA	name=CHOp24-PA
1047	1	FlyBase	CG9148-PA	name=scf-PA
1048	1	FlyBase	CG2791-PA	name=CD98hc-PA
1049	1	FlyBase	CG1475-PB	name=RpL13A-PB
1050	1	FlyBase	CG3107-PB	name=CG3107-PB
1051	1	FlyBase	CG9338-PA	name=CG9338-PA
1052	1	FlyBase	CG32171-PA	name=Lmpt-PA
1053	1	FlyBase	CG7781-PA	name=CG7781-PA
1054	1	FlyBase	CG13048-PA	name=CG13048-PA
1055	1	FlyBase	CG7583-PC	name=CtBP-PC
1056	1	FlyBase	CG5887-PA	name=Desat1-PA
1057	1	FlyBase	CG13533-PA	name=asrij-PA
1058	1	FlyBase	CG32464-PAA
1059	1	FlyBase	CG13425-PA	name=HnRNP-K-PA
1060	1	FlyBase	CG2233-PA	name=CG2233-PA
1061	1	FlyBase	CG4204-PA	name=EloB-PA
1062	1	FlyBase	CG8309-PA	name=eIF3m-PA
1063	1	FlyBase	CG6815-PA	name=bor-PA
1064	1	FlyBase	CG7907-PB	name=CG7907-PB
1065	1	FlyBase	CG9805-PA	name=eIF3a-PA
1066	1	FlyBase	CG7967-PA	name=Vta1-PA
1067	1	FlyBase	CG5044-PA	name=CG5044-PA
1068	1	FlyBase	CG4019-PA	name=Eglp4-PA
1069	1	FlyBase	CG4276-PA	name=aru-PA
1070	1	FlyBase	CG5184-PA	name=mRpS11-PA
1071	1	FlyBase	CG1600-PA	name=Drat-PA
1072	1	FlyBase	CG14407-PA	name=CG14407-PA
1073	1	FlyBase	CG5174-PA	name=CG5174-PA
1074	1	FlyBase	CG18067-PA	name=CG18067-PA
1075	1	FlyBase	CG12052-PA	name=lola-PA
1076	1	FlyBase	CG6831-PB
1077	1	FlyBase	CG12030-PA	name=Gale-PA
1078	1	FlyBase	CG4062-PB	name=ValRS-PB
1079	1	FlyBase	CG14327-PA	name=CG14327-PA
1080	1	FlyBase	CG9350-PA	name=ND-B14.7-PA
1081	1	FlyBase	CG5266-PA	name=Prosalpha2-PA
1082	1	FlyBase	CG5374-PB	name=CCT1-PB
1083	1	FlyBase	CG31628-PA	name=Gart-PA
1084	1	FlyBase	CG1250-PB	name=Sec23-PB
1085	1	FlyBase	CG6806-PA	name=Lsp2-PA
1086	1	FlyBase	CG9172-PB	name=ND-20-PB
1087	1	FlyBase	CG4790-PA	name=fs(1)M3-PA
1088	1	FlyBase	CG10652-PC	name=RpL30-PC
1089	1	FlyBase	CG10370-PA	name=Rpt5-PA
1090	1	FlyBase	CG11151-PA	name=CG11151-PA
1091	1	FlyBase	CG5377-PA	name=CG5377-PA
1092	1	FlyBase	CG11044-PA	name=CG11044-PA
1093	1	FlyBase	CG31345-PA	name=CG31345-PA
1094	1	FlyBase	CG2674-PC	name=Sam-S-PC
1095	1	FlyBase	CG4301-PA	name=CG4301-PA
1096	1	FlyBase	CG1674-PB	name=CG1674-PB
1097	1	FlyBase	CG17146-PA	name=Adk1-PA
1098	1	FlyBase	CG7263-PA	name=AIF-PA
1099	1	FlyBase	CG18026-PA
1100	1	FlyBase	CG31525-PA	name=CG31525-PA
1101	1	FlyBase	CG13674-PA	name=CG13674-PA
1102	1	FlyBase	CG5840-PA	name=P5cr-2-PA
1103	1	FlyBase	CG42675-PB	name=CG42675-PB
1104	1	FlyBase	CG4217-PA	name=TFAM-PA
1105	1	FlyBase	CG12008-PA
1106	1	FlyBase	CG34072-PA	name=mt:ATPase8-PA
1107	1	FlyBase	CG8053-PA	name=eIF1A-PA
1108	1	FlyBase	CG15201-PA	name=CG15201-PA
1109	1	FlyBase	CG1519-PA	name=Prosalpha7-PA
1110	1	FlyBase	CG33748-PA	name=primo-1-PA
1111	1	FlyBase	CG6866-PA	name=loqs-PA
1112	1	FlyBase	CG33130-PA
1113	1	FlyBase	CG11139-PA	name=p47-PA
1114	1	FlyBase	CG9745-PC	name=D1-PC
1115	1	FlyBase	CG7752-PA	name=pzg-PA
1116	1	FlyBase	CG8798-PA	name=Lon-PA
1117	1	FlyBase	CG8475-PA	name=CG8475-PA
1118	1	FlyBase	CG17320-PA	name=ScpX-PA
1119	1	FlyBase	CG12264-PA	name=Nfs1-PA
1120	1	FlyBase	CG3590-PA	name=AdSL-PA
1121	1	FlyBase	CG10553-PA	name=CG10553-PA
1122	1	FlyBase	CG1009-PC	name=Psa-PC
1123	1	FlyBase	CG31321-PB	name=CG31321-PB
1124	1	FlyBase	CG46149-PE	name=Fatp-PE
1125	1	FlyBase	CG14296-PA	name=EndoA-PA
1126	1	FlyBase	CG4572-PA	name=CG4572-PA
1127	1	FlyBase	CG34415-PC	name=mute-PC
1128	1	FlyBase	CG7830-PA	name=Ostgamma-PA
1129	1	FlyBase	CG2222-PA	name=Psf3-PA
1130	1	FlyBase	CG43093-PA	name=CG43093-PA
1131	1	FlyBase	CG3613-PA	name=qkr58E-1-PA
1132	1	FlyBase	CG4209-PA	name=CanB-PA
1133	1	FlyBase	CG2381-PA	name=Syt7-PA
1134	1	FlyBase	CG10688-PA	name=Pmm2-PA
1135	1	FlyBase	CG5170-PD	name=Dp1-PD
1136	1	FlyBase	CG30415-PA	name=roh-PA
1137	1	FlyBase	CG42338-PD
1138	1	FlyBase	CG4097-PA	name=Prosbeta6-PA
1139	1	FlyBase	CG3991-PA
1140	1	FlyBase	CG2910-PB	name=nito-PB
1141	1	FlyBase	CG9035-PA	name=Tapdelta-PA
1142	1	FlyBase	CG42818-PB	name=CG42818-PB
1143	1	FlyBase	CG3940-PA	name=CG3940-PA
1144	1	FlyBase	CG11770-PA	name=lin-PA
1145	1	FlyBase	CG10287-PA	name=Gasp-PA
1146	1	FlyBase	CG11024-PA	name=cl-PA
1147	1	FlyBase	CG10638-PA	name=CG10638-PA
1148	1	FlyBase	CG32407-PA	name=CG32407-PA
1149	1	FlyBase	CG12581-PB	name=CG12581-PB
1150	1	FlyBase	CG1268-PB	name=VhaM9.7-a-PB
1151	1	FlyBase	CG8340-PA	name=128up-PA
1152	1	FlyBase	CG18174-PA	name=Rpn11-PA
1153	1	FlyBase	CG15261-PA	name=UK114-PA
1154	1	FlyBase	CG6579-PB	name=atilla-PB
1155	1	FlyBase	CG34191-PB	name=Ufm1-PB
1156	1	FlyBase	CG8772-PD	name=GLS-PD
1157	1	FlyBase	CG32197-PA	name=Met75Ca-PA
1158	1	FlyBase	CG2998-PA	name=RpS28b-PA
1159	1	FlyBase	CG5935-PA
1160	1	FlyBase	CG9032-PA	name=sun-PA
1161	1	FlyBase	CG5676-PA	name=CG5676-PA
1162	1	FlyBase	CG33519-PC
1163	1	FlyBase	CG4703-PA	name=Arc42-PA
1164	1	FlyBase	CG42485-PA	name=Sfp87B-PA
1165	1	FlyBase	CG6834-PA	name=CG6834-PA
1166	1	FlyBase	CG6202-PA	name=Surf4-PA
1167	1	FlyBase	CG10117-PA	name=ttv-PA
1168	1	FlyBase	CG33303-PA	name=CG33303-PA
1169	1	FlyBase	CG4119-PA	name=CG4119-PA
1170	1	FlyBase	CG5629-PA	name=Ppcs-PA
1171	1	FlyBase	CG1153-PA	name=Osi7-PA
1172	1	FlyBase	CG10578-PB	name=DnaJ-1-PB
1173	1	FlyBase	CG3823-PA	name=CG3823-PA
1174	1	FlyBase	CG2803-PA	name=Tina-1-PA
