# Supplementary material for: Cryptochrome interaction networks across different tissues in Drosophila melanogaster
Source: Biol Direct. 2025 Nov 28;20:114. doi: 10.1186/s13062-025-00696-x (PMC12661795; doi:10.1186/s13062-025-00696-x)
Supplement: Supplementary file 17 — Supplementary Material 17 [file 13062_2025_696_MOESM17_ESM.xlsx]

## Sheet: ___data_20201014_F143678_dat_rf
User	Milena Damulewicz
E-mail	milena.damulewicz@uj.edu.pl
Search title	201009 1557 Damulewicz
MS data file	O:\jasio\MGF\Damulewicz 20201014\010091558damu_GMR-cryHA-ZT1.mgf
Database	FlyBase 6.22
Timestamp	14 Oct 2020 at 13:42:29 GMT
Type of search	MS/MS Ion Search
Enzyme	Trypsin
Fixed modifications	Methylthio (C)
Variable modifications	Oxidation (M)
Mass values	Monoisotopic
Protein mass	Unrestricted
Peptide mass tolerance	5 ppm
Fragment mass tolerance	0.01 Da
Max missed cleavages	2
Instrument type	HCD
Number of queries	48.366
Significance threshold p<	0.002886
Max. number of families	AUTO
Ions score or expect cut-off	0.05
Min. number of sig. unique sequences	1
Preferred taxonomy	All entries
Show Percolator scores?	no
Family	Member	Database	Accession	Score	Mass	Num. of matches	Num. of significant matches	Num. of sequences	Num. of significant sequences	emPAI	Description
1	1	FlyBase	CG3772-PA	8101	62978	232	209	39	38	19.41	type=protein
2	1	FlyBase	CG17927-PB	5642	225100	174	153	110	103	6.35	type=protein
2	2	FlyBase	CG17927-PK	5578	222099	173	152	109	102	6.41	type=protein
2	3	FlyBase	CG17927-PD	5573	225090	176	153	111	103	6.35	type=protein
3	1	FlyBase	CG11064-PA	3624	374011	142	123	106	93	1.90	type=protein
4	1	FlyBase	CG15792-PA	2850	237219	90	76	74	62	2.08	type=protein
5	1	FlyBase	CG7478-PA	2194	42082	70	62	20	19	10.01	type=protein
5	2	FlyBase	CG10067-PA	1755	42130	61	56	17	17	6.34	type=protein
5	3	FlyBase	CG4027-PB	1544	42117	54	50	18	18	10.01	type=protein
5	4	FlyBase	CG12051-PA	1439	42119	52	47	18	17	8.02	type=protein
6	1	FlyBase	CG9277-PB	2186	50483	76	67	21	21	10.23	type=protein
6	2	FlyBase	CG9359-PA	1529	50298	61	51	17	17	5.86	type=protein
6	3	FlyBase	CG4869-PB	700	51634	29	21	14	13	2.40	type=protein
7	1	FlyBase	CG3481-PC	2027	27809	40	36	14	14	7.19	type=protein
8	1	FlyBase	CG3523-PA	1885	267657	63	59	48	45	1.10	type=protein
9	1	FlyBase	CG5125-PB	1884	175017	79	69	53	45	2.27	type=protein
9	2	FlyBase	CG5125-PA	1628	132441	70	62	45	38	2.83	type=protein
10	1	FlyBase	CG9244-PB	1873	86034	49	46	30	28	3.36	type=protein
11	1	FlyBase	CG6058-PB	1703	39207	39	37	21	21	8.51	type=protein
12	1	FlyBase	CG32031-PA	1620	61455	50	45	24	22	5.37	type=protein
13	1	FlyBase	CG1913-PA	1468	50428	37	32	18	17	3.14	type=protein
13	2	FlyBase	CG9476-PA	1097	50486	25	23	12	11	1.50	type=protein
14	1	FlyBase	CG4264-PE	1354	71317	41	36	22	22	2.91	type=protein
14	2	FlyBase	CG4147-PB	471	72308	19	13	13	10	0.79	type=protein
14	3	FlyBase	CG5436-PA	364	69976	8	8	4	4	0.27	type=protein
15	1	FlyBase	CG11154-PA	1308	54074	36	34	22	21	6.59	type=protein
16	1	FlyBase	CG7254-PA	1256	97257	46	41	34	30	3.20	type=protein
17	1	FlyBase	CG1242-PA	1230	82044	42	36	31	28	3.23	type=protein
17	2	FlyBase	CG5520-PA	156	90274	5	3	5	3	0.15	type=protein
17	3	FlyBase	CG3152-PA	150	78144	3	3	2	2	0.11	type=protein
18	1	FlyBase	CG4898-PJ	1222	32772	35	32	21	20	13.73	type=protein
18	2	FlyBase	CG4843-PA	585	32878	22	18	14	12	5.78	type=protein
18	3	FlyBase	CG4843-PC	560	33099	20	16	13	11	4.90	type=protein
18	4	FlyBase	CG4898-PA	442	29325	16	14	15	14	6.39	type=protein
19	1	FlyBase	CG17654-PB	1156	54506	35	31	19	17	3.02	type=protein
20	1	FlyBase	CG1516-PG	1071	131379	45	43	38	36	2.40	type=protein
21	1	FlyBase	CG8893-PA	1066	35485	32	31	15	15	6.46	type=protein
21	2	FlyBase	CG12055-PA	883	35466	24	23	14	14	4.89	type=protein
22	1	FlyBase	CG9042-PC	1023	39095	35	28	19	16	5.93	type=protein
23	1	FlyBase	CG7998-PA	1005	35480	27	27	16	16	4.89	type=protein
24	1	FlyBase	CG3861-PA	922	51680	34	28	16	13	2.99	type=protein
25	1	FlyBase	CG3752-PA	920	57259	33	29	18	17	3.05	type=protein
26	1	FlyBase	CG8986-PA	886	21675	29	29	5	5	1.62	type=protein
27	1	FlyBase	CG6871-PA	878	57527	23	20	17	15	2.23	type=protein
28	1	FlyBase	CG18102-PL	872	98769	30	28	24	23	1.79	type=protein
29	1	FlyBase	CG3612-PA	857	59568	31	28	21	20	3.42	type=protein
30	1	FlyBase	CG11661-PI	847	123508	35	31	26	23	1.27	type=protein
31	1	FlyBase	CG15848-PA	840	21864	28	24	15	13	16.46	type=protein
32	1	FlyBase	CG7070-PA	840	57818	27	25	17	17	2.71	type=protein
33	1	FlyBase	CG5320-PA	835	62819	26	26	21	21	3.38	type=protein
34	1	FlyBase	CG3725-PA	823	110231	27	26	20	19	1.24	type=protein
35	1	FlyBase	CG1469-PA	786	25411	18	17	12	11	5.10	type=protein
36	1	FlyBase	CG4389-PA	755	84390	27	25	24	22	2.01	type=protein
37	1	FlyBase	CG8280-PA	729	50505	23	21	12	11	1.72	type=protein
37	2	FlyBase	CG1873-PA	473	50952	21	18	13	12	1.93	type=protein
38	1	FlyBase	CG7145-PA	722	64086	24	20	20	17	2.27	type=protein
39	1	FlyBase	CG31196-PA	707	29918	20	18	12	10	4.35	type=protein
39	2	FlyBase	CG17870-PD	657	28302	23	19	11	11	5.84	type=protein
39	3	FlyBase	CG17870-PB	614	28357	23	19	11	11	5.84	type=protein
40	1	FlyBase	CG17246-PB	701	72757	21	20	18	17	1.68	type=protein
41	1	FlyBase	CG12101-PA	697	60863	20	19	18	17	2.25	type=protein
42	1	FlyBase	CG4899-PA	693	30287	23	22	12	12	6.96	type=protein
43	1	FlyBase	CG7088-PB	680	45880	25	21	20	19	4.72	type=protein
44	1	FlyBase	CG7470-PA	664	84499	18	15	14	11	0.82	type=protein
45	1	FlyBase	CG33950-PAI	662	439358	33	25	31	23	0.25	type=protein
46	1	FlyBase	CG17903-PA	658	11819	18	17	9	8	22.13	type=protein
47	1	FlyBase	CG8472-PA	657	16800	17	16	9	9	18.47	type=protein
48	1	FlyBase	CG4600-PA	651	41860	20	19	16	15	3.51	type=protein
49	1	FlyBase	CG1977-PA	634	278914	25	22	24	22	0.40	type=protein
50	1	FlyBase	CG1743-PC	633	41830	19	17	15	13	3.08	type=protein
51	1	FlyBase	CG4094-PA	632	53772	23	19	18	15	2.24	type=protein
52	1	FlyBase	CG7920-PA	631	52189	25	20	11	10	1.43	type=protein
53	1	FlyBase	CG12403-PA	628	68608	22	19	18	15	1.85	type=protein
53	2	FlyBase	CG3762-PA	453	68488	15	13	12	10	1.09	type=protein
54	1	FlyBase	CG1618-PA	619	82871	29	24	24	21	1.91	type=protein
55	1	FlyBase	CG1417-PE	604	77613	17	16	14	13	1.14	type=protein
56	1	FlyBase	CG4104-PA	604	91858	25	20	20	18	1.40	type=protein
57	1	FlyBase	CG2184-PA	586	23700	13	13	9	9	4.80	type=protein
58	1	FlyBase	CG5670-PA	571	116313	27	22	22	19	1.07	type=protein
59	1	FlyBase	CG6543-PB	556	31884	15	15	11	11	3.85	type=protein
60	1	FlyBase	CG5870-PA	551	266173	27	20	22	18	0.33	type=protein
61	1	FlyBase	CG33196-PAA	542	2184629	27	21	26	20	0.04	type=protein
62	1	FlyBase	CG4233-PA	541	47477	18	18	14	14	2.46	type=protein
63	1	FlyBase	CG7176-PA	539	46953	24	20	21	17	4.02	type=protein
64	1	FlyBase	CG6783-PB	533	14539	18	15	7	6	6.31	type=protein
65	1	FlyBase	CG8542-PA	529	74204	20	16	18	15	1.35	type=protein
66	1	FlyBase	CG8322-PD	528	122156	21	19	19	17	0.80	type=protein
67	1	FlyBase	CG17369-PB	527	54745	20	18	12	11	1.33	type=protein
68	1	FlyBase	CG7107-PI	519	47485	24	20	19	15	2.78	type=protein
68	2	FlyBase	CG7107-PK	448	47361	24	19	19	15	2.79	type=protein
69	1	FlyBase	CG1019-PA	518	55376	15	14	14	13	1.69	type=protein
69	2	FlyBase	CG42309-PB	201	54881	3	3	3	3	0.26	type=protein
70	1	FlyBase	CG8036-PB	518	68541	18	16	14	12	1.09	type=protein
71	1	FlyBase	CG2238-PA	515	95226	20	17	18	16	1.13	type=protein
72	1	FlyBase	CG8251-PA	502	62530	15	11	13	9	0.96	type=protein
73	1	FlyBase	CG3359-PB	486	91310	21	18	17	14	1.00	type=protein
74	1	FlyBase	CG32019-PC	480	972852	38	25	36	23	0.11	type=protein
75	1	FlyBase	CG1668-PA	476	17093	13	13	8	8	5.97	type=protein
76	1	FlyBase	CG7430-PA	474	53465	15	11	11	8	1.03	type=protein
77	1	FlyBase	CG3127-PA	469	44064	18	15	12	11	2.14	type=protein
78	1	FlyBase	CG6917-PA	465	61409	11	11	10	10	0.99	type=protein
79	1	FlyBase	CG9916-PA	461	24880	17	16	8	8	3.54	type=protein
79	2	FlyBase	CG1866-PA	154	112867	7	6	6	6	0.25	type=protein
80	1	FlyBase	CG5962-PA	453	45276	24	20	17	15	3.85	type=protein
81	1	FlyBase	CG11276-PA	451	29208	16	14	13	11	3.85	type=protein
82	1	FlyBase	CG2331-PA	444	89401	14	10	12	8	0.46	type=protein
83	1	FlyBase	CG10120-PA	436	85049	14	11	11	8	0.49	type=protein
84	1	FlyBase	CG11876-PA	436	39556	13	13	9	9	1.90	type=protein
85	1	FlyBase	CG7433-PB	432	54872	19	16	15	12	1.51	type=protein
86	1	FlyBase	CG16858-PA	422	194487	11	9	11	9	0.22	type=protein
87	1	FlyBase	CG34387-PC	411	592782	17	16	15	14	0.11	type=protein
88	1	FlyBase	CG5028-PA	401	44587	12	9	8	6	0.76	type=protein
89	1	FlyBase	CG42667-PB	399	116793	12	10	10	8	0.34	type=protein
90	1	FlyBase	CG6588-PC	398	73130	12	10	11	10	0.78	type=protein
91	1	FlyBase	CG8996-PA	393	34252	11	9	11	9	2.01	type=protein
92	1	FlyBase	CG1065-PA	390	34689	13	12	8	7	1.63	type=protein
93	1	FlyBase	CG11793-PA	381	15919	10	10	8	8	7.06	type=protein
94	1	FlyBase	CG3937-PA	378	240457	12	11	10	10	0.19	type=protein
95	1	FlyBase	CG4115-PA	377	25729	11	10	7	7	2.12	type=protein
96	1	FlyBase	CG11963-PA	377	55095	20	14	12	9	1.32	type=protein
97	1	FlyBase	CG1330-PA	374	21327	11	11	10	10	6.07	type=protein
98	1	FlyBase	CG5261-PB	370	54402	14	12	12	10	1.53	type=protein
99	1	FlyBase	CG12233-PA	364	38836	17	14	12	10	2.29	type=protein
100	1	FlyBase	CG9894-PB	362	15497	6	6	4	4	1.90	type=protein
101	1	FlyBase	CG6186-PA	360	72732	19	14	18	14	1.25	type=protein
102	1	FlyBase	CG4696-PA	359	20269	10	9	9	8	4.15	type=protein
103	1	FlyBase	CG1640-PB	352	64374	15	14	13	13	1.34	type=protein
104	1	FlyBase	CG14648-PA	349	59890	7	6	7	6	0.53	type=protein
105	1	FlyBase	CG1259-PB	347	24264	8	6	5	4	0.99	type=protein
106	1	FlyBase	CG3661-PA	346	15019	10	9	6	6	8.10	type=protein
107	1	FlyBase	CG5362-PA	341	36174	12	11	9	9	1.84	type=protein
108	1	FlyBase	CG10045-PA	339	23989	12	8	8	4	1.01	type=protein
109	1	FlyBase	CG11198-PA	339	279571	14	13	13	12	0.20	type=protein
110	1	FlyBase	CG9812-PB	338	24469	6	6	3	3	0.67	type=protein
111	1	FlyBase	CG6439-PA	337	40632	12	11	11	10	1.81	type=protein
112	1	FlyBase	CG1883-PD	337	22156	16	12	11	7	2.72	type=protein
113	1	FlyBase	CG7010-PA	336	44232	13	11	10	10	1.59	type=protein
114	1	FlyBase	CG11949-PA	335	184378	13	10	12	9	0.23	type=protein
115	1	FlyBase	CG15811-PA	334	68405	16	12	13	11	0.97	type=protein
116	1	FlyBase	CG3201-PA	334	16695	12	12	7	7	4.71	type=protein
117	1	FlyBase	CG5023-PA	333	19150	7	7	6	6	2.67	type=protein
118	1	FlyBase	CG4422-PA	331	50147	16	11	14	10	1.52	type=protein
119	1	FlyBase	CG4609-PA	330	47306	11	8	8	6	0.71	type=protein
120	1	FlyBase	CG2171-PA	329	38283	13	12	9	8	1.41	type=protein
121	1	FlyBase	CG6084-PA	316	36130	13	11	12	10	2.20	type=protein
122	1	FlyBase	CG4464-PD	314	17372	15	12	12	10	9.82	type=protein
123	1	FlyBase	CG4634-PA	312	38099	11	10	10	10	2.01	type=protein
124	1	FlyBase	CG4145-PC	309	175159	4	4	2	2	0.05	type=protein
125	1	FlyBase	CG16885-PA	307	28762	11	10	7	7	1.77	type=protein
126	1	FlyBase	CG5214-PA	307	50122	10	8	8	7	0.80	type=protein
127	1	FlyBase	CG42639-PA	307	79364	12	12	10	10	0.70	type=protein
128	1	FlyBase	CG4347-PA	306	58900	15	12	11	10	1.20	type=protein
129	1	FlyBase	CG9512-PA	303	69164	8	7	7	6	0.44	type=protein
130	1	FlyBase	CG8770-PA	298	38954	12	10	9	8	1.37	type=protein
131	1	FlyBase	CG12262-PA	298	46118	14	11	13	11	1.73	type=protein
132	1	FlyBase	CG4260-PA	293	106197	10	10	10	10	0.49	type=protein
133	1	FlyBase	CG14207-PA	289	20829	12	9	8	6	2.31	type=protein
133	2	FlyBase	CG14207-PB	236	21764	12	9	8	6	2.16	type=protein
134	1	FlyBase	CG3139-PA	288	53548	14	12	12	10	1.38	type=protein
135	1	FlyBase	CG11267-PA	287	11009	10	9	8	7	12.60	type=protein
135	2	FlyBase	CG9920-PA	72	11081	3	3	3	3	2.03	type=protein
136	1	FlyBase	CG8627-PB	287	9551	6	6	4	4	4.52	type=protein
137	1	FlyBase	CG14792-PA	285	30255	10	8	7	6	1.29	type=protein
138	1	FlyBase	CG2216-PA	281	23269	11	9	6	5	1.93	type=protein
139	1	FlyBase	CG16944-PA	279	33072	15	13	12	12	3.58	type=protein
140	1	FlyBase	CG8900-PB	279	17647	12	10	9	8	7.31	type=protein
141	1	FlyBase	CG5889-PA	278	69148	10	10	9	9	0.73	type=protein
142	1	FlyBase	CG1411-PA	277	64941	11	10	8	7	0.58	type=protein
143	1	FlyBase	CG7875-PA	275	143101	7	7	4	4	0.13	type=protein
144	1	FlyBase	CG7971-PA	271	122818	8	7	7	6	0.23	type=protein
145	1	FlyBase	CG1782-PA	270	131734	8	7	8	7	0.25	type=protein
146	1	FlyBase	CG1780-PA	264	48758	8	8	7	7	0.83	type=protein
146	2	FlyBase	CG5210-PA	155	50599	7	4	6	4	0.39	type=protein
147	1	FlyBase	CG9012-PA	262	192573	15	13	14	12	0.30	type=protein
148	1	FlyBase	CG6092-PA	260	28081	8	7	8	7	1.84	type=protein
149	1	FlyBase	CG6287-PA	259	35489	12	10	8	7	1.29	type=protein
150	1	FlyBase	CG6803-PB	258	41641	18	12	15	10	1.75	type=protein
151	1	FlyBase	CG8759-PB	257	23007	4	4	3	3	0.72	type=protein
152	1	FlyBase	CG5502-PA	257	45090	14	12	12	10	1.54	type=protein
153	1	FlyBase	CG7977-PA	255	29445	7	6	6	5	1.35	type=protein
154	1	FlyBase	CG31618-PA	254	13355	7	4	4	3	1.53	type=protein
154	2	FlyBase	CG5499-PA	57	14972	4	2	3	2	0.74	type=protein
155	1	FlyBase	CG8256-PC	250	80969	11	8	10	8	0.52	type=protein
156	1	FlyBase	CG14994-PB	250	58334	10	5	8	4	0.33	type=protein
157	1	FlyBase	CG9579-PA	249	35752	6	4	6	4	0.60	type=protein
158	1	FlyBase	CG6988-PA	248	55976	11	9	10	8	0.83	type=protein
159	1	FlyBase	CG8938-PA	248	27642	12	11	10	10	3.54	type=protein
160	1	FlyBase	CG5711-PA	248	41205	12	9	9	7	1.26	type=protein
161	1	FlyBase	CG4581-PA	243	50931	13	10	12	9	1.10	type=protein
162	1	FlyBase	CG14752-PA	243	13070	36	22	5	5	3.82	type=protein
163	1	FlyBase	CG31508-PA	242	14379	6	6	4	4	2.14	type=protein
164	1	FlyBase	CG5920-PA	242	29065	10	9	10	9	2.65	type=protein
165	1	FlyBase	CG7610-PA	239	33034	9	8	8	8	1.76	type=protein
166	1	FlyBase	CG11001-PA	239	11705	4	4	3	3	1.88	type=protein
167	1	FlyBase	CG8050-PA	238	13567	5	4	4	3	1.49	type=protein
168	1	FlyBase	CG6050-PA	238	54372	7	6	6	6	0.59	type=protein
169	1	FlyBase	CG4307-PA	237	22454	7	7	6	6	2.05	type=protein
170	1	FlyBase	CG3922-PB	237	15321	9	7	5	5	2.86	type=protein
171	1	FlyBase	CG4379-PB	236	40951	5	5	5	5	0.67	type=protein
172	1	FlyBase	CG9674-PA	236	233630	11	10	11	10	0.20	type=protein
173	1	FlyBase	CG3902-PA	233	45521	9	7	6	4	0.45	type=protein
174	1	FlyBase	CG3244-PA	232	26790	7	6	7	6	1.56	type=protein
175	1	FlyBase	CG6030-PB	231	20234	9	8	6	6	2.44	type=protein
176	1	FlyBase	CG12532-PA	230	101759	9	8	9	8	0.39	type=protein
177	1	FlyBase	CG9429-PA	230	47055	8	7	8	7	0.87	type=protein
178	1	FlyBase	CG6663-PA	230	41013	6	6	6	6	0.85	type=protein
179	1	FlyBase	CG1088-PB	230	26158	9	9	8	8	2.59	type=protein
180	1	FlyBase	CG5177-PA	227	31280	10	6	7	4	0.71	type=protein
181	1	FlyBase	CG2210-PC	225	18757	9	8	5	4	2.03	type=protein
182	1	FlyBase	CG9280-PA	224	118907	9	8	9	8	0.33	type=protein
183	1	FlyBase	CG1803-PA	224	33669	11	9	10	8	2.07	type=protein
183	2	FlyBase	CG3504-PA	170	74791	7	5	7	5	0.33	type=protein
183	3	FlyBase	CG7390-PA	79	33402	4	3	4	3	0.46	type=protein
184	1	FlyBase	CG6686-PA	222	112599	11	10	11	10	0.46	type=protein
185	1	FlyBase	CG1721-PA	221	28601	8	7	7	6	1.40	type=protein
185	2	FlyBase	CG17645-PA	96	33310	3	3	3	3	0.46	type=protein
186	1	FlyBase	CG2297-PA	220	16080	13	10	7	7	5.06	type=protein
187	1	FlyBase	CG2168-PA	220	30505	9	7	8	6	1.28	type=protein
188	1	FlyBase	CG33138-PA	218	79290	9	6	8	5	0.31	type=protein
189	1	FlyBase	CG17489-PA	216	34200	9	7	6	5	0.85	type=protein
190	1	FlyBase	CG8983-PA	213	55612	11	8	10	7	0.70	type=protein
191	1	FlyBase	CG8922-PA	212	25694	4	3	3	2	0.39	type=protein
192	1	FlyBase	CG3620-PA	211	125749	6	6	6	6	0.22	type=protein
193	1	FlyBase	CG9577-PA	211	34072	3	3	3	3	0.45	type=protein
194	1	FlyBase	CG14996-PB	210	20815	6	6	6	6	2.31	type=protein
195	1	FlyBase	CG9914-PA	208	34902	7	6	7	6	1.06	type=protein
196	1	FlyBase	CG11051-PA	208	9452	11	7	4	4	4.62	type=protein
197	1	FlyBase	CG9075-PA	207	46171	8	7	7	6	0.73	type=protein
198	1	FlyBase	CG33868-PA	207	13688	6	5	5	4	2.35	type=protein
199	1	FlyBase	CG10830-PA	206	26230	4	4	4	4	0.89	type=protein
200	1	FlyBase	CG10237-PA	206	35312	7	6	6	5	0.81	type=protein
201	1	FlyBase	CG7490-PA	206	34273	8	5	7	4	0.63	type=protein
202	1	FlyBase	CG4119-PA	205	112813	8	5	7	4	0.16	type=protein
203	1	FlyBase	CG5867-PA	203	29723	6	4	4	3	0.53	type=protein
204	1	FlyBase	CG2718-PC	203	44690	9	6	8	5	0.60	type=protein
205	1	FlyBase	CG9390-PA	201	76540	10	8	7	6	0.47	type=protein
206	1	FlyBase	CG18069-PA	200	55953	7	5	6	5	0.46	type=protein
207	1	FlyBase	CG1633-PB	196	21908	7	7	6	6	2.14	type=protein
208	1	FlyBase	CG12408-PA	195	17035	6	6	4	4	1.66	type=protein
209	1	FlyBase	CG8884-PA	195	56992	11	8	7	5	0.45	type=protein
210	1	FlyBase	CG6341-PB	195	24278	6	5	6	5	1.36	type=protein
211	1	FlyBase	CG9355-PA	195	78521	10	9	7	6	0.38	type=protein
211	2	FlyBase	CG15013-PB	91	66712	4	4	2	2	0.13	type=protein
212	1	FlyBase	CG2520-PA	194	50112	4	3	4	3	0.29	type=protein
213	1	FlyBase	CG3314-PA	191	30851	9	9	8	8	1.96	type=protein
214	1	FlyBase	CG6779-PA	191	27638	12	10	9	8	2.36	type=protein
215	1	FlyBase	CG12013-PA	191	18802	5	5	5	5	2.03	type=protein
216	1	FlyBase	CG33113-PH	190	65450	6	5	6	5	0.38	type=protein
217	1	FlyBase	CG13026-PB	190	13120	3	3	2	2	0.88	type=protein
218	1	FlyBase	CG2239-PA	189	21775	6	6	5	5	1.61	type=protein
219	1	FlyBase	CG8582-PA	189	17523	5	5	5	5	2.27	type=protein
220	1	FlyBase	CG4376-PA	186	104203	11	9	10	8	0.38	type=protein
221	1	FlyBase	CG7283-PA	185	24396	5	4	4	3	0.67	type=protein
222	1	FlyBase	CG4685-PA	184	55307	10	8	9	8	0.84	type=protein
223	1	FlyBase	CG3989-PA	184	47620	8	8	8	8	1.03	type=protein
224	1	FlyBase	CG7073-PA	183	21889	4	4	3	3	0.77	type=protein
225	1	FlyBase	CG42341-PAA	182	42754	5	5	5	5	0.64	type=protein
226	1	FlyBase	CG6180-PA	182	28964	4	4	4	4	0.78	type=protein
227	1	FlyBase	CG16712-PA	182	9067	4	4	3	3	2.82	type=protein
228	1	FlyBase	CG4651-PA	182	25028	5	5	5	5	1.31	type=protein
229	1	FlyBase	CG6702-PA	180	35787	10	6	9	6	1.02	type=protein
231	1	FlyBase	CG8193-PA	179	79465	6	3	6	3	0.17	type=protein
232	1	FlyBase	CG8332-PA	178	17026	10	7	8	6	3.33	type=protein
233	1	FlyBase	CG7808-PC	176	23837	5	5	5	5	1.40	type=protein
234	1	FlyBase	CG8905-PA	176	24782	9	6	6	4	0.96	type=protein
235	1	FlyBase	CG3972-PA	176	63160	7	5	6	5	0.40	type=protein
236	1	FlyBase	CG17337-PA	175	53452	5	5	4	4	0.37	type=protein
237	1	FlyBase	CG8604-PA	175	65954	7	6	6	5	0.38	type=protein
238	1	FlyBase	CG15007-PA	174	12588	2	2	2	2	0.93	type=protein
239	1	FlyBase	CG16935-PA	174	39362	9	7	8	6	0.90	type=protein
240	1	FlyBase	CG15862-PA	172	42767	5	5	5	5	0.64	type=protein
241	1	FlyBase	CG4550-PA	171	42065	4	3	4	3	0.35	type=protein
242	1	FlyBase	CG5939-PB	170	102369	7	6	6	5	0.23	type=protein
242	2	FlyBase	CG5939-PC	72	74324	3	3	3	3	0.19	type=protein
243	1	FlyBase	CG3320-PA	170	22978	5	3	5	3	0.72	type=protein
244	1	FlyBase	CG3186-PB	168	17856	8	6	6	5	2.20	type=protein
245	1	FlyBase	CG17291-PA	168	65934	7	4	6	4	0.29	type=protein
246	1	FlyBase	CG44242-PA	163	7401	4	3	4	3	4.08	type=protein
247	1	FlyBase	CG7726-PA	162	21237	4	4	3	3	0.80	type=protein
248	1	FlyBase	CG8863-PA	161	45753	4	3	3	2	0.20	type=protein
249	1	FlyBase	CG10512-PA	161	47412	3	2	2	1	0.09	type=protein
250	1	FlyBase	CG11522-PA	161	27727	6	5	5	4	0.83	type=protein
251	1	FlyBase	CG11390-PA	160	14715	9	7	6	5	3.06	type=protein
252	1	FlyBase	CG5271-PA	159	18113	6	6	3	3	0.99	type=protein
253	1	FlyBase	CG4598-PA	159	31112	4	4	4	4	0.71	type=protein
254	1	FlyBase	CG2082-PA	158	39928	7	5	7	5	0.69	type=protein
255	1	FlyBase	CG7111-PA	157	36010	8	6	7	6	1.01	type=protein
256	1	FlyBase	CG4001-PA	157	106407	9	8	7	6	0.32	type=protein
257	1	FlyBase	CG2151-PA	157	53603	11	8	10	8	0.88	type=protein
258	1	FlyBase	CG18815-PA	156	23240	3	3	3	3	0.72	type=protein
259	1	FlyBase	CG8329-PA	156	28238	5	4	4	3	0.56	type=protein
260	1	FlyBase	CG5844-PA	156	41869	3	3	3	3	0.35	type=protein
261	1	FlyBase	CG11089-PA	156	63698	5	4	5	4	0.30	type=protein
262	1	FlyBase	CG14296-PA	155	41612	7	6	7	6	0.83	type=protein
263	1	FlyBase	CG16884-PA	155	29776	9	9	7	7	1.68	type=protein
264	1	FlyBase	CG9734-PC	155	17124	5	3	4	3	1.07	type=protein
265	1	FlyBase	CG12120-PA	154	44036	4	3	4	3	0.33	type=protein
266	1	FlyBase	CG8048-PA	154	44685	7	5	6	5	0.60	type=protein
267	1	FlyBase	CG10672-PA	153	33781	4	4	4	4	0.64	type=protein
268	1	FlyBase	CG7461-PB	152	68601	9	8	9	8	0.64	type=protein
269	1	FlyBase	CG4800-PA	152	19763	4	4	3	3	1.32	type=protein
270	1	FlyBase	CG8982-PA	152	29738	3	3	3	3	0.53	type=protein
271	1	FlyBase	CG4254-PA	152	17372	8	8	6	6	3.17	type=protein
272	1	FlyBase	CG9553-PA	152	13899	3	3	2	2	0.81	type=protein
273	1	FlyBase	CG11218-PA	152	14386	5	4	4	3	1.36	type=protein
274	1	FlyBase	CG5355-PA	150	86671	9	7	9	7	0.41	type=protein
275	1	FlyBase	CG2767-PA	149	36977	7	4	7	4	0.58	type=protein
276	1	FlyBase	CG6598-PA	149	40915	3	3	2	2	0.23	type=protein
277	1	FlyBase	CG9629-PA	148	58646	4	4	3	3	0.24	type=protein
278	1	FlyBase	CG2852-PA	148	22185	6	5	6	5	1.56	type=protein
279	1	FlyBase	CG9074-PA	148	7102	2	2	1	1	0.76	type=protein
280	1	FlyBase	CG2140-PA	147	13987	2	2	1	1	0.34	type=protein
281	1	FlyBase	CG43479-PB	147	109675	3	3	3	3	0.12	type=protein
282	1	FlyBase	CG7597-PB	146	128577	3	3	2	2	0.07	type=protein
283	1	FlyBase	CG3379-PA	146	11374	6	5	5	4	3.26	type=protein
284	1	FlyBase	CG17127-PA	146	10802	3	2	3	2	1.14	type=protein
285	1	FlyBase	CG9819-PA	146	64888	7	5	7	5	0.38	type=protein
285	2	FlyBase	CG9842-PA	110	63659	6	4	6	4	0.30	type=protein
286	1	FlyBase	CG42724-PC	145	129854	10	6	8	6	0.22	type=protein
287	1	FlyBase	CG3731-PA	145	52393	5	4	5	4	0.38	type=protein
288	1	FlyBase	CG4182-PA	144	49444	3	3	3	3	0.29	type=protein
289	1	FlyBase	CG6767-PB	139	43129	6	4	5	3	0.34	type=protein
290	1	FlyBase	CG9029-PA	139	11882	2	2	1	1	0.41	type=protein
291	1	FlyBase	CG6459-PA	139	29187	2	2	2	2	0.33	type=protein
292	1	FlyBase	CG1524-PB	138	16301	3	3	3	3	1.14	type=protein
293	1	FlyBase	CG2254-PA	137	35828	3	3	3	3	0.42	type=protein
294	1	FlyBase	CG4897-PA	137	29580	9	8	8	8	2.11	type=protein
295	1	FlyBase	CG4769-PA	137	33835	5	5	5	5	0.86	type=protein
296	1	FlyBase	CG9391-PA	137	30790	5	5	5	5	0.98	type=protein
297	1	FlyBase	CG10664-PA	136	20645	3	3	2	2	0.50	type=protein
298	1	FlyBase	CG1489-PA	135	45966	2	2	2	2	0.20	type=protein
298	2	FlyBase	CG5289-PA	68	49431	2	2	2	2	0.19	type=protein
299	1	FlyBase	CG9297-PA	135	103930	5	4	5	4	0.18	type=protein
300	1	FlyBase	CG18428-PA	135	16861	6	6	5	5	2.42	type=protein
301	1	FlyBase	CG7178-PG	134	30201	14	7	10	7	1.64	type=protein
301	2	FlyBase	CG7178-PA	107	24520	11	6	8	6	1.78	type=protein
301	3	FlyBase	CG7178-PD	101	24454	11	6	7	5	1.35	type=protein
302	1	FlyBase	CG7820-PA	134	30256	7	5	7	5	1.00	type=protein
303	1	FlyBase	CG6647-PA	134	30531	5	4	4	3	0.51	type=protein
304	1	FlyBase	CG16820-PA	133	33402	5	5	4	4	0.65	type=protein
305	1	FlyBase	CG5390-PA	132	45711	3	3	3	3	0.32	type=protein
306	1	FlyBase	CG10098-PA	132	37872	3	2	3	2	0.25	type=protein
307	1	FlyBase	CG6904-PA	131	82208	4	3	4	3	0.17	type=protein
308	1	FlyBase	CG3985-PA	130	57932	6	5	5	4	0.34	type=protein
309	1	FlyBase	CG5840-PA	130	28266	5	5	5	5	1.09	type=protein
310	1	FlyBase	CG3011-PA	130	59087	11	7	10	7	0.65	type=protein
311	1	FlyBase	CG2862-PA	130	16724	3	3	2	2	0.64	type=protein
312	1	FlyBase	CG7445-PA	129	20643	4	4	4	4	1.24	type=protein
313	1	FlyBase	CG13388-PA	129	79074	3	3	3	3	0.17	type=protein
314	1	FlyBase	CG5596-PA	129	17706	10	8	4	4	1.55	type=protein
315	1	FlyBase	CG6603-PA	129	88906	5	3	5	3	0.15	type=protein
316	1	FlyBase	CG3724-PA	128	52871	5	3	4	3	0.27	type=protein
317	1	FlyBase	CG17248-PA	127	18764	3	3	3	3	0.94	type=protein
318	1	FlyBase	CG4067-PA	126	100116	4	4	4	4	0.18	type=protein
319	1	FlyBase	CG3140-PA	126	26664	5	4	5	4	0.87	type=protein
320	1	FlyBase	CG4087-PA	125	11552	4	2	4	2	1.04	type=protein
321	1	FlyBase	CG6028-PA	125	32457	3	3	3	3	0.47	type=protein
322	1	FlyBase	CG7113-PA	124	26980	7	4	7	4	0.86	type=protein
323	1	FlyBase	CG1341-PA	124	48833	2	2	2	2	0.19	type=protein
324	1	FlyBase	CG15093-PB	124	34183	6	5	6	5	0.85	type=protein
325	1	FlyBase	CG8186-PA	124	27610	3	3	3	3	0.57	type=protein
326	1	FlyBase	CG5165-PA	124	61004	6	6	5	5	0.41	type=protein
327	1	FlyBase	CG7057-PA	124	50054	4	3	4	3	0.29	type=protein
328	1	FlyBase	CG5330-PA	123	42971	2	2	1	1	0.10	type=protein
329	1	FlyBase	CG14095-PA	123	16028	4	2	2	1	0.30	type=protein
330	1	FlyBase	CG3609-PA	123	37308	4	3	4	3	0.40	type=protein
331	1	FlyBase	CG6684-PA	122	13193	5	4	5	4	2.48	type=protein
332	1	FlyBase	CG6781-PA	122	28533	5	5	5	5	1.08	type=protein
333	1	FlyBase	CG2968-PA	122	16718	3	3	3	3	1.10	type=protein
334	1	FlyBase	CG9331-PA	121	39794	5	5	4	4	0.52	type=protein
335	1	FlyBase	CG7762-PA	120	102856	5	4	3	3	0.13	type=protein
336	1	FlyBase	CG7834-PA	120	27247	10	5	9	5	1.16	type=protein
337	1	FlyBase	CG32789-PA	120	41195	5	3	5	3	0.36	type=protein
338	1	FlyBase	CG10233-PA	120	22954	6	5	6	5	1.48	type=protein
339	1	FlyBase	CG11765-PA	120	24879	7	6	7	6	1.74	type=protein
340	1	FlyBase	CG1648-PA	119	23839	3	3	3	3	0.69	type=protein
341	1	FlyBase	CG45077-PA	119	14409	4	4	4	4	2.14	type=protein
342	1	FlyBase	CG44162-PR	117	216082	3	2	3	2	0.04	type=protein
343	1	FlyBase	CG14206-PB	117	17867	4	3	4	3	1.01	type=protein
344	1	FlyBase	CG9282-PA	116	17601	2	2	2	2	0.60	type=protein
345	1	FlyBase	CG7939-PB	116	16056	5	3	4	2	0.67	type=protein
346	1	FlyBase	CG9691-PB	115	13048	3	3	2	2	0.88	type=protein
347	1	FlyBase	CG31705-PA	114	67537	2	2	2	2	0.13	type=protein
348	1	FlyBase	CG3595-PA	113	19988	3	3	3	3	0.87	type=protein
349	1	FlyBase	CG17950-PA	113	12408	1	1	1	1	0.39	type=protein
350	1	FlyBase	CG17759-PA	112	41842	4	3	3	2	0.22	type=protein
351	1	FlyBase	CG5119-PC	112	70066	3	3	3	3	0.20	type=protein
352	1	FlyBase	CG17521-PC	111	25925	8	6	8	6	1.63	type=protein
353	1	FlyBase	CG8430-PA	111	46334	5	3	5	3	0.31	type=protein
354	1	FlyBase	CG7622-PA	111	13494	3	3	2	2	0.84	type=protein
355	1	FlyBase	CG15693-PA	111	13571	3	2	2	2	0.84	type=protein
356	1	FlyBase	CG1725-PA	110	103268	3	2	3	2	0.09	type=protein
357	1	FlyBase	CG2720-PA	110	55939	6	5	6	5	0.46	type=protein
358	1	FlyBase	CG9441-PA	110	35749	5	4	5	4	0.60	type=protein
359	1	FlyBase	CG31075-PA	110	52803	2	2	2	2	0.17	type=protein
360	1	FlyBase	CG11143-PA	109	62441	6	4	6	4	0.31	type=protein
361	1	FlyBase	CG5730-PA	109	36265	7	5	7	5	0.78	type=protein
362	1	FlyBase	CG1821-PA	109	14570	7	5	5	5	3.14	type=protein
363	1	FlyBase	CG9119-PA	108	35811	5	4	5	4	0.60	type=protein
364	1	FlyBase	CG7008-PA	108	103358	6	5	5	4	0.18	type=protein
365	1	FlyBase	CG9160-PA	108	17344	5	4	2	2	0.61	type=protein
366	1	FlyBase	CG2098-PA	108	43937	6	3	6	3	0.33	type=protein
367	1	FlyBase	CG17420-PA	108	24402	5	5	4	4	0.98	type=protein
368	1	FlyBase	CG1106-PA	107	82615	4	3	4	3	0.17	type=protein
369	1	FlyBase	CG5605-PC	107	49313	4	3	4	3	0.29	type=protein
370	1	FlyBase	CG2746-PA	106	24121	6	4	5	3	1.00	type=protein
371	1	FlyBase	CG4998-PA	106	96181	2	2	2	2	0.09	type=protein
372	1	FlyBase	CG1987-PA	105	16927	1	1	1	1	0.28	type=protein
373	1	FlyBase	CG17876-PA	105	54160	2	2	1	1	0.08	type=protein
374	1	FlyBase	CG4169-PA	105	45526	6	5	5	4	0.45	type=protein
375	1	FlyBase	CG10686-PA	104	69436	2	2	2	2	0.13	type=protein
376	1	FlyBase	CG1837-PA	104	47218	3	2	3	2	0.20	type=protein
377	1	FlyBase	CG31509-PA	104	14303	4	3	4	3	1.38	type=protein
378	1	FlyBase	CG6330-PA	103	41673	4	3	3	3	0.35	type=protein
379	1	FlyBase	CG18319-PA	103	17271	4	4	4	4	1.61	type=protein
380	1	FlyBase	CG2342-PA	103	19488	2	2	2	2	0.53	type=protein
381	1	FlyBase	CG13935-PA	103	21239	2	2	2	2	0.48	type=protein
382	1	FlyBase	CG10724-PA	103	66923	3	3	3	3	0.21	type=protein
383	1	FlyBase	CG17471-PA	103	47187	6	5	6	5	0.56	type=protein
384	1	FlyBase	CG11901-PB	102	49167	4	3	3	3	0.29	type=protein
385	1	FlyBase	CG12473-PE	102	138109	3	3	3	3	0.10	type=protein
386	1	FlyBase	CG3821-PA	102	59252	1	1	1	1	0.07	type=protein
387	1	FlyBase	CG3694-PA	102	8438	4	3	4	3	3.23	type=protein
388	1	FlyBase	CG33129-PA	101	26012	2	2	2	2	0.38	type=protein
389	1	FlyBase	CG1548-PA	100	42722	2	2	2	2	0.22	type=protein
390	1	FlyBase	CG30101-PA	100	38249	9	6	7	6	0.93	type=protein
391	1	FlyBase	CG30084-PC	100	117868	3	2	3	2	0.07	type=protein
392	1	FlyBase	CG3644-PA	100	17727	4	3	4	3	1.02	type=protein
393	1	FlyBase	CG7758-PA	99	18083	2	2	2	2	0.58	type=protein
394	1	FlyBase	CG2621-PD	98	114838	4	3	4	3	0.12	type=protein
395	1	FlyBase	CG3949-PA	98	14012	2	2	2	2	0.80	type=protein
396	1	FlyBase	CG8553-PB	98	43878	2	2	2	2	0.21	type=protein
397	1	FlyBase	CG7217-PA	98	20067	4	4	3	3	0.86	type=protein
398	1	FlyBase	CG4494-PA	98	10164	2	2	1	1	0.49	type=protein
399	1	FlyBase	CG5045-PA	97	27786	1	1	1	1	0.16	type=protein
400	1	FlyBase	CG8415-PB	96	16053	7	4	4	4	1.80	type=protein
401	1	FlyBase	CG13057-PA	96	19992	4	4	3	3	0.87	type=protein
402	1	FlyBase	CG1100-PA	94	58308	1	1	1	1	0.08	type=protein
403	1	FlyBase	CG1349-PB	93	19330	2	1	2	1	0.24	type=protein
404	1	FlyBase	CG14724-PA	93	16750	2	2	2	2	0.64	type=protein
405	1	FlyBase	CG10078-PA	92	51834	3	3	3	3	0.28	type=protein
406	1	FlyBase	CG11958-PA	92	68253	2	2	2	2	0.13	type=protein
407	1	FlyBase	CG4944-PA	92	14401	5	4	4	3	1.36	type=protein
408	1	FlyBase	CG15650-PA	92	16566	3	3	2	2	0.65	type=protein
409	1	FlyBase	CG43443-PA	92	128595	7	3	7	3	0.10	type=protein
410	1	FlyBase	CG6055-PA	92	25282	5	3	3	2	0.39	type=protein
411	1	FlyBase	CG4912-PB	91	28963	3	2	3	2	0.34	type=protein
412	1	FlyBase	CG13047-PB	91	16666	3	3	2	2	0.65	type=protein
413	1	FlyBase	CG31794-PA	91	65841	2	1	2	1	0.07	type=protein
414	1	FlyBase	CG2269-PB	91	89111	3	2	3	2	0.10	type=protein
415	1	FlyBase	CG6416-PE	91	47614	6	4	6	4	0.42	type=protein
416	1	FlyBase	CG3269-PA	90	23684	1	1	1	1	0.19	type=protein
417	1	FlyBase	CG7765-PA	90	110791	1	1	1	1	0.04	type=protein
418	1	FlyBase	CG10701-PA	90	75360	3	3	3	3	0.18	type=protein
419	1	FlyBase	CG31872-PA	90	119534	3	3	3	3	0.11	type=protein
420	1	FlyBase	CG45110-PA	89	38515	3	1	3	1	0.12	type=protein
421	1	FlyBase	CG14904-PA	89	21450	3	2	3	2	0.48	type=protein
422	1	FlyBase	CG17332-PA	89	54068	4	4	3	3	0.26	type=protein
423	1	FlyBase	CG8993-PA	89	15939	3	3	3	3	1.18	type=protein
424	1	FlyBase	CG10697-PB	88	54090	1	1	1	1	0.08	type=protein
425	1	FlyBase	CG5945-PA	88	28681	3	3	3	3	0.55	type=protein
426	1	FlyBase	CG9327-PA	88	29669	2	2	1	1	0.15	type=protein
427	1	FlyBase	CG6776-PA	88	27750	3	1	3	1	0.16	type=protein
428	1	FlyBase	CG3542-PA	88	91639	5	4	4	3	0.15	type=protein
429	1	FlyBase	CG4265-PA	88	25972	4	3	3	2	0.38	type=protein
430	1	FlyBase	CG6518-PA	88	80665	3	2	3	2	0.11	type=protein
431	1	FlyBase	CG8857-PC	87	18232	5	5	3	3	0.98	type=protein
432	1	FlyBase	CG4847-PA	87	41201	4	2	4	2	0.23	type=protein
433	1	FlyBase	CG32017-PB	87	55386	4	2	4	2	0.16	type=protein
434	1	FlyBase	CG3203-PB	87	21855	5	5	3	3	0.77	type=protein
435	1	FlyBase	CG1507-PA	87	31069	2	1	2	1	0.14	type=protein
436	1	FlyBase	CG5378-PA	87	45490	2	2	2	2	0.20	type=protein
437	1	FlyBase	CG10863-PA	87	36611	4	4	3	3	0.58	type=protein
438	1	FlyBase	CG18285-PA	86	25092	3	3	2	2	0.40	type=protein
439	1	FlyBase	CG1263-PA	86	27967	5	3	5	3	0.57	type=protein
440	1	FlyBase	CG11274-PA	86	107713	2	2	2	2	0.08	type=protein
441	1	FlyBase	CG30069-PA	86	461002	3	3	2	2	0.02	type=protein
442	1	FlyBase	CG6523-PA	86	23708	2	2	2	2	0.42	type=protein
443	1	FlyBase	CG3074-PB	86	49859	3	2	3	2	0.18	type=protein
444	1	FlyBase	CG6342-PA	86	98930	2	1	2	1	0.04	type=protein
445	1	FlyBase	CG4046-PA	86	16856	7	4	6	4	1.67	type=protein
446	1	FlyBase	CG11140-PE	86	56206	3	2	3	2	0.16	type=protein
447	1	FlyBase	CG16936-PA	86	25391	5	3	5	3	0.64	type=protein
448	1	FlyBase	CG7109-PA	86	35906	1	1	1	1	0.12	type=protein
449	1	FlyBase	CG6692-PA	85	38269	3	1	3	1	0.12	type=protein
450	1	FlyBase	CG9090-PA	85	40941	4	4	4	4	0.51	type=protein
450	2	FlyBase	CG4994-PA	70	39239	3	3	3	3	0.38	type=protein
451	1	FlyBase	CG16932-PB	85	132214	4	3	4	3	0.10	type=protein
452	1	FlyBase	CG5826-PA	85	26501	4	2	4	2	0.37	type=protein
453	1	FlyBase	CG9364-PB	84	58823	2	1	2	1	0.07	type=protein
454	1	FlyBase	CG4759-PA	84	15893	4	3	3	2	0.69	type=protein
455	1	FlyBase	CG8495-PA	84	6816	2	2	2	2	2.27	type=protein
456	1	FlyBase	CG31795-PC	84	147705	1	1	1	1	0.03	type=protein
457	1	FlyBase	CG17921-PB	84	12648	2	1	2	1	0.38	type=protein
458	1	FlyBase	CG6673-PB	84	28753	2	1	2	1	0.16	type=protein
459	1	FlyBase	CG4784-PA	83	50582	2	2	2	2	0.18	type=protein
460	1	FlyBase	CG10297-PA	83	11277	1	1	1	1	0.44	type=protein
461	1	FlyBase	CG31884-PB	83	11867	3	2	3	2	1.00	type=protein
462	1	FlyBase	CG8103-PA	83	225441	1	1	1	1	0.02	type=protein
463	1	FlyBase	CG6998-PB	83	10459	3	3	2	2	1.19	type=protein
464	1	FlyBase	CG17896-PA	82	55274	5	3	5	3	0.26	type=protein
465	1	FlyBase	CG2827-PA	82	36894	4	2	4	2	0.26	type=protein
466	1	FlyBase	CG42483-PA	82	3700	1	1	1	1	1.85	type=protein
467	1	FlyBase	CG2207-PF	82	18812	2	2	2	2	0.56	type=protein
468	1	FlyBase	CG10130-PA	82	10239	2	1	2	1	0.49	type=protein
469	1	FlyBase	CG6846-PA	81	17270	3	3	3	3	1.05	type=protein
470	1	FlyBase	CG5695-PB	81	144128	5	3	4	3	0.09	type=protein
471	1	FlyBase	CG12279-PA	81	12099	2	2	2	2	0.97	type=protein
472	1	FlyBase	CG5174-PA	81	22543	3	3	3	3	0.74	type=protein
473	1	FlyBase	CG12775-PA	81	18510	3	2	3	2	0.57	type=protein
474	1	FlyBase	CG8189-PA	81	27478	2	1	2	1	0.16	type=protein
475	1	FlyBase	CG3107-PB	80	119984	2	2	2	2	0.07	type=protein
476	1	FlyBase	CG10071-PA	80	8915	4	3	4	3	2.95	type=protein
477	1	FlyBase	CG9057-PA	80	38344	4	3	2	2	0.25	type=protein
478	1	FlyBase	CG9485-PA	80	175032	7	6	7	6	0.16	type=protein
479	1	FlyBase	CG11382-PB	79	52548	1	1	1	1	0.08	type=protein
480	1	FlyBase	CG6514-PA	79	16831	4	3	4	3	1.09	type=protein
481	1	FlyBase	CG12269-PB	79	12854	3	3	3	3	1.61	type=protein
482	1	FlyBase	CG7361-PB	79	25041	3	2	3	2	0.40	type=protein
483	1	FlyBase	CG9261-PC	79	37627	3	3	3	3	0.40	type=protein
484	1	FlyBase	CG45057-PA	78	20630	7	4	6	3	0.83	type=protein
485	1	FlyBase	CG7532-PA	78	17376	2	2	2	2	0.61	type=protein
486	1	FlyBase	CG8416-PB	78	21985	3	3	2	2	0.46	type=protein
487	1	FlyBase	CG2846-PA	78	17113	1	1	1	1	0.27	type=protein
488	1	FlyBase	CG11334-PA	78	39268	1	1	1	1	0.11	type=protein
489	1	FlyBase	CG18548-PA	78	24669	9	4	3	1	0.18	type=protein
490	1	FlyBase	CG10882-PB	77	130108	1	1	1	1	0.03	type=protein
491	1	FlyBase	CG13627-PA	77	77088	2	2	2	2	0.12	type=protein
492	1	FlyBase	CG32156-PE	77	40286	1	1	1	1	0.11	type=protein
493	1	FlyBase	CG2286-PA	77	79316	3	2	3	2	0.11	type=protein
494	1	FlyBase	CG10602-PD	77	68860	2	1	2	1	0.06	type=protein
495	1	FlyBase	CG3082-PB	77	44328	2	1	2	1	0.10	type=protein
496	1	FlyBase	CG5973-PA	76	36384	3	3	3	3	0.41	type=protein
497	1	FlyBase	CG7675-PA	76	31522	2	2	2	2	0.30	type=protein
498	1	FlyBase	CG6852-PA	76	12495	1	1	1	1	0.39	type=protein
499	1	FlyBase	CG5827-PC	76	10488	2	2	2	2	1.19	type=protein
500	1	FlyBase	CG12082-PA	76	92723	2	2	2	2	0.10	type=protein
501	1	FlyBase	CG10576-PA	76	43114	1	1	1	1	0.10	type=protein
502	1	FlyBase	CG6984-PA	75	31562	2	2	2	2	0.30	type=protein
503	1	FlyBase	CG5366-PA	75	140508	1	1	1	1	0.03	type=protein
504	1	FlyBase	CG5162-PA	75	44858	2	2	2	2	0.21	type=protein
505	1	FlyBase	CG1982-PA	75	39140	4	4	4	4	0.54	type=protein
506	1	FlyBase	CG32444-PA	75	42034	3	1	3	1	0.11	type=protein
507	1	FlyBase	CG10938-PA	74	27050	3	3	3	3	0.59	type=protein
508	1	FlyBase	CG34115-PA	74	8972	1	1	1	1	0.57	type=protein
509	1	FlyBase	CG16916-PA	74	47061	2	2	2	2	0.20	type=protein
510	1	FlyBase	CG6625-PA	73	33393	2	2	2	2	0.29	type=protein
511	1	FlyBase	CG6141-PA	73	21516	5	3	4	3	0.79	type=protein
512	1	FlyBase	CG10373-PB	73	27779	1	1	1	1	0.16	type=protein
513	1	FlyBase	CG14407-PA	72	17795	1	1	1	1	0.26	type=protein
514	1	FlyBase	CG7340-PB	72	60959	1	1	1	1	0.07	type=protein
515	1	FlyBase	CG4561-PA	72	58352	1	1	1	1	0.07	type=protein
516	1	FlyBase	CG31713-PA	72	16707	3	3	3	3	1.10	type=protein
517	1	FlyBase	CG3760-PA	71	29618	1	1	1	1	0.15	type=protein
518	1	FlyBase	CG12740-PB	71	16019	3	2	3	2	0.68	type=protein
519	1	FlyBase	CG2152-PA	71	24620	2	2	2	2	0.40	type=protein
520	1	FlyBase	CG1956-PA	71	21080	2	1	2	1	0.22	type=protein
521	1	FlyBase	CG1561-PB	70	72896	5	4	4	3	0.19	type=protein
522	1	FlyBase	CG10944-PA	70	24773	1	1	1	1	0.18	type=protein
523	1	FlyBase	CG31030-PA	70	42650	1	1	1	1	0.10	type=protein
524	1	FlyBase	CG10550-PB	69	49240	2	2	2	2	0.19	type=protein
525	1	FlyBase	CG9572-PA	69	49529	2	2	2	2	0.19	type=protein
526	1	FlyBase	CG4412-PA	69	11928	1	1	1	1	0.41	type=protein
527	1	FlyBase	CG3455-PB	68	45067	2	1	2	1	0.10	type=protein
528	1	FlyBase	CG33955-PE	68	238415	1	1	1	1	0.02	type=protein
529	1	FlyBase	CG6806-PA	68	83387	1	1	1	1	0.05	type=protein
530	1	FlyBase	CG9091-PA	68	10821	2	2	2	2	1.14	type=protein
531	1	FlyBase	CG8439-PA	68	59609	1	1	1	1	0.07	type=protein
532	1	FlyBase	CG2150-PA	68	17466	2	2	2	2	0.61	type=protein
533	1	FlyBase	CG9446-PA	68	57738	3	1	3	1	0.08	type=protein
534	1	FlyBase	CG7592-PA	68	17453	3	2	2	2	0.61	type=protein
535	1	FlyBase	CG32694-PA	67	35723	2	2	2	2	0.26	type=protein
535	2	FlyBase	CG32694-PB	61	38054	2	2	2	2	0.25	type=protein
536	1	FlyBase	CG44244-PB	67	38074	4	3	4	3	0.39	type=protein
537	1	FlyBase	CG9291-PA	67	13248	2	2	2	2	0.87	type=protein
538	1	FlyBase	CG4904-PB	67	31178	1	1	1	1	0.14	type=protein
539	1	FlyBase	CG16758-PB	67	38681	3	2	3	2	0.24	type=protein
540	1	FlyBase	CG16886-PA	67	42977	6	3	5	2	0.22	type=protein
541	1	FlyBase	CG32169-PA	67	40200	1	1	1	1	0.11	type=protein
542	1	FlyBase	CG9009-PA	66	65805	1	1	1	1	0.07	type=protein
543	1	FlyBase	CG7434-PA	66	30638	2	2	2	2	0.31	type=protein
544	1	FlyBase	CG8498-PA	66	9956	1	1	1	1	0.50	type=protein
545	1	FlyBase	CG10377-PA	66	44926	1	1	1	1	0.10	type=protein
546	1	FlyBase	CG5266-PA	66	25982	2	2	2	2	0.38	type=protein
547	1	FlyBase	CG11720-PA	65	33049	1	1	1	1	0.14	type=protein
548	1	FlyBase	CG1440-PA	65	55673	1	1	1	1	0.08	type=protein
549	1	FlyBase	CG5873-PA	65	86013	1	1	1	1	0.05	type=protein
550	1	FlyBase	CG7380-PA	65	10294	1	1	1	1	0.49	type=protein
551	1	FlyBase	CG10126-PA	64	24471	1	1	1	1	0.19	type=protein
552	1	FlyBase	CG7619-PA	64	42684	1	1	1	1	0.10	type=protein
553	1	FlyBase	CG3321-PA	63	9028	1	1	1	1	0.57	type=protein
554	1	FlyBase	CG2668-PA	63	37842	1	1	1	1	0.12	type=protein
555	1	FlyBase	CG42314-PK	63	131146	2	2	2	2	0.07	type=protein
556	1	FlyBase	CG3283-PA	63	34317	5	4	5	4	0.63	type=protein
557	1	FlyBase	CG7917-PA	63	16985	2	1	2	1	0.28	type=protein
558	1	FlyBase	CG5288-PC	63	54644	2	1	2	1	0.08	type=protein
559	1	FlyBase	CG8392-PA	63	24479	1	1	1	1	0.19	type=protein
560	1	FlyBase	CG1009-PC	63	123325	5	3	4	2	0.07	type=protein
561	1	FlyBase	CG10363-PA	63	168990	3	1	3	1	0.03	type=protein
562	1	FlyBase	CG11324-PA	63	42862	1	1	1	1	0.10	type=protein
563	1	FlyBase	CG3422-PA	63	28139	2	2	1	1	0.16	type=protein
564	1	FlyBase	CG8505-PA	62	14468	1	1	1	1	0.33	type=protein
565	1	FlyBase	CG34199-PA	62	21771	1	1	1	1	0.21	type=protein
566	1	FlyBase	CG5106-PA	62	29739	2	2	2	2	0.33	type=protein
567	1	FlyBase	CG7584-PA	62	17264	2	2	1	1	0.27	type=protein
568	1	FlyBase	CG4795-PA	62	82285	1	1	1	1	0.05	type=protein
569	1	FlyBase	CG11567-PA	61	76896	4	3	4	3	0.18	type=protein
570	1	FlyBase	CG4190-PA	61	22212	1	1	1	1	0.21	type=protein
571	1	FlyBase	CG11413-PA	61	15074	1	1	1	1	0.32	type=protein
572	1	FlyBase	CG15441-PA	61	25952	1	1	1	1	0.17	type=protein
573	1	FlyBase	CG4602-PA	61	58606	1	1	1	1	0.07	type=protein
574	1	FlyBase	CG18214-PA	60	258379	1	1	1	1	0.02	type=protein
575	1	FlyBase	CG7077-PA	60	27477	1	1	1	1	0.16	type=protein
576	1	FlyBase	CG7203-PB	60	12360	2	2	1	1	0.40	type=protein
577	1	FlyBase	CG42734-PAA	60	1278589	1	1	1	1	0.00	type=protein
578	1	FlyBase	CG32549-PB	60	70094	1	1	1	1	0.06	type=protein
579	1	FlyBase	CG9834-PA	60	43840	2	2	2	2	0.21	type=protein
580	1	FlyBase	CG6218-PA	60	38334	1	1	1	1	0.12	type=protein
581	1	FlyBase	CG2099-PA	60	17737	5	3	4	3	1.02	type=protein
582	1	FlyBase	CG13551-PA	60	11941	5	4	3	2	0.98	type=protein
583	1	FlyBase	CG7216-PA	59	13111	1	1	1	1	0.37	type=protein
584	1	FlyBase	CG7033-PA	59	58395	2	1	2	1	0.07	type=protein
585	1	FlyBase	CG5164-PA	59	24990	1	1	1	1	0.18	type=protein
586	1	FlyBase	CG5012-PA	59	19646	1	1	1	1	0.24	type=protein
587	1	FlyBase	CG3195-PA	58	17846	2	2	2	2	0.59	type=protein
588	1	FlyBase	CG6020-PA	58	46976	1	1	1	1	0.09	type=protein
589	1	FlyBase	CG10160-PA	57	35745	1	1	1	1	0.12	type=protein
590	1	FlyBase	CG15697-PA	57	14622	1	1	1	1	0.33	type=protein
591	1	FlyBase	CG2204-PB	57	40971	2	2	2	2	0.23	type=protein
592	1	FlyBase	CG6066-PA	57	52916	2	1	2	1	0.08	type=protein
593	1	FlyBase	CG10423-PA	57	9634	3	2	2	1	0.53	type=protein
594	1	FlyBase	CG11271-PB	57	15435	2	2	2	2	0.71	type=protein
595	1	FlyBase	CG10149-PA	57	49576	3	1	3	1	0.09	type=protein
596	1	FlyBase	CG4083-PA	57	39498	1	1	1	1	0.11	type=protein
597	1	FlyBase	CG17534-PA	57	25050	2	2	2	2	0.40	type=protein
598	1	FlyBase	CG1250-PB	57	87574	1	1	1	1	0.05	type=protein
599	1	FlyBase	CG4533-PA	57	21296	1	1	1	1	0.22	type=protein
600	1	FlyBase	CG9436-PA	56	35672	1	1	1	1	0.13	type=protein
601	1	FlyBase	CG32464-PAA	56	95056	1	1	1	1	0.05	type=protein
602	1	FlyBase	CG11899-PA	56	39653	5	3	4	3	0.37	type=protein
603	1	FlyBase	CG5325-PA	56	31332	1	1	1	1	0.14	type=protein
604	1	FlyBase	CG16901-PA	56	35028	1	1	1	1	0.13	type=protein
605	1	FlyBase	CG8615-PA	55	21789	2	2	2	2	0.47	type=protein
606	1	FlyBase	CG1059-PA	55	124769	2	2	2	2	0.07	type=protein
607	1	FlyBase	CG33979-PA	55	45898	5	2	5	2	0.20	type=protein
608	1	FlyBase	CG1742-PA	55	16856	1	1	1	1	0.28	type=protein
609	1	FlyBase	CG8055-PA	55	25428	1	1	1	1	0.18	type=protein
610	1	FlyBase	CG33495-PA	54	6333	1	1	1	1	0.88	type=protein
611	1	FlyBase	CG16817-PA	54	20832	3	2	3	2	0.49	type=protein
612	1	FlyBase	CG9124-PA	54	38659	1	1	1	1	0.11	type=protein
613	1	FlyBase	CG4627-PA	54	22921	1	1	1	1	0.20	type=protein
614	1	FlyBase	CG10306-PA	54	25787	1	1	1	1	0.18	type=protein
615	1	FlyBase	CG11427-PA	54	127564	1	1	1	1	0.03	type=protein
616	1	FlyBase	CG3967-PC	54	50667	2	1	2	1	0.09	type=protein
617	1	FlyBase	CG15201-PA	54	12963	2	2	2	2	0.89	type=protein
618	1	FlyBase	CG17838-PA	54	63530	3	2	3	2	0.14	type=protein
619	1	FlyBase	CG3835-PB	53	58833	1	1	1	1	0.07	type=protein
620	1	FlyBase	CG4863-PA	53	47208	9	2	8	2	0.20	type=protein
621	1	FlyBase	CG10712-PB	53	101221	1	1	1	1	0.04	type=protein
622	1	FlyBase	CG12085-PA	53	68081	3	2	3	2	0.13	type=protein
623	1	FlyBase	CG13048-PA	53	22218	2	2	1	1	0.21	type=protein
624	1	FlyBase	CG31345-PA	53	24203	3	1	3	1	0.19	type=protein
625	1	FlyBase	CG15615-PB	53	42766	7	2	6	2	0.22	type=protein
626	1	FlyBase	CG10652-PC	53	12364	2	1	1	1	0.40	type=protein
627	1	FlyBase	CG42344-PD	52	201971	4	1	4	1	0.02	type=protein
628	1	FlyBase	CG5650-PA	52	35117	3	2	3	2	0.27	type=protein
629	1	FlyBase	CG10287-PA	52	29174	3	1	2	1	0.15	type=protein
630	1	FlyBase	CG17520-PF	52	40072	1	1	1	1	0.11	type=protein
631	1	FlyBase	CG8327-PA	52	32636	1	1	1	1	0.14	type=protein
632	1	FlyBase	CG3088-PA	52	27233	2	1	2	1	0.17	type=protein
633	1	FlyBase	CG1101-PA	52	27835	1	1	1	1	0.16	type=protein
634	1	FlyBase	CG8772-PD	52	80513	1	1	1	1	0.05	type=protein
635	1	FlyBase	CG12530-PA	52	21665	1	1	1	1	0.21	type=protein
636	1	FlyBase	CG5676-PA	52	17298	3	1	3	1	0.27	type=protein
637	1	FlyBase	CG4097-PA	51	25918	2	2	2	2	0.38	type=protein
638	1	FlyBase	CG6090-PA	51	18241	1	1	1	1	0.26	type=protein
639	1	FlyBase	CG3747-PB	51	52509	1	1	1	1	0.08	type=protein
640	1	FlyBase	CG5374-PB	51	59979	1	1	1	1	0.07	type=protein
641	1	FlyBase	CG7823-PA	51	23204	2	2	2	2	0.43	type=protein
642	1	FlyBase	CG3265-PB	50	32785	1	1	1	1	0.14	type=protein
643	1	FlyBase	CG34455-PC	50	33454	1	1	1	1	0.13	type=protein
644	1	FlyBase	CG42478-PA	50	9017	1	1	1	1	0.57	type=protein
645	1	FlyBase	CG11981-PA	50	23540	2	2	2	2	0.43	type=protein
646	1	FlyBase	CG7269-PC	50	48989	3	2	3	2	0.19	type=protein
647	1	FlyBase	CG32197-PA	50	5770	2	2	2	2	2.96	type=protein
648	1	FlyBase	CG15442-PA	50	17057	5	3	4	3	1.07	type=protein
649	1	FlyBase	CG31997-PA	50	16905	2	2	2	2	0.63	type=protein
650	1	FlyBase	CG11111-PB	50	138445	1	1	1	1	0.03	type=protein
651	1	FlyBase	CG11779-PA	49	53164	2	1	2	1	0.08	type=protein
652	1	FlyBase	CG6395-PA	49	24523	1	1	1	1	0.19	type=protein
653	1	FlyBase	CG30382-PA	49	27421	4	2	4	2	0.36	type=protein
654	1	FlyBase	CG6148-PA	49	61680	3	1	3	1	0.07	type=protein
655	1	FlyBase	CG7399-PA	49	51996	1	1	1	1	0.08	type=protein
656	1	FlyBase	CG4916-PA	49	52418	1	1	1	1	0.08	type=protein
657	1	FlyBase	CG31548-PA	49	27370	3	1	3	1	0.16	type=protein
658	1	FlyBase	CG9676-PA	49	26972	1	1	1	1	0.17	type=protein
659	1	FlyBase	CG8462-PA	49	14439	1	1	1	1	0.33	type=protein
660	1	FlyBase	CG18111-PA	49	16307	1	1	1	1	0.29	type=protein
661	1	FlyBase	CG4577-PA	48	48989	1	1	1	1	0.09	type=protein
662	1	FlyBase	CG9888-PA	48	34662	1	1	1	1	0.13	type=protein
663	1	FlyBase	CG9769-PA	48	31315	2	2	1	1	0.14	type=protein
664	1	FlyBase	CG6105-PA	48	10911	2	2	2	2	1.12	type=protein
665	1	FlyBase	CG8479-PA	48	112093	1	1	1	1	0.04	type=protein
666	1	FlyBase	CG13279-PA	48	50553	2	2	2	2	0.18	type=protein
667	1	FlyBase	CG2922-PA	48	49331	1	1	1	1	0.09	type=protein
668	1	FlyBase	CG3415-PA	48	64263	1	1	1	1	0.07	type=protein
669	1	FlyBase	CG6510-PA	48	21062	6	4	4	4	1.20	type=protein
670	1	FlyBase	CG11217-PA	48	19346	1	1	1	1	0.24	type=protein
671	1	FlyBase	CG17766-PA	48	170162	1	1	1	1	0.03	type=protein
672	1	FlyBase	CG32490-PAA	48	14842	2	2	2	2	0.74	type=protein
673	1	FlyBase	CG1475-PB	48	23770	5	2	3	1	0.19	type=protein
674	1	FlyBase	CG3318-PA	47	27256	2	2	1	1	0.17	type=protein
675	1	FlyBase	CG4111-PB	47	14487	3	2	2	1	0.33	type=protein
676	1	FlyBase	CG12000-PA	47	30197	1	1	1	1	0.15	type=protein
677	1	FlyBase	CG5020-PA	47	189823	1	1	1	1	0.02	type=protein
678	1	FlyBase	CG8649-PA	47	72283	2	1	2	1	0.06	type=protein
679	1	FlyBase	CG2981-PA	47	17145	1	1	1	1	0.27	type=protein
680	1	FlyBase	CG7143-PA	47	99609	1	1	1	1	0.04	type=protein
681	1	FlyBase	CG10324-PA	47	62018	2	2	2	2	0.15	type=protein
682	1	FlyBase	CG40485-PB	46	27422	1	1	1	1	0.16	type=protein
683	1	FlyBase	CG2964-PA	46	61886	2	2	1	1	0.07	type=protein
684	1	FlyBase	CG9212-PB	46	32175	1	1	1	1	0.14	type=protein
685	1	FlyBase	CG33094-PB	46	56197	1	1	1	1	0.08	type=protein
686	1	FlyBase	CG32626-PC	46	82488	1	1	1	1	0.05	type=protein
687	1	FlyBase	CG4918-PA	46	11750	3	1	1	1	0.42	type=protein
688	1	FlyBase	CG1099-PA	45	120923	1	1	1	1	0.04	type=protein
689	1	FlyBase	CG7641-PA	45	22018	2	1	1	1	0.21	type=protein
690	1	FlyBase	CG11797-PA	45	15669	2	1	2	1	0.30	type=protein
691	1	FlyBase	CG3988-PA	45	33859	2	1	2	1	0.13	type=protein
692	1	FlyBase	CG4665-PC	45	24605	2	2	2	2	0.40	type=protein
693	1	FlyBase	CG30092-PF	45	320690	1	1	1	1	0.01	type=protein
694	1	FlyBase	CG11151-PA	44	12491	2	2	2	2	0.93	type=protein
695	1	FlyBase	CG2033-PC	44	14900	1	1	1	1	0.32	type=protein
696	1	FlyBase	CG34034-PB	44	15549	3	1	3	1	0.31	type=protein
697	1	FlyBase	CG3395-PA	44	22610	1	1	1	1	0.20	type=protein
698	1	FlyBase	CG1963-PA	44	21192	1	1	1	1	0.22	type=protein
699	1	FlyBase	CG5887-PA	44	43622	2	1	2	1	0.10	type=protein
700	1	FlyBase	CG9132-PA	43	21693	1	1	1	1	0.21	type=protein
701	1	FlyBase	CG10302-PA	43	157948	1	1	1	1	0.03	type=protein
702	1	FlyBase	CG4567-PA	43	83870	1	1	1	1	0.05	type=protein
703	1	FlyBase	CG31712-PA	43	35504	1	1	1	1	0.13	type=protein
704	1	FlyBase	CG9369-PA	43	76255	4	3	4	3	0.18	type=protein
705	1	FlyBase	CG13389-PA	42	17168	4	1	3	1	0.27	type=protein
706	1	FlyBase	CG15616-PA	42	14983	2	1	2	1	0.32	type=protein
707	1	FlyBase	CG7770-PA	42	14556	1	1	1	1	0.33	type=protein
708	1	FlyBase	CG8094-PA	42	51258	4	1	4	1	0.09	type=protein
709	1	FlyBase	CG6253-PA	42	19208	2	2	2	2	0.54	type=protein
710	1	FlyBase	CG3502-PB	42	106054	1	1	1	1	0.04	type=protein
711	1	FlyBase	CG6206-PA	42	123160	2	1	2	1	0.03	type=protein
713	1	FlyBase	CG10753-PA	42	13788	1	1	1	1	0.35	type=protein
714	1	FlyBase	CG14147-PA	42	17429	1	1	1	1	0.27	type=protein
715	1	FlyBase	CG32446-PA	42	7864	1	1	1	1	0.67	type=protein
716	1	FlyBase	CG6409-PA	41	40345	5	2	4	2	0.23	type=protein
717	1	FlyBase	CG10305-PB	41	13488	1	1	1	1	0.36	type=protein
718	1	FlyBase	CG5590-PA	41	44556	3	2	3	2	0.21	type=protein
719	1	FlyBase	CG1943-PA	41	12466	1	1	1	1	0.39	type=protein
720	1	FlyBase	CG42603-PA	41	12908	1	1	1	1	0.38	type=protein
721	1	FlyBase	CG9336-PA	41	16428	1	1	1	1	0.29	type=protein
722	1	FlyBase	CG5597-PA	41	29952	4	2	1	1	0.15	type=protein
723	1	FlyBase	CG5625-PA	41	91854	2	1	2	1	0.05	type=protein
724	1	FlyBase	CG9968-PA	41	36542	1	1	1	1	0.12	type=protein
725	1	FlyBase	CG14482-PA	40	6271	1	1	1	1	0.90	type=protein
726	1	FlyBase	CG8351-PA	40	59855	2	2	2	2	0.15	type=protein
727	1	FlyBase	CG8622-PA	40	13782	2	1	1	1	0.35	type=protein
728	1	FlyBase	CG34191-PB	40	9432	2	1	2	1	0.54	type=protein
729	1	FlyBase	CG5680-PB	40	43229	1	1	1	1	0.10	type=protein
730	1	FlyBase	CG12559-PE	40	43446	2	1	2	1	0.10	type=protein
731	1	FlyBase	CG11024-PA	40	14835	3	3	2	2	0.74	type=protein
732	1	FlyBase	CG31332-PA	40	85703	1	1	1	1	0.05	type=protein
733	1	FlyBase	CG4692-PB	40	12475	4	1	4	1	0.39	type=protein
734	1	FlyBase	CG3991-PA	40	149598	1	1	1	1	0.03	type=protein
735	1	FlyBase	CG8385-PA	40	20721	4	1	3	1	0.22	type=protein
736	1	FlyBase	CG10097-PB	39	57380	1	1	1	1	0.08	type=protein
737	1	FlyBase	CG1532-PA	39	31761	1	1	1	1	0.14	type=protein
738	1	FlyBase	CG3018-PA	39	18320	1	1	1	1	0.25	type=protein
739	1	FlyBase	CG11594-PA	39	60155	2	2	2	2	0.15	type=protein
740	1	FlyBase	CG3997-PA	39	6295	1	1	1	1	0.88	type=protein
741	1	FlyBase	CG10833-PA	39	57648	1	1	1	1	0.08	type=protein
742	1	FlyBase	CG8529-PA	38	68654	2	1	1	1	0.06	type=protein
743	1	FlyBase	CG4572-PA	38	54535	1	1	1	1	0.08	type=protein
744	1	FlyBase	CG17158-PA	38	31527	2	2	2	2	0.30	type=protein
745	1	FlyBase	CG2028-PB	38	39739	1	1	1	1	0.11	type=protein
746	1	FlyBase	CG10924-PA	38	71316	1	1	1	1	0.06	type=protein
747	1	FlyBase	CG8331-PA	38	20485	1	1	1	1	0.22	type=protein
748	1	FlyBase	CG3301-PA	38	27449	1	1	1	1	0.16	type=protein
749	1	FlyBase	CG33748-PA	38	17775	1	1	1	1	0.26	type=protein
750	1	FlyBase	CG32190-PA	38	67342	1	1	1	1	0.06	type=protein
751	1	FlyBase	CG8778-PA	38	32027	1	1	1	1	0.14	type=protein
752	1	FlyBase	CG18174-PA	38	34516	1	1	1	1	0.13	type=protein
753	1	FlyBase	CG8201-PA	38	101716	2	1	2	1	0.04	type=protein
754	1	FlyBase	CG9027-PB	38	19439	1	1	1	1	0.24	type=protein
755	1	FlyBase	CG3151-PC	38	46924	1	1	1	1	0.09	type=protein
756	1	FlyBase	CG6579-PB	38	15882	1	1	1	1	0.30	type=protein
757	1	FlyBase	CG4859-PC	38	64860	1	1	1	1	0.07	type=protein
758	1	FlyBase	CG12323-PB	38	31371	3	3	3	3	0.49	type=protein
759	1	FlyBase	CG10527-PA	38	31766	3	2	2	2	0.30	type=protein
760	1	FlyBase	CG10687-PA	38	64351	1	1	1	1	0.07	type=protein
761	1	FlyBase	CG18135-PA	37	74404	1	1	1	1	0.06	type=protein
762	1	FlyBase	CG12964-PC	37	125909	2	1	2	1	0.03	type=protein
763	1	FlyBase	CG7925-PB	37	15660	1	1	1	1	0.30	type=protein
764	1	FlyBase	CG1262-PA	37	13205	1	1	1	1	0.37	type=protein
765	1	FlyBase	CG4170-PD	37	52678	1	1	1	1	0.08	type=protein
766	1	FlyBase	CG42351-PB	37	36032	1	1	1	1	0.12	type=protein
767	1	FlyBase	CG10298-PA	37	20997	1	1	1	1	0.22	type=protein
768	1	FlyBase	CG31221-PA	37	24600	2	2	2	2	0.40	type=protein
769	1	FlyBase	CG9742-PA	36	8578	1	1	1	1	0.61	type=protein
770	1	FlyBase	CG8309-PA	36	44427	1	1	1	1	0.10	type=protein
771	1	FlyBase	CG8732-PD	36	81394	2	2	2	2	0.11	type=protein
772	1	FlyBase	CG3373-PA	36	63514	2	1	2	1	0.07	type=protein
773	1	FlyBase	CG6983-PA	36	20545	1	1	1	1	0.22	type=protein
774	1	FlyBase	CG5744-PB	36	21701	1	1	1	1	0.21	type=protein
775	1	FlyBase	CG1112-PA	36	65762	3	1	3	1	0.07	type=protein
776	1	FlyBase	CG8947-PA	36	62550	1	1	1	1	0.07	type=protein
777	1	FlyBase	CG7415-PB	36	82162	1	1	1	1	0.05	type=protein
778	1	FlyBase	CG11654-PA	35	47842	1	1	1	1	0.09	type=protein
779	1	FlyBase	CG12750-PA	35	151914	1	1	1	1	0.03	type=protein
780	1	FlyBase	CG15887-PA	35	14529	1	1	1	1	0.33	type=protein
781	1	FlyBase	CG33126-PA	35	24502	2	1	2	1	0.19	type=protein
782	1	FlyBase	CG31628-PA	35	145493	2	1	2	1	0.03	type=protein
783	1	FlyBase	CG1744-PA	35	152667	3	2	3	2	0.06	type=protein
784	1	FlyBase	CG17349-PA	35	30821	1	1	1	1	0.15	type=protein
785	1	FlyBase	CG4535-PA	35	49224	2	1	2	1	0.09	type=protein
786	1	FlyBase	CG8663-PA	35	36497	3	2	3	2	0.26	type=protein
787	1	FlyBase	CG4204-PA	34	13250	2	1	2	1	0.37	type=protein
788	1	FlyBase	CG1240-PA	34	27568	2	1	2	1	0.16	type=protein
789	1	FlyBase	CG9911-PC	34	43505	1	1	1	1	0.10	type=protein
790	1	FlyBase	CG1404-PB	34	24877	2	1	2	1	0.18	type=protein
791	1	FlyBase	CG8808-PA	34	46918	1	1	1	1	0.09	type=protein
792	1	FlyBase	CG33103-PE	34	322353	2	1	2	1	0.01	type=protein
793	1	FlyBase	CG2004-PA	34	48532	1	1	1	1	0.09	type=protein
794	1	FlyBase	CG1818-PA	34	40101	1	1	1	1	0.11	type=protein
795	1	FlyBase	CG1915-PS	33	1764231	2	1	2	1	0.00	type=protein
796	1	FlyBase	CG3961-PA	33	79434	1	1	1	1	0.05	type=protein
797	1	FlyBase	CG12045-PA	33	27083	1	1	1	1	0.17	type=protein
798	1	FlyBase	CG3333-PA	33	57163	2	1	2	1	0.08	type=protein
799	1	FlyBase	CG6056-PA	33	17137	2	1	2	1	0.27	type=protein
800	1	FlyBase	CG5655-PA	33	21471	1	1	1	1	0.21	type=protein
801	1	FlyBase	CG6948-PA	33	23872	1	1	1	1	0.19	type=protein
802	1	FlyBase	CG5377-PA	33	31821	1	1	1	1	0.14	type=protein
803	1	FlyBase	CG3210-PA	33	82975	3	1	3	1	0.05	type=protein
804	1	FlyBase	CG9232-PA	33	40835	2	1	2	1	0.11	type=protein
805	1	FlyBase	CG5809-PA	33	47091	1	1	1	1	0.09	type=protein
806	1	FlyBase	CG1458-PA	33	14899	1	1	1	1	0.32	type=protein
807	1	FlyBase	CG42338-PD	33	330680	2	1	1	1	0.01	type=protein
808	1	FlyBase	CG10480-PA	32	59320	1	1	1	1	0.07	type=protein
809	1	FlyBase	CG12876-PA	32	92849	1	1	1	1	0.05	type=protein
810	1	FlyBase	CG3331-PA	32	98819	1	1	1	1	0.04	type=protein
811	1	FlyBase	CG1483-PA	32	124445	1	1	1	1	0.03	type=protein
812	1	FlyBase	CG16765-PD	32	61432	4	1	4	1	0.07	type=protein
813	1	FlyBase	CG5044-PA	32	42996	1	1	1	1	0.10	type=protein
814	1	FlyBase	CG3800-PA	32	18431	2	1	2	1	0.25	type=protein
815	1	FlyBase	CG6213-PA	32	13617	2	1	2	1	0.35	type=protein
816	1	FlyBase	CG1828-PA	32	128207	1	1	1	1	0.03	type=protein
817	1	FlyBase	CG12375-PA	31	32897	1	1	1	1	0.14	type=protein
818	1	FlyBase	CG6115-PA	31	10113	1	1	1	1	0.50	type=protein
819	1	FlyBase	CG6440-PA	31	11247	2	2	1	1	0.44	type=protein
820	1	FlyBase	CG1707-PA	30	20125	1	1	1	1	0.23	type=protein
821	1	FlyBase	CG6778-PA	30	76400	1	1	1	1	0.06	type=protein
822	1	FlyBase	CG9738-PA	29	47918	1	1	1	1	0.09	type=protein
823	1	FlyBase	CG4183-PA	29	23164	2	1	2	1	0.20	type=protein
824	1	FlyBase	CG7028-PA	29	104392	1	1	1	1	0.04	type=protein
825	1	FlyBase	CG3476-PA	29	32605	1	1	1	1	0.14	type=protein
826	1	FlyBase	CG17060-PA	29	23551	1	1	1	1	0.19	type=protein
827	1	FlyBase	CG9928-PA	28	11456	1	1	1	1	0.43	type=protein
828	1	FlyBase	CG3823-PA	28	34209	1	1	1	1	0.13	type=protein
829	1	FlyBase	CG2998-PA	28	7518	1	1	1	1	0.71	type=protein
830	1	FlyBase	CG7576-PA	28	25030	2	1	2	1	0.18	type=protein
831	1	FlyBase	CG9983-PA	28	39014	1	1	1	1	0.11	type=protein
832	1	FlyBase	CG7911-PA	28	17405	1	1	1	1	0.27	type=protein
833	1	FlyBase	CG10639-PA	27	50464	1	1	1	1	0.09	type=protein
834	1	FlyBase	CG12070-PA	26	108422	5	1	4	1	0.04	type=protein

## Sheet: Arkusz1
User	Milena Damulewicz
E-mail	milena.damulewicz@uj.edu.pl
Search	title	201009 1557 Damulewicz
MS	data	file	O:\jasio\MGF\Damulewicz 20201014\010091558damu_GMR-cryHA-ZT1.mgf
Database	FlyBase 6.22
Timestamp	14 Oct 2020 at 13:42:29 GMT
Type	of	search	MS/MS Ion Search
Enzyme	Trypsin
Fixed	modifications	Methylthio (C)
Variable	modifications	Oxidation (M)
Mass	values	Monoisotopic
Protein	mass	Unrestricted
Peptide	mass	tolerance	5 ppm
Fragment	mass	tolerance	0.01 Da
Max	missed	cleavages	2
Instrument	type	HCD
Number	of	queries	48.366
Significance	threshold	p<	0.002886
Max.	number	of	families
Ions	score	or	expect
Min.	number	of	sig.
Preferred	taxonomy	All entries
Show	Percolator	scores?	no
Family	Member	Database	Accession
1	1	FlyBase	CG3772-PA	name=cry-PA
2	1	FlyBase	CG17927-PB
2	2	FlyBase	CG17927-PK
2	3	FlyBase	CG17927-PD
3	1	FlyBase	CG11064-PA	name=apolpp-PA
4	1	FlyBase	CG15792-PA
5	1	FlyBase	CG7478-PA	name=Act79B-PA
5	2	FlyBase	CG10067-PA	name=Act57B-PA
5	3	FlyBase	CG4027-PB	name=Act5C-PB
5	4	FlyBase	CG12051-PA	name=Act42A-PA
6	1	FlyBase	CG9277-PB	name=betaTub56D-PB
6	2	FlyBase	CG9359-PA	name=betaTub85D-PA
6	3	FlyBase	CG4869-PB	name=betaTub97EF-PB
7	1	FlyBase	CG3481-PC	name=Adh-PC
8	1	FlyBase	CG3523-PA	name=FASN1-PA
9	1	FlyBase	CG5125-PB
9	2	FlyBase	CG5125-PA	name=ninaC-PA
10	1	FlyBase	CG9244-PB	name=Acon-PB
11	1	FlyBase	CG6058-PB	name=Ald-PB
12	1	FlyBase	CG32031-PA	name=Argk-PA
13	1	FlyBase	CG1913-PA	name=alphaTub84B-PA
13	2	FlyBase	CG9476-PA	name=alphaTub85E-PA
14	1	FlyBase	CG4264-PE	name=Hsc70-4-PE
14	2	FlyBase	CG4147-PB	name=Hsc70-3-PB
14	3	FlyBase	CG5436-PA	name=Hsp68-PA
15	1	FlyBase	CG11154-PA	name=ATPsynbeta-PA
16	1	FlyBase	CG7254-PA	name=GlyP-PA
17	1	FlyBase	CG1242-PA	name=Hsp83-PA
17	2	FlyBase	CG5520-PA	name=Gp93-PA
17	3	FlyBase	CG3152-PA	name=Trap1-PA
18	1	FlyBase	CG4898-PJ	name=Tm1-PJ
18	2	FlyBase	CG4843-PA	name=Tm2-PA
18	3	FlyBase	CG4843-PC	name=Tm2-PC
18	4	FlyBase	CG4898-PA	name=Tm1-PA
19	1	FlyBase	CG17654-PB	name=Eno-PB
20	1	FlyBase	CG1516-PG	name=PCB-PG
21	1	FlyBase	CG8893-PA	name=Gapdh2-PA
21	2	FlyBase	CG12055-PA	name=Gapdh1-PA
22	1	FlyBase	CG9042-PC	name=Gpdh1-PC
23	1	FlyBase	CG7998-PA	name=Mdh2-PA
24	1	FlyBase	CG3861-PA	name=kdn-PA
25	1	FlyBase	CG3752-PA	name=Aldh-PA
26	1	FlyBase	CG8986-PA	name=Twdlbeta-PA
27	1	FlyBase	CG6871-PA	name=Cat-PA
28	1	FlyBase	CG18102-PL
29	1	FlyBase	CG3612-PA	name=blw-PA
30	1	FlyBase	CG11661-PI
31	1	FlyBase	CG15848-PA	name=Scp1-PA
32	1	FlyBase	CG7070-PA	name=PyK-PA
33	1	FlyBase	CG5320-PA	name=Gdh-PA
34	1	FlyBase	CG3725-PA	name=SERCA-PA
35	1	FlyBase	CG1469-PA	name=Fer2LCH-PA
36	1	FlyBase	CG4389-PA	name=Mtpalpha-PA
37	1	FlyBase	CG8280-PA	name=eEF1alpha1-PA
37	2	FlyBase	CG1873-PA	name=eEF1alpha2-PA
38	1	FlyBase	CG7145-PA	name=P5CDh1-PA
39	1	FlyBase	CG31196-PA	name=14-3-3epsilon-PA
39	2	FlyBase	CG17870-PD	name=14-3-3zeta-PD
39	3	FlyBase	CG17870-PB	name=14-3-3zeta-PB
40	1	FlyBase	CG17246-PB	name=SdhA-PB
41	1	FlyBase	CG12101-PA	name=Hsp60A-PA
42	1	FlyBase	CG4899-PA	name=Pdh-PA
43	1	FlyBase	CG7088-PB	name=bnb-PB
44	1	FlyBase	CG7470-PA
45	1	FlyBase	CG33950-PAI
46	1	FlyBase	CG17903-PA	name=Cyt-c-p-PA
47	1	FlyBase	CG8472-PA	name=Cam-PA
48	1	FlyBase	CG4600-PA	name=yip2-PA
49	1	FlyBase	CG1977-PA	name=alpha-Spec-PA
50	1	FlyBase	CG1743-PC	name=Gs2-PC
51	1	FlyBase	CG4094-PA	name=Fum1-PA
52	1	FlyBase	CG7920-PA	name=CG7920-PA
53	1	FlyBase	CG12403-PA	name=Vha68-1-PA
53	2	FlyBase	CG3762-PA	name=Vha68-2-PA
54	1	FlyBase	CG1618-PA	name=comt-PA
55	1	FlyBase	CG1417-PE
56	1	FlyBase	CG4104-PA	name=Tps1-PA
57	1	FlyBase	CG2184-PA	name=Mlc2-PA
58	1	FlyBase	CG5670-PA	name=Atpalpha-P"
59	1	FlyBase	CG6543-PB	name=Echs1-PB
60	1	FlyBase	CG5870-PA	name=beta-Spec-PA
61	1	FlyBase	CG33196-PAA
62	1	FlyBase	CG4233-PA	name=Got2-PA
63	1	FlyBase	CG7176-PA	name=Idh-PA
64	1	FlyBase	CG6783-PB	name=fabp-PB
65	1	FlyBase	CG8542-PA	name=Hsc70-5-PA
66	1	FlyBase	CG8322-PD	name=ATPCL-PD
67	1	FlyBase	CG17369-PB	name=Vha55-PB
68	1	FlyBase	CG7107-PI	name=up-PI
68	2	FlyBase	CG7107-PK	name"
69	1	FlyBase	CG1019-PA	name=Mlp84B-PA
69	2	FlyBase	CG42309-PB	name=Mlp60A-PB
70	1	FlyBase	CG8036-PB	name=CG8036-PB
71	1	FlyBase	CG2238-PA	name=eEF2-PA
72	1	FlyBase	CG8251-PA	name=Pgi-PA
73	1	FlyBase	CG3359-PB	name=mfas-PB
74	1	FlyBase	CG32019-PC
75	1	FlyBase	CG1668-PA	name=Obp19d-PA
76	1	FlyBase	CG7430-PA	name=CG7430-PA
77	1	FlyBase	CG3127-PA	name=Pgk-PA
78	1	FlyBase	CG6917-PA	name=Est-6-PA
79	1	FlyBase	CG9916-PA	name=Cyp1-PA
79	2	FlyBase	CG1866-PA	name=Moca-cyp-PA
80	1	FlyBase	CG5962-PA	name=Arr2-PA
81	1	FlyBase	CG11276-PA	name=RpS4-PA
82	1	FlyBase	CG2331-PA	name=TER94-PA
83	1	FlyBase	CG10120-PA	name=Men-PA
84	1	FlyBase	CG11876-PA	name=Pdhb-PA
85	1	FlyBase	CG7433-PB	name=Gabat-PB
86	1	FlyBase	CG16858-PA	name=vkg-PA
87	1	FlyBase	CG34387-PC	name=futsch-PC
88	1	FlyBase	CG5028-PA	name=CG5028-PA
89	1	FlyBase	CG42667-PB
90	1	FlyBase	CG6588-PC
91	1	FlyBase	CG8996-PA	name=wal-PA
92	1	FlyBase	CG1065-PA	name=Scsalpha1-PA
93	1	FlyBase	CG11793-PA	name=Sod1-PA
94	1	FlyBase	CG3937-PA
95	1	FlyBase	CG4115-PA	name=CG4115-PA
96	1	FlyBase	CG11963-PA	name=ScsbetaA-PA
97	1	FlyBase	CG1330-PA	name=Ccp84Ae-PA
98	1	FlyBase	CG5261-PB	name=muc-PB
99	1	FlyBase	CG12233-PA	name=l(1)G0156-PA
100	1	FlyBase	CG9894-PB	name=Bacc-PB
101	1	FlyBase	CG6186-PA	name=Tsf1-PA
102	1	FlyBase	CG4696-PA	name=Mp20-PA
103	1	FlyBase	CG1640-PB	name=CG1640-PB
104	1	FlyBase	CG14648-PA	name=lost-PA
105	1	FlyBase	CG1259-PB	name=Cpr64Ad-PB
106	1	FlyBase	CG3661-PA	name=RpL23-PA
107	1	FlyBase	CG5362-PA	name=Mdh1-PA
108	1	FlyBase	CG10045-PA	name=GstD1-PA
109	1	FlyBase	CG11198-PA
110	1	FlyBase	CG9812-PB	name=CG9812-PB
111	1	FlyBase	CG6439-PA	name=Idh3b-PA
112	1	FlyBase	CG1883-PD	name=RpS7-PD
113	1	FlyBase	CG7010-PA	name=Pdha-PA
114	1	FlyBase	CG11949-PA
115	1	FlyBase	CG15811-PA	name=Rop-PA
116	1	FlyBase	CG3201-PA	name=Mlc-c-PA
117	1	FlyBase	CG5023-PA	name=CG5023-PA
118	1	FlyBase	CG4422-PA	name=Gdi-PA
119	1	FlyBase	CG4609-PA	name=fax-PA
120	1	FlyBase	CG2171-PA	name=Tpi-PA
121	1	FlyBase	CG6084-PA	name=CG6084-PA
122	1	FlyBase	CG4464-PD	name=RpS19a-PD
123	1	FlyBase	CG4634-PA	name=Nurf-38-PA
124	1	FlyBase	CG4145-PC	name=Col4a1-PC
125	1	FlyBase	CG16885-PA	name=CG16885-PA
126	1	FlyBase	CG5214-PA	name=CG5214-PA
127	1	FlyBase	CG42639-PA	name=PPO1-PA
128	1	FlyBase	CG4347-PA	name=UGP-PA
129	1	FlyBase	CG9512-PA	name=CG9512-PA
130	1	FlyBase	CG8770-PA	name=Gbeta76C-PA
131	1	FlyBase	CG12262-PA	name=CG12262-PA
132	1	FlyBase	CG4260-PA	name=AP-2alpha-PA
133	1	FlyBase	CG14207-PA	name=CG14207-PA
133	2	FlyBase	CG14207-PB	name=CG14207-PB
134	1	FlyBase	CG3139-PA	name=Syt1-PA
135	1	FlyBase	CG11267-PA	name=CG11267-PA
135	2	FlyBase	CG9920-PA	name=CG9920-PA
136	1	FlyBase	CG8627-PB	name=Dbi-PB
137	1	FlyBase	CG14792-PA	name=sta-PA
138	1	FlyBase	CG2216-PA	name=Fer1HCH-PA
139	1	FlyBase	CG16944-PA	name=sesB-PA
140	1	FlyBase	CG8900-PB	name=RpS18-PB
141	1	FlyBase	CG5889-PA	name=Men-b-PA
142	1	FlyBase	CG1411-PA	name=CRMP-PA
143	1	FlyBase	CG7875-PA
144	1	FlyBase	CG7971-PA	name=CG7971-PA
145	1	FlyBase	CG1782-PA	name=Uba1-PA
146	1	FlyBase	CG1780-PA	name=Idgf4-PA
146	2	FlyBase	CG5210-PA	name=Idgf6-PA
147	1	FlyBase	CG9012-PA	name=Chc-PA
148	1	FlyBase	CG6092-PA	name=Dak1-PA
149	1	FlyBase	CG6287-PA	name=CG6287-PA
150	1	FlyBase	CG6803-PB	name=Mf-PB
151	1	FlyBase	CG8759-PB	name=Nacalpha-PB
152	1	FlyBase	CG5502-PA	name=RpL4-PA
153	1	FlyBase	CG7977-PA	name=RpL23A-PA
154	1	FlyBase	CG31618-PA	name=His2A:CG31618-PA
154	2	FlyBase	CG5499-PA	name=His2Av-PA
155	1	FlyBase	CG8256-PC	name=Gpo1-PC
156	1	FlyBase	CG14994-PB	name=Gad1-PB
157	1	FlyBase	CG9579-PA	name=AnxB10-PA
158	1	FlyBase	CG6988-PA	name=Pdi-PA
159	1	FlyBase	CG8938-PA	name=GstS1-PA
160	1	FlyBase	CG5711-PA	name=Arr1-PA
161	1	FlyBase	CG4581-PA	name=Thiolase-PA
162	1	FlyBase	CG14752-PA	name=CG14752-PA
163	1	FlyBase	CG31508-PA	name=TotC-PA
164	1	FlyBase	CG5920-PA	name=RpS2-PA
165	1	FlyBase	CG7610-PA	name=ATPsyngamma-PA
166	1	FlyBase	CG11001-PA	name=Fkbp12-PA
167	1	FlyBase	CG8050-PA	name=Cys-PA
168	1	FlyBase	CG6050-PA	name=mEFTu1-PA
169	1	FlyBase	CG4307-PA	name=ATPsynO-PA
170	1	FlyBase	CG3922-PB	name=RpS17-PB
171	1	FlyBase	CG4379-PB	name=Pka-C1-PB
172	1	FlyBase	CG9674-PA
173	1	FlyBase	CG3902-PA	name=CG3902-PA
174	1	FlyBase	CG3244-PA	name=Clect27-PA
175	1	FlyBase	CG6030-PB	name=ATPsynD-PB
176	1	FlyBase	CG12532-PA	name=AP-1-2beta-PA
177	1	FlyBase	CG9429-PA	name=Calr-PA
178	1	FlyBase	CG6663-PA	name=Spn77Bb-PA
179	1	FlyBase	CG1088-PB	name=Vha26-PB
180	1	FlyBase	CG5177-PA	name=CG5177-PA
181	1	FlyBase	CG2210-PC	name=awd-PC
182	1	FlyBase	CG9280-PA	name=Glt-PA
183	1	FlyBase	CG1803-PA	name=regucalcin-PA
183	2	FlyBase	CG3504-PA	name=inaD-PA
183	3	FlyBase	CG7390-PA	name=smp-30-PA
184	1	FlyBase	CG6686-PA	name=CG6686-PA
185	1	FlyBase	CG1721-PA	name=Pglym78-PA
185	2	FlyBase	CG17645-PA	name=Pglym87-PA
186	1	FlyBase	CG2297-PA	name=Obp44a-PA
187	1	FlyBase	CG2168-PA	name=RpS3A-PA
188	1	FlyBase	CG33138-PA	name=AGBE-PA
189	1	FlyBase	CG17489-PA	name=RpL5-PA
190	1	FlyBase	CG8983-PA	name=ERp60-PA
191	1	FlyBase	CG8922-PA	name=RpS5a-PA
192	1	FlyBase	CG3620-PA
193	1	FlyBase	CG9577-PA	name=CG9577-PA
194	1	FlyBase	CG14996-PB	name=Chd64-PB
195	1	FlyBase	CG9914-PA	name=CG9914-PA
196	1	FlyBase	CG11051-PA	name=Nplp2-PA
197	1	FlyBase	CG9075-PA	name=eIF4A-PA
198	1	FlyBase	CG33868-PA	name=His2B:CG33868-PA
199	1	FlyBase	CG10830-PA	name=Ktl-PA
200	1	FlyBase	CG10237-PA	name=CG10237-PA
201	1	FlyBase	CG7490-PA	name=RpLP0-PA
202	1	FlyBase	CG4119-PA	name=CG4119-PA
203	1	FlyBase	CG5867-PA	name=CG5867-PA
204	1	FlyBase	CG2718-PC	name=Gs1-PC
205	1	FlyBase	CG9390-PA	name=AcCoAS-PA
206	1	FlyBase	CG18069-PA
207	1	FlyBase	CG1633-PB	name=Jafrac1-PB
208	1	FlyBase	CG12408-PA	name=TpnC4-PA
209	1	FlyBase	CG8884-PA	name=Sap47-PA
210	1	FlyBase	CG6341-PB	name=eEF1beta-PB
211	1	FlyBase	CG9355-PA	name=dy-PA
211	2	FlyBase	CG15013-PB	name=dyl-PB
212	1	FlyBase	CG2520-PA	name=lap-PA
213	1	FlyBase	CG3314-PA	name=RpL7A-PA
214	1	FlyBase	CG6779-PA	name=RpS3-PA
215	1	FlyBase	CG12013-PA	name=PHGPx-PA
216	1	FlyBase	CG33113-PH	name=Rtnl1-PH
217	1	FlyBase	CG13026-PB	name=CG13026-PB
218	1	FlyBase	CG2239-PA	name=jdp-PA
219	1	FlyBase	CG8582-PA	name=Sh3beta-PA
220	1	FlyBase	CG4376-PA	name=Actn-PA
221	1	FlyBase	CG7283-PA	name=RpL10Ab-PA
222	1	FlyBase	CG4685-PA	name=Ssadh-PA
223	1	FlyBase	CG3989-PA	name=Paics-PA
224	1	FlyBase	CG7073-PA	name=Sar1-PA
225	1	FlyBase	CG42341-PAA	name=Pka-R1-PAA
226	1	FlyBase	CG6180-PA	name=CG6180-PA
227	1	FlyBase	CG16712-PA	name=IM33-PA
228	1	FlyBase	CG4651-PA	name=RpL13-PA
229	1	FlyBase	CG6702-PA	name=Cbp53E-PA
231	1	FlyBase	CG8193-PA	name=PPO2-PA
232	1	FlyBase	CG8332-PA	name=RpS15-PA
233	1	FlyBase	CG7808-PC	name=RpS8-PC
234	1	FlyBase	CG8905-PA	name=Sod2-PA
235	1	FlyBase	CG3972-PA	name=Cyp4g1-PA
236	1	FlyBase	CG17337-PA	name=CG17337-PA
237	1	FlyBase	CG8604-PA	name=Amph-PA
238	1	FlyBase	CG15007-PA	name=Cpr64Ab-PA
239	1	FlyBase	CG16935-PA	name=CG16935-PA
240	1	FlyBase	CG15862-PA	name=Pka-R2-PA
241	1	FlyBase	CG4550-PA	name=ninaE-PA
242	1	FlyBase	CG5939-PB	name=Prm-PB
242	2	FlyBase	CG5939-PC	name=Prm-PC
243	1	FlyBase	CG3320-PA	name=Rab1-PA
244	1	FlyBase	CG3186-PB	name=eEF5-PB
245	1	FlyBase	CG17291-PA	name=Pp2A-29B-PA
246	1	FlyBase	CG44242-PA	name=CG44242-PA
247	1	FlyBase	CG7726-PA	name=RpL11-PA
248	1	FlyBase	CG8863-PA	name=Droj2-PA
249	1	FlyBase	CG10512-PA	name=CG10512-PA
250	1	FlyBase	CG11522-PA	name=RpL6-PA
251	1	FlyBase	CG11390-PA	name=EbpIII-PA
252	1	FlyBase	CG5271-PA	name=RpS27A-PA
253	1	FlyBase	CG4598-PA	name=CG4598-PA
254	1	FlyBase	CG2082-PA	name=CG2082-PA
255	1	FlyBase	CG7111-PA	name=Rack1-PA
256	1	FlyBase	CG4001-PA
257	1	FlyBase	CG2151-PA	name=Trxr-1-PA
258	1	FlyBase	CG18815-PA	name=CG18815-PA
259	1	FlyBase	CG8329-PA	name=CG8329-PA
260	1	FlyBase	CG5844-PA	name=CG5844-PA
261	1	FlyBase	CG11089-PA	name=CG11089-PA
262	1	FlyBase	CG14296-PA	name=EndoA-PA
263	1	FlyBase	CG16884-PA	name=CG16884-PA
264	1	FlyBase	CG9734-PC	name=glob1-PC
265	1	FlyBase	CG12120-PA	name=t-PA
266	1	FlyBase	CG8048-PA	name=Vha44-PA
267	1	FlyBase	CG10672-PA	name=CG10672-PA
268	1	FlyBase	CG7461-PB	name=CG7461-PB
269	1	FlyBase	CG4800-PA	name=Tctp-PA
270	1	FlyBase	CG8982-PA	name=Acp26Aa-PA
271	1	FlyBase	CG4254-PA	name=tsr-PA
272	1	FlyBase	CG9553-PA	name=chic-PA
273	1	FlyBase	CG11218-PA	name=Obp56d-PA
274	1	FlyBase	CG5355-PA	name=CG5355-PA
275	1	FlyBase	CG2767-PA	name=CG2767-PA
276	1	FlyBase	CG6598-PA	name=Fdh-PA
277	1	FlyBase	CG9629-PA	name=CG9629-PA
278	1	FlyBase	CG2852-PA	name=CG2852-PA
279	1	FlyBase	CG9074-PA	name=Mst57Da-PA
280	1	FlyBase	CG2140-PA	name=Cyt-b5-PA
281	1	FlyBase	CG43479-PB	name=nwk-PB
282	1	FlyBase	CG7597-PB	name=Cdk12-PB
283	1	FlyBase	CG3379-PA	name=His4r-PA
284	1	FlyBase	CG17127-PA	name=CG17127-PA
285	1	FlyBase	CG9819-PA	name=CanA-14F-PA
285	2	FlyBase	CG9842-PA	name=Pp2B-14D-PA
286	1	FlyBase	CG42724-PC	name=CG42724-PC
287	1	FlyBase	CG3731-PA	name=UQCR-C1-PA
288	1	FlyBase	CG4182-PA	name=yellow-c-PA
289	1	FlyBase	CG6767-PB	name=CG6767-PB
290	1	FlyBase	CG9029-PA	name=CG9029-PA
291	1	FlyBase	CG6459-PA	name=P32-PA
292	1	FlyBase	CG1524-PB	name=RpS14a-PB
293	1	FlyBase	CG2254-PA	name=Ldsdh1-PA
294	1	FlyBase	CG4897-PA	name=RpL7-PA
295	1	FlyBase	CG4769-PA	name=Cyt-c1-PA
296	1	FlyBase	CG9391-PA	name=CG9391-PA
297	1	FlyBase	CG10664-PA	name=COX4-PA
298	1	FlyBase	CG1489-PA	name=Rpt6-PA
298	2	FlyBase	CG5289-PA	name=Rpt2-PA
299	1	FlyBase	CG9297-PA
300	1	FlyBase	CG18428-PA	name=CG18428-PA
301	1	FlyBase	CG7178-PG	name=wupA-PG
301	2	FlyBase	CG7178-PA	name=wupA-PA
301	3	FlyBase	CG7178-PD	name=wupA-PD
302	1	FlyBase	CG7820-PA	name=CAH1-PA
303	1	FlyBase	CG6647-PA	name=porin-PA
304	1	FlyBase	CG16820-PA	name=CG16820-PA
305	1	FlyBase	CG5390-PA	name=CG5390-PA
306	1	FlyBase	CG10098-PA	name=CG10098-PA
307	1	FlyBase	CG6904-PA	name=GlyS-PA
308	1	FlyBase	CG3985-PA	name=Syn-PA
309	1	FlyBase	CG5840-PA	name=P5cr-2-PA
310	1	FlyBase	CG3011-PA	name=Shmt-PA
311	1	FlyBase	CG2862-PA	name=CG2862-PA
312	1	FlyBase	CG7445-PA	name=fln-PA
313	1	FlyBase	CG13388-PA	name=Akap200-PA
314	1	FlyBase	CG5596-PA	name=Mlc1-PA
315	1	FlyBase	CG6603-PA	name=Hsc70Cb-PA
316	1	FlyBase	CG3724-PA	name=Pgd-PA
317	1	FlyBase	CG17248-PA	name=nSyb-PA
318	1	FlyBase	CG4067-PA	name=pug-PA
319	1	FlyBase	CG3140-PA	name=Adk2-PA
320	1	FlyBase	CG4087-PA	name=RpLP1-PA
321	1	FlyBase	CG6028-PA	name=CG6028-PA
322	1	FlyBase	CG7113-PA	name=scu-PA
323	1	FlyBase	CG1341-PA	name=Rpt1-PA
324	1	FlyBase	CG15093-PB	name=CG15093-PB
325	1	FlyBase	CG8186-PA	name=Vha36-1-PA
326	1	FlyBase	CG5165-PA	name=Pgm-PA
327	1	FlyBase	CG7057-PA	name=AP-2mu-PA
328	1	FlyBase	CG5330-PA	name=Nap1-PA
329	1	FlyBase	CG14095-PA	name=CG14095-PA
330	1	FlyBase	CG3609-PA	name=CG3609-PA
331	1	FlyBase	CG6684-PA	name=RpS25-PA
332	1	FlyBase	CG6781-PA	name=se-PA
333	1	FlyBase	CG2968-PA	name=ATPsyndelta-PA
334	1	FlyBase	CG9331-PA	name=CG9331-PA
335	1	FlyBase	CG7762-PA	name=Rpn1-PA
336	1	FlyBase	CG7834-PA	name=CG7834-PA
337	1	FlyBase	CG32789-PA	name=HIP-PA
338	1	FlyBase	CG10233-PA	name=rtp-PA
339	1	FlyBase	CG11765-PA	name=Prx2540-2-PA
340	1	FlyBase	CG1648-PA	name=CG1648-PA
341	1	FlyBase	CG45077-PA	name=fau-PA
342	1	FlyBase	CG44162-PR	name=Strn-Mlck-PR
343	1	FlyBase	CG14206-PB	name=RpS10b-PB
344	1	FlyBase	CG9282-PA	name=RpL24-PA
345	1	FlyBase	CG7939-PB	name=RpL32-PB
346	1	FlyBase	CG9691-PB	name=CG9691-PB
347	1	FlyBase	CG31705-PA	name=CG31705-PA
348	1	FlyBase	CG3595-PA	name=sqh-PA
349	1	FlyBase	CG17950-PA	name=HmgD-PA
350	1	FlyBase	CG17759-PA	name=Galphaq-PA
351	1	FlyBase	CG5119-PC	name=pAbp-PC
352	1	FlyBase	CG17521-PC	name=RpL10-PC
353	1	FlyBase	CG8430-PA	name=Got1-PA
354	1	FlyBase	CG7622-PA	name=RpL36-PA
355	1	FlyBase	CG15693-PA	name=RpS20-PA
356	1	FlyBase	CG1725-PA
357	1	FlyBase	CG2720-PA	name=Stip1-PA
358	1	FlyBase	CG9441-PA	name=Pu-PA
359	1	FlyBase	CG31075-PA	name=CG31075-PA
360	1	FlyBase	CG11143-PA	name=Inos-PA
361	1	FlyBase	CG5730-PA	name=AnxB9-PA
362	1	FlyBase	CG1821-PA	name=RpL31-PA
363	1	FlyBase	CG9119-PA	name=CG9119-PA
364	1	FlyBase	CG7008-PA	name=Tudor-SN-PA
365	1	FlyBase	CG9160-PA	name=ND-ACP-PA
366	1	FlyBase	CG2098-PA	name=FeCH-PA
367	1	FlyBase	CG17420-PA	name=RpL15-PA
368	1	FlyBase	CG1106-PA	name=Gel-PA
369	1	FlyBase	CG5605-PC	name=eRF1-PC
370	1	FlyBase	CG2746-PA	name=RpL19-PA
371	1	FlyBase	CG4998-PA	name=CG4998-PA
372	1	FlyBase	CG1987-PA	name=Rbp1-like-PA
373	1	FlyBase	CG17876-PA	name=Amy-d-PA
374	1	FlyBase	CG4169-PA	name=UQCR-C2-PA
375	1	FlyBase	CG10686-PA	name=tral-PA
376	1	FlyBase	CG1837-PA	name=prtp-PA
377	1	FlyBase	CG31509-PA	name=TotA-PA
378	1	FlyBase	CG6330-PA	name=CG6330-PA
379	1	FlyBase	CG18319-PA	name=ben-PA
380	1	FlyBase	CG2342-PA	name=Ccp84Ag-PA
381	1	FlyBase	CG13935-PA	name=Cpr62Bb-PA
382	1	FlyBase	CG10724-PA	name=flr-PA
383	1	FlyBase	CG17471-PA	name=PIP4K-PA
384	1	FlyBase	CG11901-PB	name=eEF1gamma-PB
385	1	FlyBase	CG12473-PE	name=stnB-PE
386	1	FlyBase	CG3821-PA	name=AspRS-PA
387	1	FlyBase	CG3694-PA	name=Ggamma30A-PA
388	1	FlyBase	CG33129-PA	name=CG33129-PA
389	1	FlyBase	CG1548-PA	name=cathD-PA
390	1	FlyBase	CG30101-PA	name=CG30101-PA
391	1	FlyBase	CG30084-PC
392	1	FlyBase	CG3644-PA	name=bic-PA
393	1	FlyBase	CG7758-PA	name=ppl-PA
394	1	FlyBase	CG2621-PD	name=sgg-PD
395	1	FlyBase	CG3949-PA	name=hoip-PA
396	1	FlyBase	CG8553-PB	name=SelD-PB
397	1	FlyBase	CG7217-PA	name=Prx5-PA
398	1	FlyBase	CG4494-PA	name=smt3-PA
399	1	FlyBase	CG5045-PA	name=CG5045-PA
400	1	FlyBase	CG8415-PB	name=RpS23-PB
401	1	FlyBase	CG13057-PA	name=retinin-PA
402	1	FlyBase	CG1100-PA	name=Rpn5-PA
403	1	FlyBase	CG1349-PB	name=dj-1beta-PB
404	1	FlyBase	CG14724-PA	name=COX5A-PA
405	1	FlyBase	CG10078-PA	name=Prat2-PA
406	1	FlyBase	CG11958-PA	name=Cnx99A-PA
407	1	FlyBase	CG4944-PA	name=cib-PA
408	1	FlyBase	CG15650-PA	name=CG15650-PA
409	1	FlyBase	CG43443-PA	name=hts-PA
410	1	FlyBase	CG6055-PA	name=CG6055-PA
411	1	FlyBase	CG4912-PB	name=eEF1delta-PB
412	1	FlyBase	CG13047-PB	name=CG13047-PB
413	1	FlyBase	CG31794-PA	name=Pax-PA
414	1	FlyBase	CG2269-PB	name=CG2269-PB
415	1	FlyBase	CG6416-PE	name=Zasp66-PE
416	1	FlyBase	CG3269-PA	name=Rab2-PA
417	1	FlyBase	CG7765-PA	name=Khc-PA
418	1	FlyBase	CG10701-PA	name=Moe-PA
419	1	FlyBase	CG31872-PA	name=CG31872-PA
420	1	FlyBase	CG45110-PA	name=tau-PA
421	1	FlyBase	CG14904-PA	name=Scp2-PA
422	1	FlyBase	CG17332-PA	name=VhaSFD-PA
423	1	FlyBase	CG8993-PA	name=CG8993-PA
424	1	FlyBase	CG10697-PB	name=Ddc-PB
425	1	FlyBase	CG5945-PA	name=CG5945-PA
426	1	FlyBase	CG9327-PA	name=Prosalpha3-PA
427	1	FlyBase	CG6776-PA	name=GstO3-PA
428	1	FlyBase	CG3542-PA	name=CG3542-PA
429	1	FlyBase	CG4265-PA	name=Uch-PA
430	1	FlyBase	CG6518-PA
431	1	FlyBase	CG8857-PC	name=RpS11-PC
432	1	FlyBase	CG4847-PA	name=CG4847-PA
433	1	FlyBase	CG32017-PB	name=CG32017-PB
434	1	FlyBase	CG3203-PB	name=RpL17-PB
435	1	FlyBase	CG1507-PA	name=Pur-alpha-PA
436	1	FlyBase	CG5378-PA	name=Rpn7-PA
437	1	FlyBase	CG10863-PA	name=CG10863-PA
438	1	FlyBase	CG18285-PA	name=igl-PA
439	1	FlyBase	CG1263-PA	name=RpL8-PA
440	1	FlyBase	CG11274-PA	name=SRm160-PA
441	1	FlyBase	CG30069-PA	name=CG30069-PA
442	1	FlyBase	CG6523-PA	name=CG6523-PA
443	1	FlyBase	CG3074-PB	name=Swim-PB
444	1	FlyBase	CG6342-PA	nam"
445	1	FlyBase	CG4046-PA	name=RpS16-PA
446	1	FlyBase	CG11140-PE	name=A"
447	1	FlyBase	CG16936-PA	name=GstE12-PA
448	1	FlyBase	CG7109-PA	name=mts-PA
449	1	FlyBase	CG6692-PA	name=Cp1-PA
450	1	FlyBase	CG9090-PA	name=Mpcp1-PA
450	2	FlyBase	CG4994-PA	name=Mpcp2-PA
451	1	FlyBase	CG16932-PB
452	1	FlyBase	CG5826-PA	name=Prx3-PA
453	1	FlyBase	CG9364-PB	name=Treh-PB
454	1	FlyBase	CG4759-PA	name=RpL27-PA
455	1	FlyBase	CG8495-PA	name=RpS29-PA
456	1	FlyBase	CG31795-PC	name=I"
457	1	FlyBase	CG17921-PB	name=HmgZ-PB
458	1	FlyBase	CG6673-PB	name=GstO2-PB
459	1	FlyBase	CG4784-PA	name=Cpr72Ec-PA
460	1	FlyBase	CG10297-PA	name=Acp65Aa-PA
461	1	FlyBase	CG31884-PB	name=Trx-2-PB
462	1	FlyBase	CG8103-PA	name=Mi-2-PA
463	1	FlyBase	CG6998-PB	name=ctp-PB
464	1	FlyBase	CG17896-PA	name=CG17896-PA
465	1	FlyBase	CG2827-PA	name=Taldo-PA
466	1	FlyBase	CG42483-PA	name=Sfp79B-PA
467	1	FlyBase	CG2207-PF	name=Df31-PF
468	1	FlyBase	CG10130-PA	name=Sec61beta-PA
469	1	FlyBase	CG6846-PA	name=RpL26-PA
470	1	FlyBase	CG5695-PB
471	1	FlyBase	CG12279-PA	name=CG12279-PA
472	1	FlyBase	CG5174-PA	name=CG5174-PA
473	1	FlyBase	CG12775-PA	name=RpL21-PA
474	1	FlyBase	CG8189-PA	name=ATPsynB-PA
475	1	FlyBase	CG3107-PB	name=CG3107-PB
476	1	FlyBase	CG10071-PA	name=RpL29-PA
477	1	FlyBase	CG9057-PA	name=Lsd-2-PA
478	1	FlyBase	CG9485-PA	name=CG9485-PA
479	1	FlyBase	CG11382-PB	name=CG11382-PB
480	1	FlyBase	CG6514-PA	name=TpnC25D-PA
481	1	FlyBase	CG12269-PB	name=euc-PB
482	1	FlyBase	CG7361-PB	name=RFeSP-PB
483	1	FlyBase	CG9261-PC	name=nrv2-PC
484	1	FlyBase	CG45057-PA	name=ringer-PA
485	1	FlyBase	CG7532-PA	name=l(2)34Fc-PA
486	1	FlyBase	CG8416-PB	name=Rho1-PB
487	1	FlyBase	CG2846-PA	name=CG2846-PA
488	1	FlyBase	CG11334-PA	name=CG11334-PA
489	1	FlyBase	CG18548-PA	name=GstD10-PA
490	1	FlyBase	CG10882-PB	name=Sec24CD-PB
491	1	FlyBase	CG13627-PA	name=CG13627-PA
492	1	FlyBase	CG32156-PE	name=Mbs-PE
493	1	FlyBase	CG2286-PA	name=ND-75-PA
494	1	FlyBase	CG10602-PD	name=CG10602-PD
495	1	FlyBase	CG3082-PB	name=l(2)k09913-PB
496	1	FlyBase	CG5973-PA	name=CG5973-PA
497	1	FlyBase	CG7675-PA	name=CG7675-PA
498	1	FlyBase	CG6852-PA	name=Grx1-PA
499	1	FlyBase	CG5827-PC	name=RpL37A-PC
500	1	FlyBase	CG12082-PA	name=Usp5-PA
501	1	FlyBase	CG10576-PA	name=CG10576-PA
502	1	FlyBase	CG6984-PA	name=CG6984-PA
503	1	FlyBase	CG5366-PA	name=Cand1-PA
504	1	FlyBase	CG5162-PA	name=CG5162-PA
505	1	FlyBase	CG1982-PA	name=Sodh-1-PA
506	1	FlyBase	CG32444-PA	name=CG32444-PA
507	1	FlyBase	CG10938-PA	name=Prosalpha5-PA
508	1	FlyBase	CG34115-PA	name=CG34115-PA
509	1	FlyBase	CG16916-PA	name=Rpt3-PA
510	1	FlyBase	CG6625-PA	name=alphaSnap-PA
511	1	FlyBase	CG6141-PA	name=RpL9-PA
512	1	FlyBase	CG10373-PB	name=Jwa-PB
513	1	FlyBase	CG14407-PA	name=CG14407-PA
514	1	FlyBase	CG7340-PB	name=grsm-PB
515	1	FlyBase	CG4561-PA	name=TyrRS-PA
516	1	FlyBase	CG31713-PA	name=Apf-PA
517	1	FlyBase	CG3760-PA	name=CG3760-PA
518	1	FlyBase	CG12740-PB	name=RpL28-PB
519	1	FlyBase	CG2152-PA	name=Pcmt-PA
520	1	FlyBase	CG1956-PA	name=Rap1-PA
521	1	FlyBase	CG1561-PB	name=CG1561-PB
522	1	FlyBase	CG10944-PA	name=RpS6-PA
523	1	FlyBase	CG31030-PA	name=CG31030-PA
524	1	FlyBase	CG10550-PB	name=CG10550-PB
525	1	FlyBase	CG9572-PA	name=CG9572-PA
526	1	FlyBase	CG4412-PA	name=ATPsynCF6-PA
527	1	FlyBase	CG3455-PB	name=Rpt4-PB
528	1	FlyBase	CG33955-PE
529	1	FlyBase	CG6806-PA	name=Lsp2-PA
530	1	FlyBase	CG9091-PA	name=RpL37a-PA
531	1	FlyBase	CG8439-PA	name=CCT5-PA
532	1	FlyBase	CG2150-PA	name=CG2150-PA
533	1	FlyBase	CG9446-PA	name=coro-PA
534	1	FlyBase	CG7592-PA	name=Obp99b-PA
535	1	FlyBase	CG32694-PA	name=CG32694-PA
535	2	FlyBase	CG32694-PB	name=CG32694-PB
536	1	FlyBase	CG44244-PB	name=Gyg-PB
537	1	FlyBase	CG9291-PA	name=EloC-PA
538	1	FlyBase	CG4904-PB	name=Prosalpha6-PB
539	1	FlyBase	CG16758-PB	name=CG16758-PB
540	1	FlyBase	CG16886-PA	name=CG16886-PA
541	1	FlyBase	CG32169-PA
542	1	FlyBase	CG9009-PA	name=pdgy-PA
543	1	FlyBase	CG7434-PA	name=RpL22-PA
544	1	FlyBase	CG8498-PA	name=CG8498-PA
545	1	FlyBase	CG10377-PA	name=Hrb27C-PA
546	1	FlyBase	CG5266-PA	name=Prosalpha2-PA
547	1	FlyBase	CG11720-PA	name=Sgs3-PA
548	1	FlyBase	CG1440-PA	name=CG1440-PA
549	1	FlyBase	CG5873-PA	name=cysu-PA
550	1	FlyBase	CG7380-PA	name=baf-PA
551	1	FlyBase	CG10126-PA	name=CG10126-PA
552	1	FlyBase	CG7619-PA	name=Rpn10-PA
553	1	FlyBase	CG3321-PA	name=ATPsynE-PA
554	1	FlyBase	CG2668-PA	name=Ebp-PA
555	1	FlyBase	CG42314-PK
556	1	FlyBase	CG3283-PA	name=SdhB-PA
557	1	FlyBase	CG7917-PA	name=Nlp-PA
558	1	FlyBase	CG5288-PC	name=Galk-PC
559	1	FlyBase	CG8392-PA	name=Prosbeta1-PA
560	1	FlyBase	CG1009-PC	name=Psa-PC
561	1	FlyBase	CG10363-PA	name=Tep4-PA
562	1	FlyBase	CG11324-PA	name=homer-PA
563	1	FlyBase	CG3422-PA	name=Prosalpha4-PA
564	1	FlyBase	CG8505-PA	name=Cpr49Ae-PA
565	1	FlyBase	CG34199-PA	name=CG34199-PA
566	1	FlyBase	CG5106-PA	name=scpr-C-PA
567	1	FlyBase	CG7584-PA	name=Obp99c-PA
568	1	FlyBase	CG4795-PA	name=Cpn-PA
569	1	FlyBase	CG11567-PA	name=Cpr-PA
570	1	FlyBase	CG4190-PA	name=Hsp67Bc-PA
571	1	FlyBase	CG11413-PA	name=CG11413-PA
572	1	FlyBase	CG15441-PA	name=Gs1l-PA
573	1	FlyBase	CG4602-PA	name=Srp54-PA
574	1	FlyBase	CG18214-PA
575	1	FlyBase	CG7077-PA	name=rdhB-PA
576	1	FlyBase	CG7203-PB	name=CG7203-PB
577	1	FlyBase	CG42734-PAA
578	1	FlyBase	CG32549-PB	name=CG32549-PB
579	1	FlyBase	CG9834-PA	name=EndoB-PA
580	1	FlyBase	CG6218-PA	name=CG6218-PA
581	1	FlyBase	CG2099-PA	name=RpL35A-PA
582	1	FlyBase	CG13551-PA	name=CG13551-PA
583	1	FlyBase	CG7216-PA	name=Acp1-PA
584	1	FlyBase	CG7033-PA	name=CCT2-PA
585	1	FlyBase	CG5164-PA	name=GstE1-PA
586	1	FlyBase	CG5012-PA	name=mRpL12-PA
587	1	FlyBase	CG3195-PA	name=RpL12-PA
588	1	FlyBase	CG6020-PA	name=ND-39-PA
589	1	FlyBase	CG10160-PA	name=Ldh-PA
590	1	FlyBase	CG15697-PA	name=RpS30-PA
591	1	FlyBase	CG2204-PB	name=Galphao-PB
592	1	FlyBase	CG6066-PA	name=CG6066-PA
593	1	FlyBase	CG10423-PA	name=RpS27-PA
594	1	FlyBase	CG11271-PB	name=RpS12-PB
595	1	FlyBase	CG10149-PA	name=Rpn6-PA
596	1	FlyBase	CG4083-PA	name=Mo25-PA
597	1	FlyBase	CG17534-PA	name=GstE9-PA
598	1	FlyBase	CG1250-PB	name=Sec23-PB
599	1	FlyBase	CG4533-PA	name=l(2)efl-PA
600	1	FlyBase	CG9436-PA	name=CG9436-PA
601	1	FlyBase	CG32464-PAA
602	1	FlyBase	CG11899-PA	name=CG11899-PA
603	1	FlyBase	CG5325-PA	name=Pex19-PA
604	1	FlyBase	CG16901-PA	name=sqd-PA
605	1	FlyBase	CG8615-PA	name=RpL18-PA
606	1	FlyBase	CG1059-PA	name=Karybeta3-PA
607	1	FlyBase	CG33979-PA	name=capt-PA
608	1	FlyBase	CG1742-PA	name=Mgstl-PA
609	1	FlyBase	CG8055-PA	name=shrb-PA
610	1	FlyBase	CG33495-PA	name=Dup99B-PA
611	1	FlyBase	CG16817-PA	name=p23-PA
612	1	FlyBase	CG9124-PA	name=eIF3h-PA
613	1	FlyBase	CG4627-PA	name=CG4627-PA
614	1	FlyBase	CG10306-PA	name=eIF3k-PA
615	1	FlyBase	CG11427-PA	name=rb-PA
616	1	FlyBase	CG3967-PC	name=CG3967-PC
617	1	FlyBase	CG15201-PA	name=CG15201-PA
618	1	FlyBase	CG17838-PA
619	1	FlyBase	CG3835-PB	name=D2hgdh-PB
620	1	FlyBase	CG4863-PA	name=RpL3-PA
621	1	FlyBase	CG10712-PB	name=Chro-PB
622	1	FlyBase	CG12085-PA	name=hfp-PA
623	1	FlyBase	CG13048-PA	name=CG13048-PA
624	1	FlyBase	CG31345-PA	name=CG31345-PA
625	1	FlyBase	CG15615-PB	name=CG15615-PB
626	1	FlyBase	CG10652-PC	name=RpL30-PC
627	1	FlyBase	CG42344-PD
628	1	FlyBase	CG5650-PA	name=Pp1-87B-PA
629	1	FlyBase	CG10287-PA	name=Gasp-PA
630	1	FlyBase	CG17520-PF	name=CkIIalpha-PF
631	1	FlyBase	CG8327-PA	name=SpdS-PA
632	1	FlyBase	CG3088-PA	name=CG3088-PA
633	1	FlyBase	CG1101-PA	name=Ref1-PA
634	1	FlyBase	CG8772-PD	name=GLS-PD
635	1	FlyBase	CG12530-PA	name=Cdc42-PA
636	1	FlyBase	CG5676-PA	name=CG5676-PA
637	1	FlyBase	CG4097-PA	name=Prosbeta6-PA
638	1	FlyBase	CG6090-PA	name=RpL34a-PA
639	1	FlyBase	CG3747-PB	name=Eaat1-PB
640	1	FlyBase	CG5374-PB	name=CCT1-PB
641	1	FlyBase	CG7823-PA	name=RhoGDI-PA
642	1	FlyBase	CG3265-PB	name=Eb1-PB
643	1	FlyBase	CG34455-PC	name=Pdxk-PC
644	1	FlyBase	CG42478-PA	name=Sfp60F-PA
645	1	FlyBase	CG11981-PA	name=Prosbeta3-PA
646	1	FlyBase	CG7269-PC	name=Hel25E-PC
647	1	FlyBase	CG32197-PA	name=Met75Ca-PA
648	1	FlyBase	CG15442-PA	name=RpL27A-PA
649	1	FlyBase	CG31997-PA	name=CG31997-PA
650	1	FlyBase	CG11111-PB
651	1	FlyBase	CG11779-PA	name=CG11779-PA
652	1	FlyBase	CG6395-PA	name=Csp-PA
653	1	FlyBase	CG30382-PA	name=CG30382-PA
654	1	FlyBase	CG6148-PA	name=Past1-PA
655	1	FlyBase	CG7399-PA	name=Hn-PA
656	1	FlyBase	CG4916-PA	name=me31B-PA
657	1	FlyBase	CG31548-PA	name=CG31548-PA
658	1	FlyBase	CG9676-PA	name=CG9676-PA
659	1	FlyBase	CG8462-PA	name=Obp56e-PA
660	1	FlyBase	CG18111-PA	name=Obp99a-PA
661	1	FlyBase	CG4577-PA	name=CG4577-PA
662	1	FlyBase	CG9888-PA	name=Fib-PA
663	1	FlyBase	CG9769-PA	name=eIF3f1-PA
664	1	FlyBase	CG6105-PA	name=ATPsynG-PA
665	1	FlyBase	CG8479-PA
666	1	FlyBase	CG13279-PA	name=Cyt-b5-r-PA
667	1	FlyBase	CG2922-PA	name=kra-PA
668	1	FlyBase	CG3415-PA	name=Mfe2-PA
669	1	FlyBase	CG6510-PA	name=RpL18A-PA
670	1	FlyBase	CG11217-PA	name=CanB2-PA
671	1	FlyBase	CG17766-PA	name=Rbcn-3B-PA
672	1	FlyBase	CG32490-PAA	name=cpx-PAA
673	1	FlyBase	CG1475-PB	name=RpL13A-PB
674	1	FlyBase	CG3318-PA	name=AANAT1-PA
675	1	FlyBase	CG4111-PB	name=RpL35-PB
676	1	FlyBase	CG12000-PA	name=Prosbeta7-PA
677	1	FlyBase	CG5020-PA
678	1	FlyBase	CG8649-PA	name=Fim-PA
679	1	FlyBase	CG2981-PA	name=TpnC41C-PA
680	1	FlyBase	CG7143-PA	name=DNApol-eta-PA
681	1	FlyBase	CG10324-PA	name=CG10324-PA
682	1	FlyBase	CG40485-PB	name=CG40485-PB
683	1	FlyBase	CG2964-PA	name=CG2964-PA
684	1	FlyBase	CG9212-PB	name=Nipsnap-PB
685	1	FlyBase	CG33094-PB	name=Synd-PB
686	1	FlyBase	CG32626-PC	name=AMPdeam-PC
687	1	FlyBase	CG4918-PA	name=RpLP2-PA
688	1	FlyBase	CG1099-PA	nam"
689	1	FlyBase	CG7641-PA	name=Nca-PA
690	1	FlyBase	CG11797-PA	name=Obp56a-PA
691	1	FlyBase	CG3988-PA	name=gammaSnap1-PA
692	1	FlyBase	CG4665-PC	name=Dhpr-PC
693	1	FlyBase	CG30092-PF
694	1	FlyBase	CG11151-PA	name=CG11151-PA
695	1	FlyBase	CG2033-PC	name=RpS15Aa-PC
696	1	FlyBase	CG34034-PB	name=CG34034-PB
697	1	FlyBase	CG3395-PA	name=RpS9-PA
698	1	FlyBase	CG1963-PA	name=Pcd-PA
699	1	FlyBase	CG5887-PA	name=Desat1-PA
700	1	FlyBase	CG9132-PA	name=CG9132-PA
701	1	FlyBase	CG10302-PA	name=bsf-PA
702	1	FlyBase	CG4567-PA	name=mEFG1-PA
703	1	FlyBase	CG31712-PA	name=CG31712-PA
704	1	FlyBase	CG9369-PA	name=m-PA
705	1	FlyBase	CG13389-PA	name=RpS13-PA
706	1	FlyBase	CG15616-PA	name=Acp53C14b-PA
707	1	FlyBase	CG7770-PA	name=Pfdn6-PA
708	1	FlyBase	CG8094-PA	name=Hex-C-PA
709	1	FlyBase	CG6253-PA	name=RpL14-PA
710	1	FlyBase	CG3502-PB	name=CG3502-PB
711	1	FlyBase	CG6206-PA	name=LManII-PA
713	1	FlyBase	CG10753-PA	name=SmD1-PA
714	1	FlyBase	CG14147-PA	name=CG14147-PA
715	1	FlyBase	CG32446-PA	name=Atox1-PA
716	1	FlyBase	CG6409-PA	name=CG6409-PA
717	1	FlyBase	CG10305-PB	name=RpS26-PB
718	1	FlyBase	CG5590-PA	name=CG5590-PA
719	1	FlyBase	CG1943-PA	name=CG1943-PA
720	1	FlyBase	CG42603-PA	name=Sfp26Ad-PA
721	1	FlyBase	CG9336-PA	name=CG9336-PA
722	1	FlyBase	CG5597-PA	name=CG5597-PA
723	1	FlyBase	CG5625-PA	name=Vps35-PA
724	1	FlyBase	CG9968-PA	name=AnxB11-PA
725	1	FlyBase	CG14482-PA	name=UQCR-6.4-PA
726	1	FlyBase	CG8351-PA	name=CCT7-PA
727	1	FlyBase	CG8622-PA	name=Acp53Ea-PA
728	1	FlyBase	CG34191-PB	name=Ufm1-PB
729	1	FlyBase	CG5680-PB	name=bsk-PB
730	1	FlyBase	CG12559-PE	name=rl-PE
731	1	FlyBase	CG11024-PA	name=cl-PA
732	1	FlyBase	CG31332-PA	name=Unc-115b-PA
733	1	FlyBase	CG4692-PB	name=ATPsynF-PB
734	1	FlyBase	CG3991-PA
735	1	FlyBase	CG8385-PA	name=Arf79F-PA
736	1	FlyBase	CG10097-PB	name=CG10097-PB
737	1	FlyBase	CG1532-PA	name=CG1532-PA
738	1	FlyBase	CG3018-PA	name=lwr-PA
739	1	FlyBase	CG11594-PA	name=CG11594-PA
740	1	FlyBase	CG3997-PA	name=RpL39-PA
741	1	FlyBase	CG10833-PA	name=Cyp28d1-PA
742	1	FlyBase	CG8529-PA	name=Dyb-PA
743	1	FlyBase	CG4572-PA	name=CG4572-PA
744	1	FlyBase	CG17158-PA	name=cpb-PA
745	1	FlyBase	CG2028-PB	name=CkIalpha-PB
746	1	FlyBase	CG10924-PA	name=Pepck2-PA
747	1	FlyBase	CG8331-PA	name=ReepB-PA
748	1	FlyBase	CG3301-PA	name=CG3301-PA
749	1	FlyBase	CG33748-PA	name=primo-1-PA
750	1	FlyBase	CG32190-PA	name=NUCB1-PA
751	1	FlyBase	CG8778-PA	name=CG8778-PA
752	1	FlyBase	CG18174-PA	name=Rpn11-PA
753	1	FlyBase	CG8201-PA
754	1	FlyBase	CG9027-PB	name=Sod3-PB
755	1	FlyBase	CG3151-PC	name=Rbp9-PC
756	1	FlyBase	CG6579-PB	name=atilla-PB
757	1	FlyBase	CG4859-PC	name=Mmp1-PC
758	1	FlyBase	CG12323-PB	name=Prosbeta5-PB
759	1	FlyBase	CG10527-PA	name=CG10527-PA
760	1	FlyBase	CG10687-PA	name=AsnRS-PA
761	1	FlyBase	CG18135-PA	name=CG18135-PA
762	1	FlyBase	CG12964-PC	name=CG12964-PC
763	1	FlyBase	CG7925-PB	name=tko-PB
764	1	FlyBase	CG1262-PA	name=Acp62F-PA
765	1	FlyBase	CG4170-PD	name=vig-PD
766	1	FlyBase	CG42351-PB	name=Jabba-PB
767	1	FlyBase	CG10298-PA	name=CG10298-PA
768	1	FlyBase	CG31221-PA	name=CG31221-PA
769	1	FlyBase	CG9742-PA	name=SNRPG-PA
770	1	FlyBase	CG8309-PA	name=eIF3m-PA
771	1	FlyBase	CG8732-PD	name=Acsl-PD
772	1	FlyBase	CG3373-PA	name=Hmu-PA
773	1	FlyBase	CG6983-PA	name=CG6983-PA
774	1	FlyBase	CG5744-PB	name=Frq1-PB
775	1	FlyBase	CG1112-PA	name=alpha-Est7-PA
776	1	FlyBase	CG8947-PA	name=26-29-p-PA
777	1	FlyBase	CG7415-PB	name=DppIII-PB
778	1	FlyBase	CG11654-PA	name=Ahcy-PA
779	1	FlyBase	CG12750-PA	name=ncm-PA
780	1	FlyBase	CG15887-PA	name=CG15887-PA
781	1	FlyBase	CG33126-PA	name=NLaz-PA
782	1	FlyBase	CG31628-PA	name=Gart-PA
783	1	FlyBase	CG1744-PA
784	1	FlyBase	CG17349-PA	name=CG17349-PA
785	1	FlyBase	CG4535-PA	name=Fkbp59-PA
786	1	FlyBase	CG8663-PA	name=nrv3-PA
787	1	FlyBase	CG4204-PA	name=EloB-PA
788	1	FlyBase	CG1240-PA	name=Non2-PA
789	1	FlyBase	CG9911-PC	name=CG9911-PC
790	1	FlyBase	CG1404-PB	name=Ran-PB
791	1	FlyBase	CG8808-PA	name=Pdk-PA
792	1	FlyBase	CG33103-PE
793	1	FlyBase	CG2004-PA	name=CG2004-PA
794	1	FlyBase	CG1818-PA	name=Updo-PA
795	1	FlyBase	CG1915-PS
796	1	FlyBase	CG3961-PA	name=CG3961-PA
797	1	FlyBase	CG12045-PA	name=Cpr100A-PA
798	1	FlyBase	CG3333-PA	name=Nop60B-PA
799	1	FlyBase	CG6056-PA	name=AP-2sigma-PA
800	1	FlyBase	CG5655-PA	name=Rsf1-PA
801	1	FlyBase	CG6948-PA	name=Clc-PA
802	1	FlyBase	CG5377-PA	name=CG5377-PA
803	1	FlyBase	CG3210-PA	name=Drp1-PA
804	1	FlyBase	CG9232-PA	name=Galt-PA
805	1	FlyBase	CG5809-PA	name=CaBP1-PA
806	1	FlyBase	CG1458-PA	name=Cisd2-PA
807	1	FlyBase	CG42338-PD
808	1	FlyBase	CG10480-PA	name=Rcc1-PA
809	1	FlyBase	CG12876-PA	name=ALiX-PA
810	1	FlyBase	CG3331-PA	name=e-PA
811	1	FlyBase	CG1483-PA	name=Map205-PA
812	1	FlyBase	CG16765-PD	name=ps-PD
813	1	FlyBase	CG5044-PA	name=CG5044-PA
814	1	FlyBase	CG3800-PA	name=CNBP-PA
815	1	FlyBase	CG6213-PA	name=Vha13-PA
816	1	FlyBase	CG1828-PA	name=dre4-PA
817	1	FlyBase	CG12375-PA	name=CG12375-PA
818	1	FlyBase	CG6115-PA	name=CG6115-PA
819	1	FlyBase	CG6440-PA	name=Ms-PA
820	1	FlyBase	CG1707-PA	name=Glo1-PA
821	1	FlyBase	CG6778-PA	name=GlyRS-PA
822	1	FlyBase	CG9738-PA	name=Mkk4-PA
823	1	FlyBase	CG4183-PA	name=Hsp26-PA
824	1	FlyBase	CG7028-PA	name=CG7028-PA
825	1	FlyBase	CG3476-PA	name=MME1-PA
826	1	FlyBase	CG17060-PA	name=Rab10-PA
827	1	FlyBase	CG9928-PA	name=CG9928-PA
828	1	FlyBase	CG3823-PA	name=CG3823-PA
829	1	FlyBase	CG2998-PA	name=RpS28b-PA
830	1	FlyBase	CG7576-PA	name=Rab3-PA
831	1	FlyBase	CG9983-PA	name=Hrb98DE-PA
832	1	FlyBase	CG7911-PA	name=Nph-PA
833	1	FlyBase	CG10639-PA	name=L2HGDH-PA
834	1	FlyBase	CG12070-PA	name=Sap-r-PA
