# Supplementary material for: Cryptochrome interaction networks across different tissues in Drosophila melanogaster
Source: Biol Direct. 2025 Nov 28;20:114. doi: 10.1186/s13062-025-00696-x (PMC12661795; doi:10.1186/s13062-025-00696-x)
Supplement: Supplementary file 18 — Supplementary Material 18 [file 13062_2025_696_MOESM18_ESM.xlsx]

## Sheet: ___data_20201014_F143677_dat_rf
User	Milena Damulewicz
E-mail	milena.damulewicz@uj.edu.pl
Search title	201012 1559 Damulewicz
MS data file	O:\jasio\MGF\Damulewicz 20201014\010091559damu_repo-cryHA-ZT0.mgf
Database	FlyBase 6.22
Timestamp	14 Oct 2020 at 13:38:09 GMT
Type of search	MS/MS Ion Search
Enzyme	Trypsin
Fixed modifications	Methylthio (C)
Variable modifications	Oxidation (M)
Mass values	Monoisotopic
Protein mass	Unrestricted
Peptide mass tolerance	5 ppm
Fragment mass tolerance	0.01 Da
Max missed cleavages	2
Instrument type	HCD
Number of queries	46.268
Significance threshold p<	0.003813
Max. number of families	AUTO
Ions score or expect cut-off	0.05
Min. number of sig. unique sequences	1
Preferred taxonomy	All entries
Show Percolator scores?	no
Family	Member	Database	Accession	Score	Mass	Num. of matches	Num. of significant matches	Num. of sequences	Num. of significant sequences	emPAI	Description
1	1	FlyBase	CG3772-PA	6516	62978	175	163	36	35	14.64	type=protein
2	1	FlyBase	CG11064-PA	4851	374011	169	152	115	104	2.33	type=protein
3	1	FlyBase	CG17927-PD	4122	225090	128	118	95	88	4.55	type=protein
3	2	FlyBase	CG17927-PB	4084	225100	128	118	96	89	4.66	type=protein
4	1	FlyBase	CG5125-PB	3904	175017	127	113	65	59	5.30	type=protein
4	2	FlyBase	CG5125-PA	3127	132441	103	94	51	46	6.03	type=protein
5	1	FlyBase	CG3481-PC	2866	27809	57	52	16	15	8.53	type=protein
6	1	FlyBase	CG9277-PB	2378	50483	72	68	20	20	9.34	type=protein
6	2	FlyBase	CG9359-PA	1541	50298	51	48	13	13	3.52	type=protein
6	3	FlyBase	CG4869-PB	854	51634	27	23	12	10	1.66	type=protein
7	1	FlyBase	CG6058-PB	2147	39207	42	40	20	20	7.55	type=protein
8	1	FlyBase	CG1913-PA	2096	50428	43	38	17	15	3.14	type=protein
8	2	FlyBase	CG9476-PA	1562	50486	30	27	13	11	1.72	type=protein
9	1	FlyBase	CG9244-PB	2029	86034	53	51	33	32	4.59	type=protein
10	1	FlyBase	CG15792-PA	1899	237219	53	51	41	40	1.12	type=protein
11	1	FlyBase	CG32031-PA	1774	61455	53	46	24	22	5.38	type=protein
12	1	FlyBase	CG3523-PA	1764	267657	68	63	56	53	1.43	type=protein
13	1	FlyBase	CG11154-PA	1731	54074	43	40	25	23	6.60	type=protein
14	1	FlyBase	CG8986-PA	1639	21675	48	47	5	5	1.62	type=protein
15	1	FlyBase	CG17654-PB	1594	54506	38	37	19	19	4.93	type=protein
16	1	FlyBase	CG1242-PA	1573	82044	48	44	30	30	3.94	type=protein
16	2	FlyBase	CG5520-PA	268	90274	8	7	7	6	0.32	type=protein
17	1	FlyBase	CG7254-PA	1529	97257	56	51	35	33	4.00	type=protein
18	1	FlyBase	CG12051-PA	1502	42119	43	42	16	16	7.17	type=protein
18	2	FlyBase	CG7478-PA	1475	42082	47	43	17	17	8.03	type=protein
18	3	FlyBase	CG10067-PA	1174	42130	43	40	16	16	6.35	type=protein
19	1	FlyBase	CG1516-PG	1437	131379	52	46	42	39	2.87	type=protein
20	1	FlyBase	CG3861-PA	1394	51680	42	39	15	14	3.34	type=protein
21	1	FlyBase	CG33950-PAF	1351	502490	54	41	45	34	0.33	type=protein
22	1	FlyBase	CG7070-PA	1311	57818	38	35	22	21	4.76	type=protein
23	1	FlyBase	CG9042-PC	1307	39095	43	37	19	18	7.60	type=protein
24	1	FlyBase	CG4264-PE	1289	71317	39	34	23	21	2.91	type=protein
24	2	FlyBase	CG4147-PB	644	72308	22	17	17	16	1.55	type=protein
24	3	FlyBase	CG5436-PA	302	69976	6	6	4	4	0.27	type=protein
25	1	FlyBase	CG8893-PA	1273	35485	33	31	15	14	6.47	type=protein
25	2	FlyBase	CG12055-PA	1078	35466	32	27	15	13	4.89	type=protein
26	1	FlyBase	CG6871-PA	1224	57527	29	27	18	17	3.03	type=protein
27	1	FlyBase	CG7998-PA	1128	35480	27	26	15	14	3.65	type=protein
28	1	FlyBase	CG3752-PA	1118	57259	31	30	18	17	3.05	type=protein
29	1	FlyBase	CG18102-PL	1019	98769	33	32	27	26	2.46	type=protein
30	1	FlyBase	CG4389-PA	1001	84390	32	29	26	25	2.68	type=protein
31	1	FlyBase	CG7470-PA	987	84499	26	24	18	16	1.46	type=protein
32	1	FlyBase	CG5320-PA	982	62819	33	32	23	23	5.13	type=protein
33	1	FlyBase	CG8472-PA	980	16800	25	25	10	10	30.98	type=protein
34	1	FlyBase	CG7145-PA	969	64086	29	27	20	19	2.74	type=protein
35	1	FlyBase	CG4899-PA	964	30287	27	25	11	11	5.94	type=protein
36	1	FlyBase	CG3612-PA	950	59568	31	28	23	20	3.42	type=protein
37	1	FlyBase	CG5962-PA	932	45276	31	31	19	19	6.73	type=protein
38	1	FlyBase	CG12403-PA	924	68608	27	26	18	17	2.87	type=protein
38	2	FlyBase	CG3762-PA	694	68488	20	18	16	14	1.85	type=protein
39	1	FlyBase	CG7920-PA	898	52189	29	25	13	11	1.86	type=protein
40	1	FlyBase	CG3359-PB	873	91310	34	30	20	17	1.52	type=protein
41	1	FlyBase	CG5711-PA	870	41205	36	29	18	15	4.13	type=protein
42	1	FlyBase	CG1977-PA	862	278914	35	32	33	31	0.60	type=protein
43	1	FlyBase	CG1618-PA	855	82871	35	31	28	25	2.76	type=protein
44	1	FlyBase	CG4898-PJ	818	32772	23	22	16	16	7.83	type=protein
44	2	FlyBase	CG4843-PA	512	32878	16	14	12	11	4.98	type=protein
44	3	FlyBase	CG4898-PA	327	29325	13	11	12	11	3.82	type=protein
45	1	FlyBase	CG5870-PA	816	266173	31	28	28	25	0.49	type=protein
46	1	FlyBase	CG15848-PA	813	21864	28	25	16	14	20.16	type=protein
47	1	FlyBase	CG17246-PB	808	72757	23	22	18	17	1.69	type=protein
48	1	FlyBase	CG17870-PD	805	28302	22	21	10	9	4.90	type=protein
48	2	FlyBase	CG17870-PB	679	28357	22	20	10	9	4.90	type=protein
48	3	FlyBase	CG31196-PA	635	29918	22	17	11	8	3.05	type=protein
49	1	FlyBase	CG17369-PB	800	54745	26	23	18	15	2.43	type=protein
50	1	FlyBase	CG8251-PA	792	62530	22	19	15	14	1.95	type=protein
51	1	FlyBase	CG7088-PB	784	45880	22	20	19	18	4.22	type=protein
52	1	FlyBase	CG8280-PA	783	50505	22	21	12	11	1.72	type=protein
52	2	FlyBase	CG1873-PA	515	50952	18	17	12	11	1.93	type=protein
53	1	FlyBase	CG11963-PA	781	55095	27	22	15	11	2.15	type=protein
54	1	FlyBase	CG1469-PA	769	25411	19	18	13	13	7.49	type=protein
55	1	FlyBase	CG11661-PH	748	114289	27	24	23	20	1.18	type=protein
56	1	FlyBase	CG4094-PA	741	53772	21	21	15	15	3.11	type=protein
57	1	FlyBase	CG12233-PA	729	38836	23	21	16	15	5.29	type=protein
58	1	FlyBase	CG12101-PA	718	60863	20	19	17	17	2.25	type=protein
59	1	FlyBase	CG4104-PA	713	91858	29	25	23	21	1.75	type=protein
60	1	FlyBase	CG8036-PB	713	68541	23	22	15	15	1.52	type=protein
61	1	FlyBase	CG34387-PC	708	592782	26	24	24	23	0.18	type=protein
62	1	FlyBase	CG9012-PA	697	192573	23	22	20	19	0.55	type=protein
63	1	FlyBase	CG3725-PA	692	110231	23	21	17	15	0.92	type=protein
64	1	FlyBase	CG6783-PB	683	14539	20	19	7	7	8.72	type=protein
65	1	FlyBase	CG4600-PA	682	41860	18	17	14	13	2.70	type=protein
66	1	FlyBase	CG8322-PD	667	122156	21	19	19	17	0.80	type=protein
67	1	FlyBase	CG5670-PA	662	116313	26	22	23	20	1.23	type=protein
68	1	FlyBase	CG17903-PA	659	11819	19	18	10	10	45.55	type=protein
69	1	FlyBase	CG11876-PA	654	39556	17	16	12	12	2.99	type=protein
70	1	FlyBase	CG6543-PB	647	31884	15	15	10	10	3.26	type=protein
71	1	FlyBase	CG7433-PB	645	54872	26	25	21	20	3.66	type=protein
72	1	FlyBase	CG1417-PE	636	77613	24	21	19	16	1.39	type=protein
73	1	FlyBase	CG32019-PC	615	972852	28	20	28	20	0.09	type=protein
74	1	FlyBase	CG11949-PA	591	184378	14	13	13	13	0.35	type=protein
75	1	FlyBase	CG3127-PA	588	44064	20	19	13	13	3.19	type=protein
76	1	FlyBase	CG9812-PB	585	24469	12	12	6	6	1.79	type=protein
77	1	FlyBase	CG8542-PA	581	74204	19	18	17	16	1.49	type=protein
78	1	FlyBase	CG16858-PA	571	194487	13	11	13	11	0.27	type=protein
79	1	FlyBase	CG5028-PA	565	44587	13	13	9	9	1.34	type=protein
80	1	FlyBase	CG6988-PA	561	55976	18	17	15	15	2.10	type=protein
81	1	FlyBase	CG7176-PA	560	46953	25	22	19	17	4.03	type=protein
82	1	FlyBase	CG6702-PA	556	35787	20	16	13	11	4.83	type=protein
83	2	FlyBase	CG5939-PC	178	74324	5	4	4	3	0.19	type=protein
84	1	FlyBase	CG5889-PA	540	69148	16	14	14	12	1.08	type=protein
85	1	FlyBase	CG6917-PA	540	61409	15	14	12	11	1.13	type=protein
86	1	FlyBase	CG6686-PA	536	112599	18	17	16	16	0.83	type=protein
87	1	FlyBase	CG4634-PA	535	38099	15	15	12	12	2.76	type=protein
88	1	FlyBase	CG2184-PA	530	23700	13	12	9	8	3.87	type=protein
89	1	FlyBase	CG1668-PA	528	17093	13	12	8	7	4.47	type=protein
90	1	FlyBase	CG2238-PA	527	95226	22	18	19	15	1.04	type=protein
91	1	FlyBase	CG42667-PB	518	116793	16	14	14	12	0.54	type=protein
92	1	FlyBase	CG3620-PA	513	125749	13	13	10	10	0.50	type=protein
93	1	FlyBase	CG9280-PA	513	118907	13	12	13	12	0.53	type=protein
94	1	FlyBase	CG10045-PA	509	23989	12	12	8	8	3.03	type=protein
94	2	FlyBase	CG18548-PA	72	24669	5	4	2	2	0.40	type=protein
95	1	FlyBase	CG9916-PA	505	24880	20	17	8	8	3.54	type=protein
95	2	FlyBase	CG1866-PA	208	112867	7	6	7	6	0.25	type=protein
96	1	FlyBase	CG3244-PA	502	26790	15	13	11	9	3.09	type=protein
97	1	FlyBase	CG1640-PB	491	64374	20	18	14	12	1.35	type=protein
98	1	FlyBase	CG1803-PA	490	33669	13	12	12	11	2.95	type=protein
98	2	FlyBase	CG3504-PA	310	74791	15	12	15	12	0.97	type=protein
98	3	FlyBase	CG7390-PA	72	33402	2	2	2	2	0.29	type=protein
99	1	FlyBase	CG14752-PA	486	13070	60	40	5	5	3.82	type=protein
100	1	FlyBase	CG33868-PA	483	13688	14	13	8	7	10.22	type=protein
101	1	FlyBase	CG4347-PA	483	58900	17	15	14	13	1.54	type=protein
102	1	FlyBase	CG1019-PA	481	55376	13	10	11	8	0.98	type=protein
102	2	FlyBase	CG42309-PF	280	10365	5	5	5	5	6.25	type=protein
103	1	FlyBase	CG1065-PA	480	34689	15	13	9	8	1.97	type=protein
104	1	FlyBase	CG9674-PA	477	233630	24	21	24	21	0.46	type=protein
105	1	FlyBase	CG3139-PA	476	53548	19	19	14	14	2.26	type=protein
106	1	FlyBase	CG6186-PA	472	72732	19	16	19	16	1.53	type=protein
107	1	FlyBase	CG4609-PA	471	47306	13	13	9	9	1.23	type=protein
108	1	FlyBase	CG6588-PC	467	73130	13	13	11	11	1.00	type=protein
109	1	FlyBase	CG8329-PA	467	28238	11	10	6	6	1.44	type=protein
110	1	FlyBase	CG2331-PA	460	89401	17	14	14	12	0.76	type=protein
111	1	FlyBase	CG4233-PA	459	47477	18	16	14	12	1.90	type=protein
112	1	FlyBase	CG4260-PA	442	106197	14	14	14	14	0.75	type=protein
113	1	FlyBase	CG8770-PA	442	38954	19	17	12	11	3.07	type=protein
114	1	FlyBase	CG10120-PA	429	85049	14	14	11	11	0.73	type=protein
115	1	FlyBase	CG1088-PB	425	26158	14	12	12	10	3.94	type=protein
116	1	FlyBase	CG9485-PA	422	175032	17	14	17	14	0.40	type=protein
117	1	FlyBase	CG11276-PA	422	29208	15	13	10	9	2.64	type=protein
118	1	FlyBase	CG8900-PB	421	17647	16	13	12	11	15.84	type=protein
119	1	FlyBase	CG2171-PA	419	38283	11	11	7	7	1.16	type=protein
120	1	FlyBase	CG8050-PA	419	13567	5	5	4	4	2.38	type=protein
121	1	FlyBase	CG8193-PA	419	79465	19	17	16	14	1.22	type=protein
122	1	FlyBase	CG6663-PA	418	41013	11	9	10	8	1.27	type=protein
122	2	FlyBase	CG6289-PA	345	47155	10	8	10	8	1.04	type=protein
123	1	FlyBase	CG1259-PB	418	24264	8	8	5	5	1.36	type=protein
124	1	FlyBase	CG3186-PB	415	17856	15	12	9	8	7.10	type=protein
125	1	FlyBase	CG11793-PA	415	15919	11	10	9	9	9.48	type=protein
126	1	FlyBase	CG2216-PA	409	23269	12	11	6	6	2.50	type=protein
127	1	FlyBase	CG5362-PA	408	36174	12	10	9	8	1.53	type=protein
128	1	FlyBase	CG7430-PA	406	53465	8	8	6	6	0.74	type=protein
129	1	FlyBase	CG2239-PA	405	21775	11	11	8	8	3.64	type=protein
130	1	FlyBase	CG12262-PA	402	46118	14	14	12	12	2.00	type=protein
131	1	FlyBase	CG1743-PB	401	41811	15	14	12	11	2.34	type=protein
132	1	FlyBase	CG6084-PA	398	36130	14	14	12	12	3.04	type=protein
133	1	FlyBase	CG5261-PB	391	54402	14	11	11	9	1.35	type=protein
134	1	FlyBase	CG7971-PA	383	122818	9	7	8	6	0.23	type=protein
135	1	FlyBase	CG33196-PAA	381	2184629	15	14	15	14	0.03	type=protein
136	1	FlyBase	CG7010-PA	381	44232	12	11	10	9	1.36	type=protein
137	1	FlyBase	CG4115-PA	376	25729	11	9	7	6	1.65	type=protein
137	2	FlyBase	CG6055-PA	301	25282	9	7	6	4	0.94	type=protein
138	1	FlyBase	CG8884-PF	376	35473	15	11	11	8	1.58	type=protein
139	1	FlyBase	CG2297-PA	370	16080	14	14	7	7	5.07	type=protein
140	1	FlyBase	CG1780-PA	369	48758	8	7	8	7	0.83	type=protein
140	2	FlyBase	CG5210-PA	332	50599	11	11	9	9	1.12	type=protein
141	1	FlyBase	CG9894-PB	368	15497	5	5	3	3	1.22	type=protein
142	1	FlyBase	CG18069-PD	366	60480	12	9	10	7	0.63	type=protein
143	1	FlyBase	CG4696-PA	365	20269	9	9	8	8	4.16	type=protein
144	1	FlyBase	CG9429-PA	364	47055	8	8	6	6	0.71	type=protein
145	1	FlyBase	CG31618-PA	363	13355	7	6	4	4	2.45	type=protein
145	2	FlyBase	CG5499-PA	67	14972	3	3	3	3	1.29	type=protein
146	1	FlyBase	CG42639-PA	356	79364	16	14	15	13	1.00	type=protein
147	1	FlyBase	CG4422-PA	349	50147	11	10	11	10	1.32	type=protein
148	1	FlyBase	CG7107-PI	349	47485	17	15	14	12	2.17	type=protein
148	2	FlyBase	CG7107-PK	334	47361	15	13	13	11	1.66	type=protein
149	1	FlyBase	CG4254-PA	348	17372	13	12	9	8	7.54	type=protein
150	1	FlyBase	CG16820-PA	347	33402	10	9	7	6	1.41	type=protein
151	1	FlyBase	CG1633-PB	345	21908	11	11	9	9	4.57	type=protein
152	1	FlyBase	CG3661-PA	341	15019	9	9	5	5	8.10	type=protein
153	1	FlyBase	CG5177-PA	339	31280	12	11	9	8	1.92	type=protein
154	1	FlyBase	CG14207-PA	338	20829	7	7	5	5	1.71	type=protein
154	2	FlyBase	CG14207-PB	294	21764	7	7	5	5	1.61	type=protein
155	1	FlyBase	CG16885-PA	337	28762	12	10	6	6	1.40	type=protein
156	1	FlyBase	CG32017-PB	336	55386	10	9	9	8	0.84	type=protein
157	1	FlyBase	CG1883-PD	335	22156	12	11	9	8	3.50	type=protein
158	1	FlyBase	CG4464-PD	333	17372	16	13	11	10	12.75	type=protein
159	1	FlyBase	CG2520-PC	333	81123	8	8	6	6	0.44	type=protein
160	1	FlyBase	CG8332-PA	326	17026	19	12	7	6	8.02	type=protein
161	1	FlyBase	CG4581-PA	323	50931	11	9	8	8	1.11	type=protein
162	1	FlyBase	CG5214-PA	319	50122	7	6	6	5	0.52	type=protein
163	1	FlyBase	CG4685-PA	316	55307	13	11	12	11	1.31	type=protein
164	1	FlyBase	CG33138-PA	315	79290	14	12	12	10	0.70	type=protein
165	1	FlyBase	CG9579-PA	315	35752	8	8	8	8	1.56	type=protein
166	1	FlyBase	CG14648-PA	314	59890	9	7	8	7	0.64	type=protein
167	1	FlyBase	CG2082-PG	314	40288	10	9	9	8	1.56	type=protein
168	1	FlyBase	CG1411-PA	312	64941	12	11	9	9	0.80	type=protein
169	1	FlyBase	CG14996-PB	311	20815	8	8	8	8	3.94	type=protein
170	1	FlyBase	CG7977-PA	311	29445	11	10	7	6	1.71	type=protein
171	1	FlyBase	CG15811-PA	308	68405	14	12	11	9	0.74	type=protein
172	1	FlyBase	CG3902-PA	306	45521	9	9	7	7	0.91	type=protein
173	1	FlyBase	CG16944-PA	305	33072	13	11	12	11	3.04	type=protein
174	1	FlyBase	CG16935-PA	305	39362	15	13	12	10	1.91	type=protein
175	1	FlyBase	CG16884-PA	304	29776	14	13	8	8	2.09	type=protein
176	1	FlyBase	CG8996-PA	304	34252	12	8	11	7	1.36	type=protein
177	1	FlyBase	CG1330-PA	303	21327	7	6	6	6	2.23	type=protein
178	1	FlyBase	CG11267-PA	302	11009	10	10	8	8	18.76	type=protein
179	1	FlyBase	CG14994-PB	301	58334	12	12	8	8	0.92	type=protein
180	1	FlyBase	CG2151-PA	299	53603	16	14	12	11	1.57	type=protein
180	2	FlyBase	CG11401-PA	84	56793	3	3	2	2	0.25	type=protein
181	1	FlyBase	CG5165-PA	297	61004	10	9	9	9	0.86	type=protein
182	1	FlyBase	CG4001-PA	297	106407	11	10	11	10	0.49	type=protein
183	1	FlyBase	CG6180-PA	295	28964	9	8	7	6	1.38	type=protein
184	1	FlyBase	CG4145-PC	295	175159	6	5	3	2	0.05	type=protein
185	1	FlyBase	CG1782-PA	294	131734	9	7	9	7	0.25	type=protein
186	1	FlyBase	CG4119-PA	294	112813	9	8	8	7	0.30	type=protein
187	1	FlyBase	CG8983-PA	291	55612	15	12	14	11	1.30	type=protein
188	1	FlyBase	CG8905-PA	291	24782	11	7	8	5	1.33	type=protein
189	1	FlyBase	CG6287-PA	290	35489	10	9	9	9	1.90	type=protein
190	1	FlyBase	CG7808-PC	289	23837	7	7	6	6	1.86	type=protein
191	1	FlyBase	CG9331-PA	288	39794	8	6	7	5	0.69	type=protein
192	1	FlyBase	CG3201-PA	285	16695	8	8	5	5	2.48	type=protein
193	1	FlyBase	CG17291-PA	284	65934	9	9	7	7	0.57	type=protein
194	1	FlyBase	CG5023-PA	284	19150	8	7	8	7	3.56	type=protein
195	1	FlyBase	CG6803-PB	284	41641	17	15	15	14	3.12	type=protein
196	1	FlyBase	CG14792-PA	283	30255	8	8	6	6	1.29	type=protein
197	1	FlyBase	CG10233-PA	278	22954	8	6	6	4	1.07	type=protein
198	1	FlyBase	CG6767-PA	278	38623	6	6	5	5	0.72	type=protein
199	1	FlyBase	CG10863-PA	276	36611	8	6	7	5	0.99	type=protein
200	1	FlyBase	CG31705-PA	273	67537	3	3	2	2	0.13	type=protein
201	1	FlyBase	CG3922-PB	272	15321	8	8	4	4	2.86	type=protein
202	1	FlyBase	CG17489-PA	271	34200	11	10	9	8	1.67	type=protein
203	1	FlyBase	CG6439-PA	266	40632	12	9	9	8	1.29	type=protein
204	1	FlyBase	CG11198-PA	265	279571	11	8	11	8	0.13	type=protein
205	1	FlyBase	CG13026-PB	263	13120	5	5	2	2	0.88	type=protein
206	1	FlyBase	CG11089-PA	263	63698	7	7	7	7	0.59	type=protein
207	1	FlyBase	CG15093-PB	262	34183	6	6	5	5	0.85	type=protein
208	1	FlyBase	CG9512-PA	257	69164	10	8	9	7	0.53	type=protein
209	1	FlyBase	CG11765-PA	256	24879	11	11	8	8	3.54	type=protein
210	1	FlyBase	CG7217-PA	256	20067	7	7	5	5	1.82	type=protein
211	1	FlyBase	CG12750-PA	255	151914	6	5	6	5	0.15	type=protein
212	1	FlyBase	CG6092-PA	254	28081	7	7	7	7	1.84	type=protein
213	1	FlyBase	CG3011-PA	253	59087	13	11	12	11	1.19	type=protein
214	1	FlyBase	CG14637-PA	251	69904	10	10	10	10	0.83	type=protein
215	1	FlyBase	CG11390-PA	249	14715	8	8	6	6	4.37	type=protein
216	1	FlyBase	CG3379-PA	247	11374	10	8	5	4	5.12	type=protein
217	1	FlyBase	CG11051-PA	247	9452	9	9	4	4	4.63	type=protein
218	1	FlyBase	CG4800-PA	245	19763	5	5	3	3	1.32	type=protein
219	1	FlyBase	CG9355-PA	245	78521	14	10	9	7	0.46	type=protein
219	2	FlyBase	CG15013-PB	131	66712	6	5	3	3	0.21	type=protein
220	1	FlyBase	CG2852-PA	243	22185	8	7	7	6	2.09	type=protein
221	1	FlyBase	CG5502-PA	242	45090	10	8	8	6	0.75	type=protein
222	1	FlyBase	CG17876-PA	241	54160	8	6	7	6	0.60	type=protein
223	1	FlyBase	CG1721-PA	238	28601	11	8	8	6	1.41	type=protein
224	1	FlyBase	CG7875-PA	237	143101	6	6	4	4	0.13	type=protein
225	1	FlyBase	CG8627-PB	234	9551	6	4	5	3	2.60	type=protein
226	1	FlyBase	CG4376-PA	233	104203	13	9	11	8	0.38	type=protein
227	1	FlyBase	CG33113-PH	233	65450	5	5	5	5	0.38	type=protein
228	1	FlyBase	CG7113-PA	233	26980	10	6	9	6	1.54	type=protein
229	1	FlyBase	CG17759-PD	233	41591	5	4	3	2	0.22	type=protein
230	1	FlyBase	CG9391-PA	231	30790	7	6	6	6	1.27	type=protein
231	1	FlyBase	CG5355-PA	230	86671	11	10	9	8	0.48	type=protein
232	1	FlyBase	CG4307-PA	228	22454	7	6	6	5	1.54	type=protein
233	1	FlyBase	CG4379-PB	228	40951	6	6	6	6	0.85	type=protein
234	1	FlyBase	CG6050-PA	228	54372	8	7	6	6	0.59	type=protein
235	1	FlyBase	CG10237-PA	227	35312	10	8	8	7	1.30	type=protein
236	1	FlyBase	CG6030-PB	227	20234	8	6	6	5	1.80	type=protein
237	1	FlyBase	CG6141-PA	227	21516	9	9	6	6	2.88	type=protein
238	1	FlyBase	CG12473-PE	227	138109	7	7	6	6	0.20	type=protein
239	1	FlyBase	CG3972-PA	225	63160	9	7	7	5	0.40	type=protein
240	1	FlyBase	CG6779-PA	224	27638	12	10	10	9	2.91	type=protein
241	1	FlyBase	CG7765-PA	224	110791	7	5	6	4	0.17	type=protein
242	1	FlyBase	CG7610-PA	224	33034	8	7	8	7	1.43	type=protein
243	1	FlyBase	CG8759-PB	222	23007	4	4	3	3	0.72	type=protein
244	1	FlyBase	CG7834-PA	220	27247	9	7	7	5	1.16	type=protein
245	1	FlyBase	CG18285-PA	219	25092	7	5	5	4	0.95	type=protein
246	1	FlyBase	CG4598-PA	219	31112	5	5	4	4	0.72	type=protein
247	1	FlyBase	CG1561-PB	216	72896	10	7	9	6	0.42	type=protein
248	1	FlyBase	CG43443-PI	215	79703	11	9	11	9	0.61	type=protein
249	1	FlyBase	CG7461-PB	215	68601	9	9	9	9	0.74	type=protein
250	1	FlyBase	CG32490-PU	213	16539	6	5	5	5	2.50	type=protein
251	1	FlyBase	CG3989-PA	212	47620	7	6	6	5	0.56	type=protein
252	1	FlyBase	CG7178-PC	212	24780	6	5	5	4	0.96	type=protein
252	2	FlyBase	CG7178-PD	140	24454	6	6	5	5	1.35	type=protein
252	3	FlyBase	CG7178-PA	122	24520	6	6	5	5	1.34	type=protein
253	1	FlyBase	CG6598-PA	212	40915	6	5	4	4	0.67	type=protein
254	1	FlyBase	CG2168-PA	211	30505	9	7	8	6	1.28	type=protein
255	1	FlyBase	CG5867-PA	210	29723	8	6	5	4	1.02	type=protein
256	1	FlyBase	CG7490-PA	210	34273	5	5	5	5	0.84	type=protein
257	1	FlyBase	CG1341-PA	209	48833	5	4	5	4	0.41	type=protein
258	1	FlyBase	CG45077-PA	209	14409	7	6	6	5	3.19	type=protein
259	1	FlyBase	CG5920-PA	208	29065	10	7	9	7	1.74	type=protein
260	1	FlyBase	CG8604-PA	207	65954	8	6	7	5	0.38	type=protein
261	1	FlyBase	CG3985-PD	206	109655	8	7	8	7	0.31	type=protein
262	1	FlyBase	CG18428-PA	206	16861	7	6	5	4	2.42	type=protein
263	1	FlyBase	CG9819-PA	203	64888	9	9	9	9	0.80	type=protein
264	1	FlyBase	CG7057-PA	202	50054	7	4	6	4	0.40	type=protein
265	1	FlyBase	CG7820-PA	202	30256	5	5	4	4	1.00	type=protein
266	1	FlyBase	CG7597-PB	202	128577	6	6	5	5	0.18	type=protein
267	1	FlyBase	CG8256-PC	202	80969	6	6	6	6	0.37	type=protein
268	1	FlyBase	CG6341-PB	199	24278	6	6	5	5	1.36	type=protein
269	1	FlyBase	CG33332-PA	196	39451	4	4	3	3	0.38	type=protein
270	1	FlyBase	CG3609-PA	196	37308	6	6	5	5	0.76	type=protein
271	1	FlyBase	CG8582-PA	195	17523	4	3	4	3	1.03	type=protein
272	1	FlyBase	CG6603-PA	194	88906	7	7	7	7	0.40	type=protein
273	1	FlyBase	CG8863-PA	193	45753	6	5	5	4	0.45	type=protein
274	1	FlyBase	CG16932-PA	192	134463	6	5	6	5	0.17	type=protein
274	2	FlyBase	CG6562-PB	89	135617	4	4	4	4	0.13	type=protein
275	1	FlyBase	CG14095-PA	191	16028	3	3	2	2	0.68	type=protein
276	1	FlyBase	CG5289-PA	190	49431	5	4	5	4	0.41	type=protein
276	2	FlyBase	CG1489-PA	136	45966	5	3	5	3	0.32	type=protein
276	3	FlyBase	CG10370-PA	85	47961	3	3	3	3	0.30	type=protein
277	1	FlyBase	CG4169-PA	190	45526	5	5	5	5	0.59	type=protein
278	1	FlyBase	CG8498-PA	189	9956	3	3	2	2	2.41	type=protein
279	1	FlyBase	CG31713-PA	188	16707	6	6	4	4	1.69	type=protein
280	1	FlyBase	CG17127-PA	187	10802	4	4	4	4	3.58	type=protein
281	1	FlyBase	CG18815-PA	186	23240	6	5	6	5	1.46	type=protein
282	1	FlyBase	CG2269-PB	186	89111	7	7	6	6	0.39	type=protein
283	1	FlyBase	CG7073-PA	186	21889	3	3	3	3	0.77	type=protein
284	1	FlyBase	CG12013-PA	185	18802	7	6	5	5	2.78	type=protein
285	1	FlyBase	CG9914-PA	184	34902	7	7	5	5	1.06	type=protein
286	1	FlyBase	CG42724-PC	184	129854	10	8	8	7	0.26	type=protein
287	1	FlyBase	CG3967-PC	184	50667	6	5	6	5	0.52	type=protein
288	1	FlyBase	CG10701-PA	184	75360	9	6	9	6	0.40	type=protein
289	1	FlyBase	CG43479-PB	184	109675	4	4	3	3	0.12	type=protein
290	1	FlyBase	CG2718-PC	183	44690	7	5	7	5	0.60	type=protein
291	1	FlyBase	CG15862-PA	182	42767	8	7	8	7	0.99	type=protein
292	1	FlyBase	CG12408-PA	182	17035	5	5	3	3	1.08	type=protein
293	1	FlyBase	CG33126-PA	180	24502	3	2	2	2	0.41	type=protein
294	1	FlyBase	CG1648-PA	178	23839	5	5	5	5	1.40	type=protein
295	1	FlyBase	CG5174-PA	177	22543	6	6	6	6	2.04	type=protein
296	1	FlyBase	CG4067-PA	176	100116	6	5	5	4	0.18	type=protein
297	1	FlyBase	CG3331-PA	175	98819	7	6	6	6	0.29	type=protein
298	1	FlyBase	CG6342-PA	175	98930	4	4	4	4	0.19	type=protein
299	1	FlyBase	CG8048-PA	174	44685	8	8	8	8	1.12	type=protein
300	1	FlyBase	CG1106-PB	174	88504	6	6	6	6	0.33	type=protein
301	1	FlyBase	CG15007-PA	174	12588	2	2	2	2	0.93	type=protein
302	1	FlyBase	CG2254-PA	173	35828	3	2	3	2	0.26	type=protein
303	1	FlyBase	CG13627-PA	173	77088	6	6	5	5	0.32	type=protein
304	1	FlyBase	CG10098-PA	173	37872	3	3	3	3	0.40	type=protein
305	1	FlyBase	CG15693-PA	172	13571	5	5	3	3	1.49	type=protein
306	1	FlyBase	CG12532-PA	172	101759	5	4	5	4	0.18	type=protein
307	1	FlyBase	CG9577-PA	172	34072	2	2	2	2	0.28	type=protein
308	1	FlyBase	CG42344-PD	171	201971	6	5	6	5	0.11	type=protein
309	1	FlyBase	CG6625-PA	171	33393	6	6	5	5	0.87	type=protein
310	1	FlyBase	CG14296-PA	169	41612	6	6	6	6	0.83	type=protein
311	1	FlyBase	CG5826-PA	169	26501	4	4	4	4	0.88	type=protein
312	1	FlyBase	CG2342-PA	167	19488	4	3	4	3	0.89	type=protein
313	1	FlyBase	CG5596-PA	167	17706	5	4	3	3	1.02	type=protein
314	1	FlyBase	CG2968-PA	167	16718	4	4	4	4	1.69	type=protein
315	1	FlyBase	CG6459-PA	164	29187	3	3	2	2	0.33	type=protein
316	1	FlyBase	CG5844-PA	163	41869	2	2	2	2	0.22	type=protein
317	1	FlyBase	CG16886-PA	162	42977	12	9	9	7	0.99	type=protein
318	1	FlyBase	CG10126-PA	160	24471	4	4	4	4	0.98	type=protein
319	1	FlyBase	CG9834-PA	159	43840	5	5	3	3	0.33	type=protein
320	1	FlyBase	CG32789-PA	158	41195	5	5	4	4	0.50	type=protein
321	1	FlyBase	CG6647-PA	158	30531	6	6	5	5	0.99	type=protein
322	1	FlyBase	CG44195-PA	158	76263	4	3	4	3	0.18	type=protein
323	1	FlyBase	CG6998-PB	158	10459	7	6	3	3	2.24	type=protein
324	1	FlyBase	CG10830-PA	158	26230	5	5	4	4	0.89	type=protein
325	1	FlyBase	CG9297-PA	158	103930	4	3	4	3	0.13	type=protein
326	1	FlyBase	CG2746-PA	157	24121	4	4	3	3	1.00	type=protein
327	1	FlyBase	CG4912-PA	157	25874	2	2	2	2	0.38	type=protein
328	1	FlyBase	CG4182-PA	157	49444	3	3	3	3	0.29	type=protein
329	1	FlyBase	CG31872-PA	156	119534	3	3	3	3	0.11	type=protein
330	1	FlyBase	CG5330-PA	154	42971	2	2	1	1	0.10	type=protein
331	1	FlyBase	CG6944-PA	152	71349	7	4	6	4	0.27	type=protein
332	1	FlyBase	CG1548-PA	152	42722	4	3	4	3	0.34	type=protein
333	1	FlyBase	CG45110-PA	152	38515	6	5	6	5	0.73	type=protein
334	1	FlyBase	CG10550-PB	151	49240	5	5	4	4	0.41	type=protein
335	1	FlyBase	CG11001-PA	150	11705	4	4	4	4	3.09	type=protein
336	1	FlyBase	CG12345-PA	150	82150	5	5	5	5	0.29	type=protein
337	1	FlyBase	CG4463-PA	150	20708	4	4	3	3	0.83	type=protein
338	1	FlyBase	CG9074-PA	150	7102	2	2	1	1	0.76	type=protein
339	1	FlyBase	CG31509-PA	149	14303	3	3	2	2	0.78	type=protein
340	1	FlyBase	CG42341-PAA	149	42754	4	4	4	4	0.48	type=protein
341	1	FlyBase	CG1099-PA	149	120923	7	5	7	5	0.19	type=protein
342	1	FlyBase	CG2668-PA	148	37842	3	2	3	2	0.25	type=protein
343	1	FlyBase	CG1349-PB	147	19330	2	2	2	2	0.54	type=protein
344	1	FlyBase	CG3937-PA	147	240457	9	7	9	7	0.13	type=protein
345	1	FlyBase	CG6673-PB	146	28753	4	4	4	4	0.79	type=protein
346	1	FlyBase	CG10664-PA	146	20645	3	3	2	2	0.50	type=protein
347	1	FlyBase	CG12120-PA	145	44036	6	4	6	4	0.47	type=protein
348	1	FlyBase	CG11522-PA	145	27727	4	4	3	3	0.57	type=protein
349	1	FlyBase	CG5840-PA	145	28266	5	4	4	3	0.56	type=protein
350	1	FlyBase	CG10078-PA	145	51834	4	3	4	3	0.28	type=protein
351	1	FlyBase	CG30101-PA	145	38249	14	11	11	8	1.41	type=protein
352	1	FlyBase	CG14904-PA	145	21450	4	3	4	3	0.79	type=protein
353	1	FlyBase	CG4897-PA	144	29580	9	8	9	8	2.11	type=protein
354	1	FlyBase	CG2140-PA	144	13987	2	2	1	1	0.34	type=protein
355	1	FlyBase	CG9691-PB	144	13048	3	3	2	2	0.88	type=protein
356	1	FlyBase	CG2210-PC	143	18757	3	2	2	1	0.25	type=protein
357	1	FlyBase	CG6066-PA	143	52916	6	3	5	3	0.27	type=protein
358	1	FlyBase	CG11382-PB	142	52548	3	2	2	1	0.08	type=protein
359	1	FlyBase	CG7380-PA	142	10294	3	3	3	3	2.28	type=protein
360	1	FlyBase	CG4998-PA	141	96181	2	2	1	1	0.04	type=protein
361	1	FlyBase	CG2150-PA	140	17466	3	3	2	2	0.61	type=protein
362	1	FlyBase	CG32694-PA	139	35723	3	3	3	3	0.42	type=protein
362	2	FlyBase	CG32694-PB	107	38054	4	4	4	4	0.56	type=protein
362	3	FlyBase	CG32694-PH	94	18347	2	2	2	2	0.57	type=protein
363	1	FlyBase	CG5730-PA	138	36265	9	8	9	8	1.52	type=protein
364	1	FlyBase	CG17332-PA	137	54068	8	6	7	5	0.48	type=protein
365	1	FlyBase	CG6904-PA	136	82208	5	4	5	4	0.23	type=protein
366	1	FlyBase	CG10686-PA	135	69436	2	2	2	2	0.13	type=protein
367	1	FlyBase	CG2767-PA	135	36977	9	5	6	5	0.77	type=protein
368	1	FlyBase	CG17337-PA	135	53452	5	3	4	2	0.17	type=protein
369	1	FlyBase	CG3269-PA	134	23684	2	2	2	2	0.42	type=protein
370	1	FlyBase	CG6518-PA	133	80665	5	4	5	4	0.23	type=protein
370	2	FlyBase	CG6622-PA	43	77696	2	2	2	2	0.11	type=protein
371	1	FlyBase	CG4087-PA	133	11552	5	4	4	3	1.91	type=protein
372	1	FlyBase	CG12082-PA	132	92723	3	3	3	3	0.15	type=protein
373	1	FlyBase	CG11899-PA	132	39653	6	5	5	5	0.70	type=protein
374	1	FlyBase	CG1524-PB	132	16301	3	3	3	3	1.14	type=protein
375	1	FlyBase	CG8663-PA	131	36497	5	3	5	3	0.41	type=protein
376	1	FlyBase	CG11143-PA	131	62441	10	7	9	7	0.60	type=protein
377	1	FlyBase	CG1404-PB	131	24877	4	3	4	3	0.66	type=protein
378	1	FlyBase	CG7445-PA	131	20643	2	2	2	2	0.50	type=protein
379	1	FlyBase	CG33103-PE	130	322353	6	6	6	6	0.08	type=protein
380	1	FlyBase	CG16765-PD	130	61432	6	3	5	3	0.23	type=protein
381	1	FlyBase	CG2621-PD	130	114838	4	2	4	2	0.08	type=protein
382	1	FlyBase	CG5269-PA	130	31451	6	5	6	5	0.95	type=protein
383	1	FlyBase	CG3731-PA	129	52393	5	5	4	4	0.38	type=protein
384	1	FlyBase	CG2960-PA	129	14950	4	4	3	3	1.29	type=protein
385	1	FlyBase	CG3724-PA	129	52871	4	3	4	3	0.27	type=protein
386	1	FlyBase	CG4847-PA	128	41201	5	5	5	5	0.67	type=protein
387	1	FlyBase	CG10639-PA	128	50464	3	3	3	3	0.28	type=protein
388	1	FlyBase	CG11218-PA	127	14386	3	2	3	2	0.77	type=protein
389	1	FlyBase	CG17471-PA	127	47187	7	7	7	7	0.87	type=protein
390	1	FlyBase	CG4769-PA	127	33835	5	5	5	5	0.86	type=protein
391	1	FlyBase	CG3283-PA	126	34317	11	9	11	9	2.01	type=protein
392	1	FlyBase	CG2862-PA	126	16724	3	3	3	3	1.10	type=protein
393	1	FlyBase	CG5288-PC	126	54644	5	5	4	4	0.36	type=protein
394	1	FlyBase	CG6523-PA	125	23708	2	2	2	2	0.42	type=protein
395	1	FlyBase	CG10071-PA	124	8915	5	5	4	4	5.24	type=protein
396	1	FlyBase	CG31030-PA	124	42650	2	2	2	2	0.22	type=protein
397	1	FlyBase	CG31508-PA	123	14379	3	2	3	2	0.77	type=protein
398	1	FlyBase	CG7726-PA	123	21237	3	3	3	3	0.80	type=protein
399	1	FlyBase	CG17097-PB	120	120757	4	2	4	2	0.07	type=protein
400	1	FlyBase	CG3644-PA	120	17727	6	5	4	3	1.02	type=protein
401	1	FlyBase	CG5945-PA	120	28681	8	4	8	4	0.80	type=protein
402	1	FlyBase	CG10377-PA	120	44926	2	2	2	2	0.21	type=protein
403	1	FlyBase	CG8186-PA	120	27610	3	3	3	3	0.58	type=protein
404	1	FlyBase	CG44242-PA	120	7401	3	3	3	3	4.08	type=protein
405	1	FlyBase	CG13935-PA	120	21239	2	2	2	2	0.48	type=protein
406	1	FlyBase	CG30092-PF	120	320690	6	3	5	2	0.03	type=protein
407	1	FlyBase	CG31795-PC	119	147705	2	2	2	2	0.06	type=protein
408	1	FlyBase	CG42485-PA	119	10150	3	3	2	2	1.25	type=protein
409	1	FlyBase	CG9364-PB	119	58823	4	3	4	3	0.24	type=protein
410	1	FlyBase	CG9734-PC	119	17124	5	4	4	3	1.07	type=protein
411	1	FlyBase	CG8938-PA	119	27642	8	5	6	4	0.83	type=protein
412	1	FlyBase	CG7917-PA	118	16985	3	2	3	2	0.63	type=protein
413	1	FlyBase	CG6330-PA	118	41673	6	6	5	5	0.66	type=protein
414	1	FlyBase	CG30084-PE	118	86651	3	2	3	2	0.10	type=protein
415	1	FlyBase	CG6778-PA	117	76400	6	4	6	4	0.25	type=protein
416	1	FlyBase	CG2827-PA	116	36894	3	3	3	3	0.41	type=protein
417	1	FlyBase	CG3195-PA	116	17846	5	4	4	3	1.01	type=protein
418	1	FlyBase	CG11901-PB	116	49167	6	5	6	5	0.53	type=protein
419	1	FlyBase	CG6416-PE	116	47614	5	5	4	4	0.56	type=protein
420	1	FlyBase	CG17520-PF	116	40072	3	3	3	3	0.37	type=protein
421	1	FlyBase	CG6984-PA	115	31562	3	3	3	3	0.49	type=protein
422	1	FlyBase	CG3265-PB	115	32785	3	3	3	3	0.47	type=protein
423	1	FlyBase	CG8922-PA	115	25694	4	3	3	2	0.39	type=protein
424	1	FlyBase	CG9029-PA	114	11882	1	1	1	1	0.41	type=protein
425	1	FlyBase	CG32444-PA	114	42034	2	2	2	2	0.22	type=protein
426	1	FlyBase	CG4577-PA	114	48989	4	4	4	4	0.41	type=protein
427	1	FlyBase	CG16901-PA	113	35028	2	2	2	2	0.27	type=protein
428	1	FlyBase	CG16712-PA	113	9067	2	2	2	2	1.44	type=protein
429	1	FlyBase	CG4795-PA	112	82285	3	2	3	2	0.11	type=protein
430	1	FlyBase	CG3140-PA	112	26664	4	3	4	3	0.60	type=protein
431	1	FlyBase	CG6028-PA	112	32457	4	3	4	3	0.47	type=protein
432	1	FlyBase	CG1821-PA	112	14570	5	3	5	3	1.35	type=protein
433	1	FlyBase	CG1386-PA	112	27354	1	1	1	1	0.17	type=protein
434	1	FlyBase	CG8993-PA	110	15939	2	2	2	2	0.68	type=protein
435	1	FlyBase	CG10672-PA	109	33781	2	1	2	1	0.13	type=protein
436	1	FlyBase	CG4550-PA	109	42065	1	1	1	1	0.11	type=protein
437	1	FlyBase	CG45057-PA	109	20630	7	6	7	6	2.36	type=protein
438	1	FlyBase	CG1963-PA	109	21192	3	3	2	2	0.48	type=protein
439	1	FlyBase	CG33470-PA	109	28111	2	2	2	2	0.35	type=protein
440	1	FlyBase	CG3314-PA	109	30851	7	5	6	5	0.97	type=protein
441	1	FlyBase	CG2720-PA	108	55939	8	6	8	6	0.57	type=protein
442	1	FlyBase	CG9360-PA	108	27293	2	2	2	2	0.36	type=protein
443	1	FlyBase	CG7111-PA	107	36010	6	4	6	4	0.60	type=protein
444	1	FlyBase	CG17534-PA	107	25050	4	3	4	3	0.65	type=protein
445	1	FlyBase	CG4944-PA	107	14401	5	4	4	4	2.14	type=protein
446	1	FlyBase	CG9261-PC	106	37627	5	4	5	4	0.56	type=protein
447	1	FlyBase	CG18135-PA	106	74404	4	3	4	3	0.19	type=protein
448	1	FlyBase	CG7340-PB	106	60959	5	3	5	3	0.23	type=protein
449	1	FlyBase	CG8385-PA	105	20721	5	5	3	3	1.73	type=protein
450	1	FlyBase	CG17420-PA	105	24402	5	5	4	4	0.98	type=protein
451	1	FlyBase	CG8982-PA	105	29738	2	1	2	1	0.15	type=protein
452	1	FlyBase	CG2207-PF	105	18812	3	3	3	3	0.94	type=protein
453	1	FlyBase	CG4265-PA	105	25972	3	3	2	2	0.38	type=protein
454	1	FlyBase	CG8073-PA	104	70791	3	2	3	2	0.13	type=protein
455	1	FlyBase	CG9160-PA	103	17344	3	3	1	1	0.27	type=protein
456	1	FlyBase	CG6776-PA	103	27750	4	2	3	2	0.35	type=protein
457	1	FlyBase	CG34115-PA	103	8972	2	2	2	2	1.47	type=protein
458	1	FlyBase	CG12519-PA	103	12748	2	2	2	2	0.91	type=protein
459	1	FlyBase	CG7592-PA	102	17453	6	6	3	3	1.04	type=protein
460	1	FlyBase	CG32544-PA	102	20295	1	1	1	1	0.23	type=protein
461	1	FlyBase	CG1732-PA	102	73170	1	1	1	1	0.06	type=protein
462	1	FlyBase	CG3595-PA	102	19988	2	2	2	2	0.52	type=protein
463	1	FlyBase	CG42483-PA	102	3700	1	1	1	1	1.85	type=protein
464	1	FlyBase	CG4651-PA	102	25028	4	4	4	4	0.95	type=protein
465	1	FlyBase	CG5935-PA	101	72036	4	3	4	3	0.19	type=protein
466	1	FlyBase	CG12500-PC	100	93053	3	2	3	2	0.10	type=protein
467	1	FlyBase	CG8415-PB	100	16053	6	6	4	4	1.80	type=protein
468	1	FlyBase	CG4494-PA	100	10164	3	2	3	2	1.23	type=protein
469	1	FlyBase	CG17921-PB	100	12648	3	3	3	3	1.65	type=protein
470	1	FlyBase	CG7576-PA	100	25030	1	1	1	1	0.18	type=protein
471	1	FlyBase	CG7224-PA	100	13315	1	1	1	1	0.36	type=protein
472	1	FlyBase	CG9629-PA	100	58646	2	2	2	2	0.15	type=protein
473	1	FlyBase	CG12163-PA	99	69424	5	2	4	2	0.13	type=protein
474	1	FlyBase	CG32156-PE	99	40286	1	1	1	1	0.11	type=protein
475	1	FlyBase	CG1982-PA	99	39140	5	5	5	5	0.71	type=protein
476	1	FlyBase	CG8553-PB	99	43878	4	3	3	2	0.21	type=protein
477	1	FlyBase	CG17248-PA	98	18764	1	1	1	1	0.25	type=protein
478	1	FlyBase	CG4729-PA	98	44782	1	1	1	1	0.10	type=protein
479	1	FlyBase	CG10602-PD	97	68860	1	1	1	1	0.06	type=protein
480	1	FlyBase	CG1507-PA	97	31069	3	2	3	2	0.31	type=protein
481	1	FlyBase	CG8343-PA	96	20887	1	1	1	1	0.22	type=protein
482	1	FlyBase	CG5695-PB	96	144128	4	4	4	4	0.12	type=protein
483	1	FlyBase	CG1725-PA	96	103268	2	1	2	1	0.04	type=protein
484	1	FlyBase	CG1240-PA	96	27568	3	3	3	3	0.58	type=protein
485	1	FlyBase	CG11274-PA	96	107713	4	3	3	3	0.13	type=protein
486	1	FlyBase	CG12740-PB	96	16019	4	1	4	1	0.30	type=protein
487	1	FlyBase	CG3415-PA	96	64263	2	2	2	2	0.14	type=protein
488	1	FlyBase	CG8430-PA	96	46334	3	2	3	2	0.20	type=protein
489	1	FlyBase	CG4918-PA	96	11750	3	3	2	2	1.01	type=protein
490	1	FlyBase	CG40045-PA	95	19492	1	1	1	1	0.24	type=protein
491	1	FlyBase	CG3320-PA	95	22978	2	2	2	2	0.44	type=protein
492	1	FlyBase	CG8495-PA	95	6816	4	3	3	2	2.27	type=protein
493	1	FlyBase	CG14206-PB	95	17867	3	3	3	3	1.01	type=protein
494	1	FlyBase	CG5162-PA	95	44858	3	3	3	3	0.33	type=protein
495	1	FlyBase	CG7434-PA	94	30638	4	4	3	3	0.51	type=protein
496	1	FlyBase	CG1987-PA	94	16927	1	1	1	1	0.28	type=protein
497	1	FlyBase	CG33094-PB	94	56197	2	2	2	2	0.16	type=protein
498	1	FlyBase	CG7008-PA	93	103358	5	4	5	4	0.18	type=protein
499	1	FlyBase	CG33495-PA	93	6333	2	2	1	1	0.88	type=protein
500	1	FlyBase	CG9336-PA	93	16428	2	2	2	2	0.66	type=protein
501	1	FlyBase	CG4083-PA	92	39498	2	2	2	2	0.24	type=protein
502	1	FlyBase	CG4046-PA	92	16856	6	6	5	5	2.42	type=protein
503	1	FlyBase	CG15650-PA	92	16566	4	3	3	2	0.65	type=protein
504	1	FlyBase	CG44244-PB	91	38074	3	3	3	3	0.39	type=protein
505	1	FlyBase	CG5045-PA	91	27786	1	1	1	1	0.16	type=protein
506	1	FlyBase	CG6155-PA	91	24049	3	2	3	2	0.41	type=protein
507	1	FlyBase	CG8732-PD	91	81394	5	3	4	3	0.17	type=protein
508	1	FlyBase	CG6684-PA	91	13193	4	3	4	3	1.55	type=protein
509	1	FlyBase	CG5973-PA	90	36384	4	2	4	2	0.26	type=protein
510	1	FlyBase	CG6395-PA	90	24523	2	2	2	2	0.41	type=protein
511	1	FlyBase	CG12559-PE	90	43446	1	1	1	1	0.10	type=protein
512	1	FlyBase	CG5345-PA	90	43099	3	3	3	3	0.34	type=protein
513	1	FlyBase	CG17896-PA	89	55274	5	5	5	5	0.46	type=protein
514	1	FlyBase	CG33955-PE	89	238415	2	1	2	1	0.02	type=protein
515	1	FlyBase	CG32446-PA	89	7864	2	2	2	2	1.79	type=protein
516	1	FlyBase	CG4412-PA	89	11928	1	1	1	1	0.41	type=protein
517	1	FlyBase	CG12876-PA	89	92849	3	3	3	3	0.15	type=protein
518	1	FlyBase	CG12814-PB	89	45637	2	2	2	2	0.20	type=protein
519	1	FlyBase	CG1910-PA	88	51648	2	2	2	2	0.18	type=protein
520	1	FlyBase	CG15201-PA	88	12963	3	2	3	2	0.89	type=protein
521	1	FlyBase	CG1100-PA	88	58308	1	1	1	1	0.08	type=protein
522	1	FlyBase	CG8201-PA	88	101716	4	4	4	4	0.18	type=protein
523	1	FlyBase	CG17242-PB	88	26639	1	1	1	1	0.17	type=protein
524	1	FlyBase	CG11271-PB	87	15435	2	2	2	2	0.71	type=protein
525	1	FlyBase	CG5605-PC	87	49313	3	3	3	3	0.29	type=protein
526	1	FlyBase	CG3949-PA	87	14012	2	2	2	2	0.80	type=protein
527	1	FlyBase	CG9075-PA	87	46171	7	3	7	3	0.31	type=protein
528	1	FlyBase	CG5873-PA	86	86013	3	3	3	3	0.16	type=protein
529	1	FlyBase	CG9282-PA	86	17601	3	3	2	2	0.60	type=protein
530	1	FlyBase	CG31764-PA	86	48568	4	4	3	3	0.30	type=protein
531	1	FlyBase	CG9057-PA	86	38344	4	2	4	2	0.25	type=protein
532	1	FlyBase	CG3694-PA	86	8438	5	3	5	3	3.23	type=protein
533	1	FlyBase	CG12269-PB	85	12854	3	3	3	3	1.61	type=protein
534	1	FlyBase	CG31794-PA	85	65841	2	2	2	2	0.14	type=protein
535	1	FlyBase	CG31345-PA	85	24203	3	2	3	2	0.41	type=protein
536	1	FlyBase	CG6409-PA	84	40345	5	4	4	3	0.37	type=protein
537	1	FlyBase	CG7584-PA	84	17264	2	2	1	1	0.27	type=protein
538	1	FlyBase	CG2098-PA	84	43937	5	5	5	5	0.61	type=protein
539	1	FlyBase	CG5366-PA	84	140508	2	2	2	2	0.06	type=protein
540	1	FlyBase	CG32549-PB	84	70094	3	2	3	2	0.13	type=protein
541	1	FlyBase	CG9394-PA	84	76935	3	3	3	3	0.18	type=protein
542	1	FlyBase	CG8189-PA	83	27478	2	2	2	2	0.36	type=protein
543	1	FlyBase	CG8416-PB	83	21985	2	2	2	2	0.46	type=protein
544	1	FlyBase	CG5825-PA	83	15364	5	2	4	2	0.72	type=protein
545	1	FlyBase	CG15615-PB	83	42766	9	5	8	4	0.48	type=protein
546	1	FlyBase	CG9518-PA	83	78793	2	2	1	1	0.06	type=protein
547	1	FlyBase	CG8351-PA	82	59855	3	3	3	3	0.24	type=protein
548	1	FlyBase	CG9090-PA	82	40941	5	4	5	4	0.51	type=protein
548	2	FlyBase	CG4994-PA	70	39239	3	3	3	3	0.38	type=protein
549	1	FlyBase	CG34069-PA	82	26265	1	1	1	1	0.17	type=protein
550	1	FlyBase	CG3074-PB	81	49859	3	2	3	2	0.18	type=protein
551	1	FlyBase	CG9436-PA	81	35672	2	2	2	2	0.27	type=protein
552	1	FlyBase	CG16936-PA	81	25391	6	3	5	3	0.64	type=protein
553	1	FlyBase	CG7758-PA	81	18083	2	2	2	2	0.58	type=protein
554	1	FlyBase	CG5650-PA	80	35117	1	1	1	1	0.13	type=protein
555	1	FlyBase	CG1112-PA	80	65762	3	2	3	2	0.14	type=protein
555	2	FlyBase	CG10175-PA	60	72080	2	2	2	2	0.12	type=protein
556	1	FlyBase	CG11140-PE	80	56206	3	3	3	3	0.25	type=protein
557	1	FlyBase	CG30122-PB	80	140732	1	1	1	1	0.03	type=protein
558	1	FlyBase	CG6174-PA	79	42830	1	1	1	1	0.10	type=protein
559	1	FlyBase	CG10149-PA	79	49576	2	2	2	2	0.19	type=protein
560	1	FlyBase	CG42603-PA	79	12908	2	2	2	2	0.90	type=protein
561	1	FlyBase	CG1483-PA	79	124445	3	2	3	2	0.07	type=protein
562	1	FlyBase	CG7762-PA	78	102856	2	2	2	2	0.09	type=protein
563	1	FlyBase	CG9553-PA	78	13899	2	2	2	2	0.81	type=protein
564	1	FlyBase	CG3210-PA	77	82975	4	3	4	3	0.17	type=protein
565	1	FlyBase	CG6218-PA	77	38334	1	1	1	1	0.12	type=protein
566	1	FlyBase	CG11334-PA	77	39268	2	1	2	1	0.11	type=protein
567	1	FlyBase	CG18426-PA	77	21578	1	1	1	1	0.21	type=protein
568	1	FlyBase	CG13432-PA	76	45947	2	1	2	1	0.10	type=protein
569	1	FlyBase	CG10652-PC	76	12364	2	2	1	1	0.40	type=protein
570	1	FlyBase	CG13049-PA	76	17373	2	2	2	2	0.61	type=protein
571	1	FlyBase	CG3107-PB	76	119984	3	3	3	3	0.11	type=protein
572	1	FlyBase	CG4533-PA	76	21296	3	3	3	3	0.80	type=protein
573	1	FlyBase	CG7532-PA	76	17376	2	2	2	2	0.61	type=protein
574	1	FlyBase	CG1440-PA	76	55673	1	1	1	1	0.08	type=protein
575	1	FlyBase	CG7216-PA	75	13111	1	1	1	1	0.37	type=protein
576	1	FlyBase	CG12030-PA	75	38994	4	4	3	3	0.38	type=protein
577	1	FlyBase	CG1236-PA	75	38718	2	2	2	2	0.24	type=protein
578	1	FlyBase	CG4262-PB	75	50372	2	2	2	2	0.18	type=protein
579	1	FlyBase	CG31617-PA	75	26389	2	2	2	2	0.37	type=protein
580	1	FlyBase	CG6340-PB	75	56668	1	1	1	1	0.08	type=protein
581	1	FlyBase	CG9390-PA	75	76540	7	4	6	4	0.25	type=protein
582	1	FlyBase	CG3542-PA	74	91639	5	3	5	3	0.15	type=protein
583	1	FlyBase	CG4602-PA	74	58606	1	1	1	1	0.07	type=protein
584	1	FlyBase	CG10374-PA	74	48848	5	4	5	4	0.41	type=protein
585	1	FlyBase	CG34199-PA	74	21771	3	3	3	3	0.78	type=protein
586	1	FlyBase	CG6253-PA	74	19208	3	3	3	3	0.92	type=protein
587	1	FlyBase	CG1956-PA	74	21080	1	1	1	1	0.22	type=protein
588	1	FlyBase	CG4561-PA	74	58352	2	1	2	1	0.07	type=protein
589	1	FlyBase	CG7622-PA	74	13494	2	2	1	1	0.36	type=protein
590	1	FlyBase	CG5268-PA	73	15721	2	2	2	2	0.69	type=protein
591	1	FlyBase	CG6846-PA	73	17270	4	4	4	4	1.61	type=protein
592	1	FlyBase	CG4916-PA	73	52418	2	2	2	2	0.17	type=protein
593	1	FlyBase	CG30197-PA	73	12223	2	2	2	2	0.96	type=protein
594	1	FlyBase	CG9369-PA	72	76255	5	3	5	3	0.18	type=protein
595	1	FlyBase	CG5788-PA	72	17942	2	2	2	2	0.59	type=protein
596	1	FlyBase	CG7028-PA	72	104392	4	3	3	2	0.08	type=protein
597	1	FlyBase	CG10833-PA	72	57648	2	2	2	2	0.16	type=protein
598	1	FlyBase	CG11422-PA	72	16423	2	2	2	2	0.66	type=protein
599	1	FlyBase	CG9510-PB	71	52403	1	1	1	1	0.08	type=protein
600	1	FlyBase	CG6148-PA	71	61680	11	5	10	5	0.41	type=protein
601	1	FlyBase	CG6235-PA	71	57436	1	1	1	1	0.08	type=protein
602	1	FlyBase	CG9327-PA	71	29669	2	2	1	1	0.15	type=protein
603	1	FlyBase	CG2286-PA	71	79316	1	1	1	1	0.05	type=protein
604	1	FlyBase	CG3321-PA	71	9028	2	2	1	1	0.57	type=protein
605	1	FlyBase	CG7619-PA	71	42684	1	1	1	1	0.10	type=protein
606	1	FlyBase	CG2033-PC	71	14900	3	3	2	2	1.30	type=protein
607	1	FlyBase	CG13315-PA	71	7983	3	3	2	2	1.75	type=protein
608	1	FlyBase	CG10527-PA	71	31766	3	3	3	3	0.49	type=protein
609	1	FlyBase	CG7675-PA	70	31522	1	1	1	1	0.14	type=protein
610	1	FlyBase	CG9471-PA	70	22837	1	1	1	1	0.20	type=protein
611	1	FlyBase	CG13887-PC	70	26184	1	1	1	1	0.17	type=protein
612	1	FlyBase	CG32230-PA	70	9474	4	3	3	2	2.65	type=protein
613	1	FlyBase	CG10724-PA	70	66923	6	3	6	3	0.21	type=protein
614	1	FlyBase	CG13389-PA	70	17168	4	3	3	3	1.06	type=protein
615	1	FlyBase	CG7203-PB	69	12360	1	1	1	1	0.40	type=protein
616	1	FlyBase	CG13057-PA	69	19992	3	3	3	3	0.87	type=protein
617	1	FlyBase	CG12775-PA	69	18510	1	1	1	1	0.25	type=protein
618	1	FlyBase	CG5012-PA	69	19646	1	1	1	1	0.24	type=protein
619	1	FlyBase	CG9503-PA	69	69463	4	3	4	3	0.20	type=protein
620	1	FlyBase	CG31884-PB	69	11867	3	3	3	3	1.82	type=protein
621	1	FlyBase	CG6703-PB	69	101629	1	1	1	1	0.04	type=protein
622	1	FlyBase	CG3455-PB	69	45067	1	1	1	1	0.10	type=protein
623	1	FlyBase	CG4759-PA	69	15893	4	2	3	2	0.69	type=protein
624	1	FlyBase	CG3751-PA	68	15084	1	1	1	1	0.32	type=protein
625	1	FlyBase	CG3301-PA	68	27449	2	1	2	1	0.16	type=protein
626	1	FlyBase	CG30382-PA	68	27421	1	1	1	1	0.16	type=protein
627	1	FlyBase	CG9769-PA	68	31315	2	1	2	1	0.14	type=protein
628	1	FlyBase	CG8055-PA	68	25428	1	1	1	1	0.18	type=protein
629	1	FlyBase	CG7415-PB	68	82162	4	2	4	2	0.11	type=protein
630	1	FlyBase	CG8137-PA	68	42628	1	1	1	1	0.10	type=protein
631	1	FlyBase	CG11324-PA	67	42862	2	2	2	2	0.22	type=protein
632	1	FlyBase	CG4111-PB	67	14487	3	3	2	2	0.77	type=protein
633	1	FlyBase	CG18319-PA	67	17271	2	1	2	1	0.27	type=protein
634	1	FlyBase	CG32464-PG	67	112787	2	2	2	2	0.08	type=protein
635	1	FlyBase	CG4904-PB	67	31178	1	1	1	1	0.14	type=protein
636	1	FlyBase	CG1263-PA	67	27967	2	2	2	2	0.35	type=protein
637	1	FlyBase	CG14724-PA	66	16750	2	1	2	1	0.28	type=protein
638	1	FlyBase	CG6455-PC	66	82148	2	1	2	1	0.05	type=protein
639	1	FlyBase	CG6206-PA	65	123160	3	2	3	2	0.07	type=protein
641	1	FlyBase	CG5378-PA	65	45490	2	2	2	2	0.20	type=protein
642	1	FlyBase	CG11255-PA	65	38019	1	1	1	1	0.12	type=protein
643	1	FlyBase	CG5087-PA	65	124663	1	1	1	1	0.03	type=protein
644	1	FlyBase	CG10576-PA	65	43114	1	1	1	1	0.10	type=protein
645	1	FlyBase	CG6781-PA	64	28533	2	2	2	2	0.34	type=protein
646	1	FlyBase	CG5390-PA	64	45711	3	1	3	1	0.10	type=protein
647	1	FlyBase	CG43340-PM	64	348112	1	1	1	1	0.01	type=protein
648	1	FlyBase	CG16916-PA	64	47061	3	2	3	2	0.20	type=protein
649	1	FlyBase	CG11024-PA	64	14835	3	3	2	2	0.74	type=protein
650	1	FlyBase	CG9009-PA	64	65805	2	1	2	1	0.07	type=protein
651	1	FlyBase	CG3760-PA	64	29618	1	1	1	1	0.15	type=protein
652	1	FlyBase	CG3203-PB	63	21855	3	2	3	2	0.46	type=protein
653	1	FlyBase	CG31332-PA	63	85703	3	2	3	2	0.10	type=protein
654	1	FlyBase	CG14407-PA	63	17795	1	1	1	1	0.26	type=protein
655	1	FlyBase	CG1475-PB	63	23770	6	4	5	3	0.69	type=protein
656	1	FlyBase	CG11796-PA	62	43316	3	2	3	2	0.21	type=protein
657	1	FlyBase	CG5590-PA	62	44556	3	3	3	3	0.33	type=protein
658	1	FlyBase	CG10119-PA	62	69910	1	1	1	1	0.06	type=protein
659	1	FlyBase	CG6510-PA	62	21062	5	4	5	4	1.20	type=protein
660	1	FlyBase	CG7903-PA	62	40347	1	1	1	1	0.11	type=protein
661	1	FlyBase	CG8505-PA	62	14468	1	1	1	1	0.33	type=protein
662	1	FlyBase	CG4466-PA	61	23648	1	1	1	1	0.19	type=protein
663	1	FlyBase	CG31075-PA	61	52803	1	1	1	1	0.08	type=protein
664	1	FlyBase	CG6440-PA	61	11247	1	1	1	1	0.44	type=protein
665	1	FlyBase	CG9150-PB	61	28239	2	2	2	2	0.35	type=protein
666	1	FlyBase	CG31997-PA	61	16905	2	1	2	1	0.28	type=protein
667	1	FlyBase	CG10211-PA	61	157259	2	2	2	2	0.06	type=protein
668	1	FlyBase	CG7641-PA	60	22018	3	3	2	2	0.46	type=protein
669	1	FlyBase	CG15441-PA	60	25952	1	1	1	1	0.17	type=protein
670	1	FlyBase	CG17838-PA	60	63530	2	2	2	2	0.14	type=protein
671	1	FlyBase	CG10306-PA	60	25787	2	2	2	2	0.38	type=protein
672	1	FlyBase	CG13048-PA	60	22218	2	2	1	1	0.21	type=protein
673	1	FlyBase	CG5164-PA	59	24990	1	1	1	1	0.18	type=protein
674	1	FlyBase	CG12085-PA	59	68081	2	2	2	2	0.13	type=protein
675	1	FlyBase	CG6514-PA	59	16831	2	2	2	2	0.64	type=protein
676	1	FlyBase	CG13388-PA	59	79074	2	2	2	2	0.11	type=protein
677	1	FlyBase	CG4209-PA	59	19466	1	1	1	1	0.24	type=protein
678	1	FlyBase	CG8715-PB	59	134619	1	1	1	1	0.03	type=protein
679	1	FlyBase	CG17521-PC	59	25925	6	4	5	3	0.62	type=protein
680	1	FlyBase	CG15442-PA	59	17057	5	3	4	3	1.07	type=protein
681	1	FlyBase	CG3988-PA	59	33859	3	3	3	3	0.45	type=protein
682	1	FlyBase	CG30000-PA	58	26693	3	3	3	3	0.60	type=protein
683	1	FlyBase	CG8615-PA	58	21789	2	1	2	1	0.21	type=protein
684	1	FlyBase	CG8857-PC	58	18232	4	3	4	3	0.98	type=protein
685	1	FlyBase	CG1262-PA	58	13205	1	1	1	1	0.37	type=protein
686	1	FlyBase	CG9242-PB	58	77202	1	1	1	1	0.06	type=protein
687	1	FlyBase	CG14028-PA	58	8336	1	1	1	1	0.63	type=protein
688	1	FlyBase	CG5044-PA	58	42996	1	1	1	1	0.10	type=protein
689	1	FlyBase	CG7077-PA	58	27477	1	1	1	1	0.16	type=protein
690	1	FlyBase	CG13047-PB	57	16666	2	2	1	1	0.28	type=protein
691	1	FlyBase	CG6852-PA	57	12495	1	1	1	1	0.39	type=protein
692	1	FlyBase	CG9099-PA	57	21612	1	1	1	1	0.21	type=protein
693	1	FlyBase	CG34034-PB	57	15549	1	1	1	1	0.31	type=protein
694	1	FlyBase	CG4183-PA	57	23164	1	1	1	1	0.20	type=protein
695	1	FlyBase	CG15697-PA	57	14622	1	1	1	1	0.33	type=protein
696	1	FlyBase	CG11111-PB	57	138445	1	1	1	1	0.03	type=protein
697	1	FlyBase	CG32521-PA	57	36808	1	1	1	1	0.12	type=protein
698	1	FlyBase	CG32208-PB	57	12639	2	2	1	1	0.38	type=protein
699	1	FlyBase	CG42734-PAA	57	1278589	1	1	1	1	0.00	type=protein
700	1	FlyBase	CG11567-PA	56	76896	2	2	2	2	0.12	type=protein
701	1	FlyBase	CG17259-PA	56	56834	2	1	2	1	0.08	type=protein
702	1	FlyBase	CG10373-PB	56	27779	1	1	1	1	0.16	type=protein
703	1	FlyBase	CG4475-PA	56	49358	1	1	1	1	0.09	type=protein
704	1	FlyBase	CG7911-PA	56	17405	1	1	1	1	0.27	type=protein
705	1	FlyBase	CG7378-PA	56	23560	2	2	2	2	0.43	type=protein
706	1	FlyBase	CG14661-PA	56	27667	1	1	1	1	0.16	type=protein
707	1	FlyBase	CG2998-PA	56	7518	2	2	2	2	1.91	type=protein
708	1	FlyBase	CG11151-PA	56	12491	1	1	1	1	0.39	type=protein
709	1	FlyBase	CG4665-PC	55	24605	4	2	4	2	0.40	type=protein
710	1	FlyBase	CG7375-PA	55	21000	1	1	1	1	0.22	type=protein
711	1	FlyBase	CG9334-PA	55	41753	1	1	1	1	0.11	type=protein
712	1	FlyBase	CG1676-PB	55	86642	1	1	1	1	0.05	type=protein
713	1	FlyBase	CG2964-PA	55	61886	2	2	1	1	0.07	type=protein
714	1	FlyBase	CG10423-PA	55	9634	3	2	2	1	0.53	type=protein
715	1	FlyBase	CG7157-PA	55	101999	2	2	2	2	0.09	type=protein
716	1	FlyBase	CG31548-PA	55	27370	3	2	3	2	0.36	type=protein
717	1	FlyBase	CG10638-PA	55	35957	2	2	2	2	0.26	type=protein
718	1	FlyBase	CG1902-PA	54	35861	1	1	1	1	0.12	type=protein
719	1	FlyBase	CG4122-PB	54	159563	1	1	1	1	0.03	type=protein
720	1	FlyBase	CG1744-PA	54	152667	2	1	1	1	0.03	type=protein
721	1	FlyBase	CG9218-PA	54	52219	1	1	1	1	0.08	type=protein
722	1	FlyBase	CG8057-PA	54	36487	1	1	1	1	0.12	type=protein
723	1	FlyBase	CG8462-PA	54	14439	1	1	1	1	0.33	type=protein
724	1	FlyBase	CG4863-PA	53	47208	5	3	4	3	0.31	type=protein
725	1	FlyBase	CG8331-PA	53	20485	1	1	1	1	0.22	type=protein
726	1	FlyBase	CG6842-PA	53	49703	1	1	1	1	0.09	type=protein
727	1	FlyBase	CG3835-PB	53	58833	1	1	1	1	0.07	type=protein
728	1	FlyBase	CG11413-PA	53	15074	1	1	1	1	0.32	type=protein
729	1	FlyBase	CG8728-PA	53	61425	1	1	1	1	0.07	type=protein
730	1	FlyBase	CG7269-PC	53	48989	4	2	4	2	0.19	type=protein
731	1	FlyBase	CG2918-PA	53	103612	1	1	1	1	0.04	type=protein
732	1	FlyBase	CG31221-PA	53	24600	2	1	2	1	0.18	type=protein
733	1	FlyBase	CG40485-PB	52	27422	1	1	1	1	0.16	type=protein
734	1	FlyBase	CG14476-PB	52	105987	1	1	1	1	0.04	type=protein
735	1	FlyBase	CG3800-PA	52	18431	3	1	2	1	0.25	type=protein
736	1	FlyBase	CG5676-PA	52	17298	2	1	2	1	0.27	type=protein
737	1	FlyBase	CG31692-PA	52	36358	1	1	1	1	0.12	type=protein
738	1	FlyBase	CG14830-PA	52	36463	1	1	1	1	0.12	type=protein
739	1	FlyBase	CG5744-PB	51	21701	2	2	2	2	0.47	type=protein
740	1	FlyBase	CG42478-PA	51	9017	1	1	1	1	0.57	type=protein
741	1	FlyBase	CG3395-PA	51	22610	3	2	3	2	0.45	type=protein
742	1	FlyBase	CG1709-PB	51	95304	2	2	2	2	0.09	type=protein
743	1	FlyBase	CG1742-PA	51	16856	1	1	1	1	0.28	type=protein
744	1	FlyBase	CG2028-PB	51	39739	3	2	3	2	0.24	type=protein
745	1	FlyBase	CG8622-PA	51	13782	3	2	3	2	0.82	type=protein
746	1	FlyBase	CG7143-PA	51	99609	2	2	1	1	0.04	type=protein
747	1	FlyBase	CG12140-PA	50	66452	2	2	2	2	0.14	type=protein
748	1	FlyBase	CG5374-PB	50	59979	3	3	2	2	0.15	type=protein
749	1	FlyBase	CG9446-PA	50	57738	2	2	2	2	0.16	type=protein
750	1	FlyBase	CG12964-PC	50	125909	1	1	1	1	0.03	type=protein
751	1	FlyBase	CG1275-PB	50	36091	1	1	1	1	0.12	type=protein
752	1	FlyBase	CG5014-PA	50	26938	3	2	2	1	0.17	type=protein
753	1	FlyBase	CG10302-PA	50	157948	2	2	2	2	0.06	type=protein
754	1	FlyBase	CG12070-PA	50	108422	4	3	3	3	0.12	type=protein
755	1	FlyBase	CG33748-PA	49	17775	2	2	2	2	0.60	type=protein
756	1	FlyBase	CG34424-PB	49	22913	1	1	1	1	0.20	type=protein
757	1	FlyBase	CG8778-PA	49	32027	1	1	1	1	0.14	type=protein
758	1	FlyBase	CG17146-PA	49	22140	3	2	2	2	0.46	type=protein
759	1	FlyBase	CG3747-PB	49	52509	1	1	1	1	0.08	type=protein
760	1	FlyBase	CG8210-PA	49	13979	2	1	2	1	0.34	type=protein
761	1	FlyBase	CG7033-PA	49	58395	1	1	1	1	0.07	type=protein
762	1	FlyBase	CG14762-PA	49	53026	1	1	1	1	0.08	type=protein
763	1	FlyBase	CG4567-PA	48	83870	1	1	1	1	0.05	type=protein
764	1	FlyBase	CG13334-PA	48	39262	1	1	1	1	0.11	type=protein
765	1	FlyBase	CG3318-PA	48	27256	1	1	1	1	0.17	type=protein
766	1	FlyBase	CG3502-PB	48	106054	2	1	1	1	0.04	type=protein
767	1	FlyBase	CG2152-PA	48	24620	1	1	1	1	0.18	type=protein
768	1	FlyBase	CG7283-PA	48	24396	1	1	1	1	0.19	type=protein
769	1	FlyBase	CG9285-PA	48	55958	1	1	1	1	0.08	type=protein
770	1	FlyBase	CG10230-PB	48	43923	1	1	1	1	0.10	type=protein
771	1	FlyBase	CG17919-PA	47	22679	2	2	2	2	0.45	type=protein
772	1	FlyBase	CG3991-PA	47	149598	2	1	2	1	0.03	type=protein
773	1	FlyBase	CG3584-PC	47	36845	2	1	2	1	0.12	type=protein
774	1	FlyBase	CG1009-PC	47	123325	1	1	1	1	0.03	type=protein
775	1	FlyBase	CG10712-PB	47	101221	1	1	1	1	0.04	type=protein
776	1	FlyBase	CG9888-PA	47	34662	4	2	4	2	0.27	type=protein
777	1	FlyBase	CG2099-PA	46	17737	3	1	2	1	0.26	type=protein
778	1	FlyBase	CG32548-PB	46	41417	2	1	2	1	0.11	type=protein
779	1	FlyBase	CG42749-PB	46	32524	1	1	1	1	0.14	type=protein
780	1	FlyBase	CG18778-PA	46	11477	1	1	1	1	0.43	type=protein
781	1	FlyBase	CG12203-PA	46	20760	1	1	1	1	0.22	type=protein
782	1	FlyBase	CG42314-PK	46	131146	1	1	1	1	0.03	type=protein
783	1	FlyBase	CG10363-PA	46	168990	3	3	3	3	0.08	type=protein
784	1	FlyBase	CG17816-PD	46	84788	1	1	1	1	0.05	type=protein
785	1	FlyBase	CG17673-PA	46	6495	1	1	1	1	0.84	type=protein
786	1	FlyBase	CG10640-PA	46	16796	1	1	1	1	0.28	type=protein
787	1	FlyBase	CG6642-PA	46	18045	1	1	1	1	0.26	type=protein
788	1	FlyBase	CG5654-PA	45	38158	1	1	1	1	0.12	type=protein
789	1	FlyBase	CG5020-PA	45	189823	2	1	2	1	0.02	type=protein
790	1	FlyBase	CG12045-PA	45	27083	1	1	1	1	0.17	type=protein
791	1	FlyBase	CG14482-PA	45	6271	1	1	1	1	0.90	type=protein
792	1	FlyBase	CG3529-PB	45	57808	2	1	2	1	0.08	type=protein
793	1	FlyBase	CG10851-PA	45	39758	3	2	3	2	0.24	type=protein
794	1	FlyBase	CG43665-PB	45	51958	1	1	1	1	0.08	type=protein
795	1	FlyBase	CG17737-PA	45	12580	1	1	1	1	0.39	type=protein
796	1	FlyBase	CG32495-PB	44	54833	2	1	2	1	0.08	type=protein
797	1	FlyBase	CG6806-PA	44	83387	1	1	1	1	0.05	type=protein
798	1	FlyBase	CG6753-PB	44	47256	1	1	1	1	0.09	type=protein
799	1	FlyBase	CG7399-PA	44	51996	1	1	1	1	0.08	type=protein
800	1	FlyBase	CG10011-PA	44	235173	2	1	2	1	0.02	type=protein
801	1	FlyBase	CG3849-PA	44	56272	1	1	1	1	0.08	type=protein
802	1	FlyBase	CG1101-PA	44	27835	1	1	1	1	0.16	type=protein
803	1	FlyBase	CG9132-PA	44	21693	1	1	1	1	0.21	type=protein
804	1	FlyBase	CG6983-PA	44	20545	1	1	1	1	0.22	type=protein
805	1	FlyBase	CG11804-PB	44	56198	1	1	1	1	0.08	type=protein
806	1	FlyBase	CG32197-PA	44	5770	3	2	2	2	2.96	type=protein
807	1	FlyBase	CG12079-PA	44	30136	1	1	1	1	0.15	type=protein
808	1	FlyBase	CG2004-PA	44	48532	2	2	2	2	0.19	type=protein
809	1	FlyBase	CG5625-PA	44	91854	1	1	1	1	0.05	type=protein
810	1	FlyBase	CG14998-PA	44	97660	1	1	1	1	0.04	type=protein
811	1	FlyBase	CG2204-PB	43	40971	3	2	3	2	0.23	type=protein
812	1	FlyBase	CG33979-PA	43	45898	2	1	2	1	0.10	type=protein
813	1	FlyBase	CG31712-PA	43	35504	2	2	2	2	0.27	type=protein
814	1	FlyBase	CG11073-PA	43	111554	1	1	1	1	0.04	type=protein
815	1	FlyBase	CG6415-PA	43	43623	2	1	2	1	0.10	type=protein
816	1	FlyBase	CG1157-PA	43	23798	1	1	1	1	0.19	type=protein
817	1	FlyBase	CG4097-PA	43	25918	1	1	1	1	0.18	type=protein
818	1	FlyBase	CG7583-PC	43	42639	2	2	2	2	0.22	type=protein
819	1	FlyBase	CG12264-PA	43	51318	2	1	2	1	0.09	type=protein
820	1	FlyBase	CG16985-PA	43	16205	2	1	2	1	0.29	type=protein
821	1	FlyBase	CG4535-PA	42	49224	3	2	3	2	0.19	type=protein
822	1	FlyBase	CG44162-PR	42	216082	1	1	1	1	0.02	type=protein
823	1	FlyBase	CG1136-PA	42	49350	1	1	1	1	0.09	type=protein
824	1	FlyBase	CG14147-PA	42	17429	1	1	1	1	0.27	type=protein
825	1	FlyBase	CG9742-PA	42	8578	1	1	1	1	0.61	type=protein
826	1	FlyBase	CG7135-PA	42	48928	4	2	3	2	0.19	type=protein
827	1	FlyBase	CG10305-PB	42	13488	1	1	1	1	0.36	type=protein
828	1	FlyBase	CG5827-PC	41	10488	1	1	1	1	0.48	type=protein
829	1	FlyBase	CG1954-PA	41	84157	1	1	1	1	0.05	type=protein
831	1	FlyBase	CG7823-PA	41	23204	2	2	2	2	0.43	type=protein
832	1	FlyBase	CG31673-PA	41	35819	1	1	1	1	0.12	type=protein
833	1	FlyBase	CG10324-PA	41	62018	2	2	2	2	0.15	type=protein
834	1	FlyBase	CG4365-PA	41	34438	1	1	1	1	0.13	type=protein
835	1	FlyBase	CG3082-PB	40	44328	1	1	1	1	0.10	type=protein
836	1	FlyBase	CG1249-PA	40	13587	1	1	1	1	0.36	type=protein
837	1	FlyBase	CG5680-PB	40	43229	1	1	1	1	0.10	type=protein
838	1	FlyBase	CG2145-PA	40	63741	1	1	1	1	0.07	type=protein
839	1	FlyBase	CG5618-PA	40	57977	3	2	3	2	0.16	type=protein
840	1	FlyBase	CG2803-PA	40	19181	1	1	1	1	0.24	type=protein
841	1	FlyBase	CG1140-PA	40	55100	3	1	3	1	0.08	type=protein
842	1	FlyBase	CG1837-PA	40	47218	2	1	2	1	0.09	type=protein
843	1	FlyBase	CG5377-PA	40	31821	1	1	1	1	0.14	type=protein
844	1	FlyBase	CG17320-PA	40	59476	2	2	2	2	0.15	type=protein
845	1	FlyBase	CG9539-PA	39	52518	1	1	1	1	0.08	type=protein
846	1	FlyBase	CG8977-PA	39	59817	1	1	1	1	0.07	type=protein
847	1	FlyBase	CG8808-PA	39	46918	1	1	1	1	0.09	type=protein
848	1	FlyBase	CG30069-PA	39	461002	2	2	2	2	0.02	type=protein
849	1	FlyBase	CG9778-PA	39	65345	2	2	1	1	0.07	type=protein
850	1	FlyBase	CG7471-PA	39	58708	2	1	2	1	0.07	type=protein
851	1	FlyBase	CG5106-PA	39	29739	1	1	1	1	0.15	type=protein
852	1	FlyBase	CG9928-PA	39	11456	1	1	1	1	0.43	type=protein
853	1	FlyBase	CG3823-PA	39	34209	1	1	1	1	0.13	type=protein
854	1	FlyBase	CG9119-PA	39	35811	1	1	1	1	0.12	type=protein
855	1	FlyBase	CG31313-PA	39	13609	1	1	1	1	0.35	type=protein
856	1	FlyBase	CG4572-PA	38	54535	1	1	1	1	0.08	type=protein
857	1	FlyBase	CG6123-PA	38	64263	1	1	1	1	0.07	type=protein
858	1	FlyBase	CG6105-PA	38	10911	2	1	1	1	0.46	type=protein
859	1	FlyBase	CG11594-PA	38	60155	2	2	2	2	0.15	type=protein
860	1	FlyBase	CG12019-PA	38	45443	1	1	1	1	0.10	type=protein
861	1	FlyBase	CG14235-PA	38	11600	1	1	1	1	0.42	type=protein
862	1	FlyBase	CG8479-PA	38	112093	2	1	2	1	0.04	type=protein
863	1	FlyBase	CG5597-PA	38	29952	3	1	1	1	0.15	type=protein
864	1	FlyBase	CG5119-PC	38	70066	2	2	2	2	0.13	type=protein
865	1	FlyBase	CG31628-PA	38	145493	1	1	1	1	0.03	type=protein
866	1	FlyBase	CG9363-PA	38	26326	1	1	1	1	0.17	type=protein
867	1	FlyBase	CG33310-PB	38	101195	1	1	1	1	0.04	type=protein
868	1	FlyBase	CG34191-PB	38	9432	2	1	2	1	0.54	type=protein
869	1	FlyBase	CG17058-PA	38	26394	1	1	1	1	0.17	type=protein
870	1	FlyBase	CG18067-PA	38	26214	1	1	1	1	0.17	type=protein
871	1	FlyBase	CG6579-PB	37	15882	1	1	1	1	0.30	type=protein
872	1	FlyBase	CG16704-PA	37	9368	1	1	1	1	0.55	type=protein
873	1	FlyBase	CG7424-PA	37	12723	2	1	2	1	0.38	type=protein
874	1	FlyBase	CG5397-PA	37	71212	1	1	1	1	0.06	type=protein
875	1	FlyBase	CG10287-PA	37	29174	2	1	2	1	0.15	type=protein
876	1	FlyBase	CG3088-PA	37	27233	1	1	1	1	0.17	type=protein
877	1	FlyBase	CG11888-PA	37	113633	1	1	1	1	0.04	type=protein
878	1	FlyBase	CG32171-PA	37	28789	1	1	1	1	0.16	type=protein
879	1	FlyBase	CG2107-PA	37	75520	1	1	1	1	0.06	type=protein
880	1	FlyBase	CG6090-PA	36	18241	1	1	1	1	0.26	type=protein
881	1	FlyBase	CG8261-PA	36	8217	1	1	1	1	0.64	type=protein
883	1	FlyBase	CG12279-PA	36	12099	1	1	1	1	0.40	type=protein
884	1	FlyBase	CG1458-PA	36	14899	1	1	1	1	0.32	type=protein
885	1	FlyBase	CG9312-PA	36	23275	1	1	1	1	0.20	type=protein
886	1	FlyBase	CG10480-PA	36	59320	1	1	1	1	0.07	type=protein
887	1	FlyBase	CG5809-PA	36	47091	1	1	1	1	0.09	type=protein
888	1	FlyBase	CG2227-PA	36	29167	1	1	1	1	0.15	type=protein
889	1	FlyBase	CG1793-PA	35	166380	1	1	1	1	0.03	type=protein
890	1	FlyBase	CG2674-PC	35	45217	2	1	2	1	0.10	type=protein
891	1	FlyBase	CG10540-PA	35	32831	1	1	1	1	0.14	type=protein
892	1	FlyBase	CG4217-PA	35	29945	1	1	1	1	0.15	type=protein
893	1	FlyBase	CG9338-PA	35	16239	1	1	1	1	0.29	type=protein
894	1	FlyBase	CG8094-PA	35	51258	2	1	2	1	0.09	type=protein
895	1	FlyBase	CG4703-PA	35	43994	2	1	2	1	0.10	type=protein
896	1	FlyBase	CG2922-PA	35	49331	1	1	1	1	0.09	type=protein
897	1	FlyBase	CG3270-PA	35	47916	2	2	2	2	0.19	type=protein
898	1	FlyBase	CG33519-PC	35	478117	3	1	3	1	0.01	type=protein
899	1	FlyBase	CG13873-PA	34	14322	1	1	1	1	0.33	type=protein
900	1	FlyBase	CG8369-PA	34	10478	1	1	1	1	0.48	type=protein
901	1	FlyBase	CG42338-PD	34	330680	1	1	1	1	0.01	type=protein
902	1	FlyBase	CG8511-PA	34	14579	1	1	1	1	0.33	type=protein
903	1	FlyBase	CG8067-PA	34	37251	1	1	1	1	0.12	type=protein
904	1	FlyBase	CG5642-PA	34	63688	1	1	1	1	0.07	type=protein
905	1	FlyBase	CG9148-PA	34	37969	1	1	1	1	0.12	type=protein
906	1	FlyBase	CG5946-PA	34	35366	1	1	1	1	0.13	type=protein
907	1	FlyBase	CG17060-PA	34	23551	1	1	1	1	0.19	type=protein
908	1	FlyBase	CG6056-PA	34	17137	2	2	2	2	0.63	type=protein
909	1	FlyBase	CG32407-PA	34	28162	1	1	1	1	0.16	type=protein
910	1	FlyBase	CG17524-PA	34	24932	1	1	1	1	0.18	type=protein
911	1	FlyBase	CG4692-PB	33	12475	2	1	2	1	0.39	type=protein
912	1	FlyBase	CG11044-PA	33	60588	1	1	1	1	0.07	type=protein
913	1	FlyBase	CG11654-PA	33	47842	3	2	3	2	0.19	type=protein
914	1	FlyBase	CG30415-PA	33	9581	1	1	1	1	0.53	type=protein
915	1	FlyBase	CG17299-PB	33	103161	2	2	2	2	0.09	type=protein
916	1	FlyBase	CG3997-PA	33	6295	1	1	1	1	0.88	type=protein
917	1	FlyBase	CG8209-PA	33	36802	1	1	1	1	0.12	type=protein
918	1	FlyBase	CG10687-PA	33	64351	1	1	1	1	0.07	type=protein
919	1	FlyBase	CG7580-PA	33	10086	2	1	2	1	0.50	type=protein
920	1	FlyBase	CG15066-PA	32	11775	1	1	1	1	0.42	type=protein
921	1	FlyBase	CG6948-PA	32	23872	2	1	2	1	0.19	type=protein
922	1	FlyBase	CG9456-PB	32	41245	1	1	1	1	0.11	type=protein
923	1	FlyBase	CG5567-PA	32	36722	1	1	1	1	0.12	type=protein
924	1	FlyBase	CG10545-PA	32	37753	2	1	2	1	0.12	type=protein
925	1	FlyBase	CG4859-PC	32	64860	1	1	1	1	0.07	type=protein
926	1	FlyBase	CG1740-PA	32	14602	1	1	1	1	0.33	type=protein
927	1	FlyBase	CG17530-PA	31	24999	1	1	1	1	0.18	type=protein
928	1	FlyBase	CG42780-PA	31	28678	1	1	1	1	0.16	type=protein
929	1	FlyBase	CG13387-PA	31	123548	1	1	1	1	0.03	type=protein
930	1	FlyBase	CG18174-PA	31	34516	1	1	1	1	0.13	type=protein
931	1	FlyBase	CG1354-PC	31	45066	2	1	2	1	0.10	type=protein
932	1	FlyBase	CG15897-PA	31	46929	1	1	1	1	0.09	type=protein
933	1	FlyBase	CG11314-PA	30	17808	2	1	2	1	0.26	type=protein
934	1	FlyBase	CG5808-PA	30	75701	1	1	1	1	0.06	type=protein
935	1	FlyBase	CG12375-PA	30	32897	1	1	1	1	0.14	type=protein
936	1	FlyBase	CG31839-PA	30	47935	1	1	1	1	0.09	type=protein
937	1	FlyBase	CG3476-PA	30	32605	1	1	1	1	0.14	type=protein
938	1	FlyBase	CG9140-PA	30	52395	1	1	1	1	0.08	type=protein
939	1	FlyBase	CG4919-PA	30	31683	1	1	1	1	0.14	type=protein
940	1	FlyBase	CG11015-PA	30	13846	1	1	1	1	0.35	type=protein
941	1	FlyBase	CG16983-PE	30	18769	1	1	1	1	0.25	type=protein
942	1	FlyBase	CG6115-PA	30	10113	1	1	1	1	0.50	type=protein
943	1	FlyBase	CG10938-PA	30	27050	1	1	1	1	0.17	type=protein
944	1	FlyBase	CG42818-PB	29	121822	1	1	1	1	0.04	type=protein
945	1	FlyBase	CG43322-PA	29	41481	1	1	1	1	0.11	type=protein
946	1	FlyBase	CG3333-PA	29	57163	1	1	1	1	0.08	type=protein
947	1	FlyBase	CG1814-PA	29	63972	1	1	1	1	0.07	type=protein
948	1	FlyBase	CG16826-PA	29	38011	1	1	1	1	0.12	type=protein
949	1	FlyBase	CG13279-PA	29	50553	1	1	1	1	0.09	type=protein
950	1	FlyBase	CG3590-PA	28	54132	1	1	1	1	0.08	type=protein
951	1	FlyBase	CG8258-PA	28	59718	1	1	1	1	0.07	type=protein
952	1	FlyBase	CG32113-PB	28	448024	2	1	1	1	0.01	type=protein
953	1	FlyBase	CG16758-PB	28	38681	1	1	1	1	0.11	type=protein
954	1	FlyBase	CG5433-PA	27	58284	1	1	1	1	0.08	type=protein
955	1	FlyBase	CG5931-PA	26	245506	1	1	1	1	0.02	type=protein
956	1	FlyBase	CG13061-PA	26	8728	1	1	1	1	0.59	type=protein
957	1	FlyBase	CG7109-PA	26	35906	1	1	1	1	0.12	type=protein
958	1	FlyBase	CG9127-PA	25	149233	1	1	1	1	0.03	type=protein
959	1	FlyBase	CG17525-PA	25	25406	1	1	1	1	0.18	type=protein
960	1	FlyBase	CG5643-PB	25	60057	1	1	1	1	0.07	type=protein

## Sheet: Arkusz1
User	Milena Damulewicz
E-mail	milena.damulewicz@uj.edu.pl
Search	title	201012 1559 Damulewicz
MS	data	file	O:\jasio\MGF\Damulewicz 20201014\010091559damu_repo-cryHA-ZT0.mgf
Database	FlyBase 6.22
Timestamp	14 Oct 2020 at 13:38:09 GMT
Type	of	search	MS/MS Ion Search
Enzyme	Trypsin
Fixed	modifications	Methylthio (C)
Variable	modifications	Oxidation (M)
Mass	values	Monoisotopic
Protein	mass	Unrestricted
Peptide	mass	tolerance	5 ppm
Fragment	mass	tolerance	0.01 Da
Max	missed	cleavages	2
Instrument	type	HCD
Number	of	queries	46.268
Significance	threshold	p<	0.003813
Max.	number	of	families
Ions	score	or	expect
Min.	number	of	sig.
Preferred	taxonomy	All entries
Show	Percolator	scores?	no
Family	Member	Database	Accession
1	1	FlyBase	CG3772-PA	name=cry-PA
2	1	FlyBase	CG11064-PA	name=apolpp-PA
3	1	FlyBase	CG17927-PD
3	2	FlyBase	CG17927-PB
4	1	FlyBase	CG5125-PB
4	2	FlyBase	CG5125-PA	name=ninaC-PA
5	1	FlyBase	CG3481-PC	name=Adh-PC
6	1	FlyBase	CG9277-PB	name=betaTub56D-PB
6	2	FlyBase	CG9359-PA	name=betaTub85D-PA
6	3	FlyBase	CG4869-PB	name=betaTub97EF-PB
7	1	FlyBase	CG6058-PB	name=Ald-PB
8	1	FlyBase	CG1913-PA	name=alphaTub84B-PA
8	2	FlyBase	CG9476-PA	name=alphaTub85E-PA
9	1	FlyBase	CG9244-PB	name=Acon-PB
10	1	FlyBase	CG15792-PA
11	1	FlyBase	CG32031-PA	name=Argk-PA
12	1	FlyBase	CG3523-PA	name=FASN1-PA
13	1	FlyBase	CG11154-PA	name=ATPsynbeta-PA
14	1	FlyBase	CG8986-PA	name=Twdlbeta-PA
15	1	FlyBase	CG17654-PB	name=Eno-PB
16	1	FlyBase	CG1242-PA	name=Hsp83-PA
16	2	FlyBase	CG5520-PA	name=Gp93-PA
17	1	FlyBase	CG7254-PA	name=GlyP-PA
18	1	FlyBase	CG12051-PA	name=Act42A-PA
18	2	FlyBase	CG7478-PA	name=Act79B-PA
18	3	FlyBase	CG10067-PA	name=Act57B-PA
19	1	FlyBase	CG1516-PG	name=PCB-PG
20	1	FlyBase	CG3861-PA	name=kdn-PA
21	1	FlyBase	CG33950-PAF
22	1	FlyBase	CG7070-PA	name=PyK-PA
23	1	FlyBase	CG9042-PC	name=Gpdh1-PC
24	1	FlyBase	CG4264-PE	name=Hsc70-4-PE
24	2	FlyBase	CG4147-PB	name=Hsc70-3-PB
24	3	FlyBase	CG5436-PA	name=Hsp68-PA
25	1	FlyBase	CG8893-PA	name=Gapdh2-PA
25	2	FlyBase	CG12055-PA	name=Gapdh1-PA
26	1	FlyBase	CG6871-PA	name=Cat-PA
27	1	FlyBase	CG7998-PA	name=Mdh2-PA
28	1	FlyBase	CG3752-PA	name=Aldh-PA
29	1	FlyBase	CG18102-PL
30	1	FlyBase	CG4389-PA	name=Mtpalpha-PA
31	1	FlyBase	CG7470-PA
32	1	FlyBase	CG5320-PA	name=Gdh-PA
33	1	FlyBase	CG8472-PA	name=Cam-PA
34	1	FlyBase	CG7145-PA	name=P5CDh1-PA
35	1	FlyBase	CG4899-PA	name=Pdh-PA
36	1	FlyBase	CG3612-PA	name=blw-PA
37	1	FlyBase	CG5962-PA	name=Arr2-PA
38	1	FlyBase	CG12403-PA	name=Vha68-1-PA
38	2	FlyBase	CG3762-PA	name=Vha68-2-PA
39	1	FlyBase	CG7920-PA	name=CG7920-PA
40	1	FlyBase	CG3359-PB	name=mfas-PB
41	1	FlyBase	CG5711-PA	name=Arr1-PA
42	1	FlyBase	CG1977-PA	name=alpha-Spec-PA
43	1	FlyBase	CG1618-PA	name=comt-PA
44	1	FlyBase	CG4898-PJ	name=Tm1-PJ
44	2	FlyBase	CG4843-PA	name=Tm2-PA
44	3	FlyBase	CG4898-PA	name=Tm1-PA
45	1	FlyBase	CG5870-PA	name=beta-Spec-PA
46	1	FlyBase	CG15848-PA	name=Scp1-PA
47	1	FlyBase	CG17246-PB	name=SdhA-PB
48	1	FlyBase	CG17870-PD	name=14-3-3zeta-PD
48	2	FlyBase	CG17870-PB	name=14-3-3zeta-PB
48	3	FlyBase	CG31196-PA	name=14-3-3epsilon-PA
49	1	FlyBase	CG17369-PB	name=Vha55-PB
50	1	FlyBase	CG8251-PA	name=Pgi-PA
51	1	FlyBase	CG7088-PB	name=bnb-PB
52	1	FlyBase	CG8280-PA	name=eEF1alpha1-PA
52	2	FlyBase	CG1873-PA	name=eEF1alpha2-PA
53	1	FlyBase	CG11963-PA	name=ScsbetaA-PA
54	1	FlyBase	CG1469-PA	name=Fer2LCH-PA
55	1	FlyBase	CG11661-PH	name=Nc73EF-PH
56	1	FlyBase	CG4094-PA	name=Fum1-PA
57	1	FlyBase	CG12233-PA	name=l(1)G0156-PA
58	1	FlyBase	CG12101-PA	name=Hsp60A-PA
59	1	FlyBase	CG4104-PA	name=Tps1-PA
60	1	FlyBase	CG8036-PB	name=CG8036-PB
61	1	FlyBase	CG34387-PC	name=futsch-PC
62	1	FlyBase	CG9012-PA	name=Chc-PA
63	1	FlyBase	CG3725-PA	name=SERCA-PA
64	1	FlyBase	CG6783-PB	name=fabp-PB
65	1	FlyBase	CG4600-PA	name=yip2-PA
66	1	FlyBase	CG8322-PD	name=ATPCL-PD
67	1	FlyBase	CG5670-PA	name=Atpalpha-P"
68	1	FlyBase	CG17903-PA	name=Cyt-c-p-PA
69	1	FlyBase	CG11876-PA	name=Pdhb-PA
70	1	FlyBase	CG6543-PB	name=Echs1-PB
71	1	FlyBase	CG7433-PB	name=Gabat-PB
72	1	FlyBase	CG1417-PE
73	1	FlyBase	CG32019-PC
74	1	FlyBase	CG11949-PA
75	1	FlyBase	CG3127-PA	name=Pgk-PA
76	1	FlyBase	CG9812-PB	name=CG9812-PB
77	1	FlyBase	CG8542-PA	name=Hsc70-5-PA
78	1	FlyBase	CG16858-PA	name=vkg-PA
79	1	FlyBase	CG5028-PA	name=CG5028-PA
80	1	FlyBase	CG6988-PA	name=Pdi-PA
81	1	FlyBase	CG7176-PA	name=Idh-PA
82	1	FlyBase	CG6702-PA	name=Cbp53E-PA
83	2	FlyBase	CG5939-PC	name=Prm-PC
84	1	FlyBase	CG5889-PA	name=Men-b-PA
85	1	FlyBase	CG6917-PA	name=Est-6-PA
86	1	FlyBase	CG6686-PA	name=CG6686-PA
87	1	FlyBase	CG4634-PA	name=Nurf-38-PA
88	1	FlyBase	CG2184-PA	name=Mlc2-PA
89	1	FlyBase	CG1668-PA	name=Obp19d-PA
90	1	FlyBase	CG2238-PA	name=eEF2-PA
91	1	FlyBase	CG42667-PB
92	1	FlyBase	CG3620-PA
93	1	FlyBase	CG9280-PA	name=Glt-PA
94	1	FlyBase	CG10045-PA	name=GstD1-PA
94	2	FlyBase	CG18548-PA	name=GstD10-PA
95	1	FlyBase	CG9916-PA	name=Cyp1-PA
95	2	FlyBase	CG1866-PA	name=Moca-cyp-PA
96	1	FlyBase	CG3244-PA	name=Clect27-PA
97	1	FlyBase	CG1640-PB	name=CG1640-PB
98	1	FlyBase	CG1803-PA	name=regucalcin-PA
98	2	FlyBase	CG3504-PA	name=inaD-PA
98	3	FlyBase	CG7390-PA	name=smp-30-PA
99	1	FlyBase	CG14752-PA	name=CG14752-PA
100	1	FlyBase	CG33868-PA	name=His2B:CG33868-PA
101	1	FlyBase	CG4347-PA	name=UGP-PA
102	1	FlyBase	CG1019-PA	name=Mlp84B-PA
102	2	FlyBase	CG42309-PF	name=Mlp60A-PF
103	1	FlyBase	CG1065-PA	name=Scsalpha1-PA
104	1	FlyBase	CG9674-PA
105	1	FlyBase	CG3139-PA	name=Syt1-PA
106	1	FlyBase	CG6186-PA	name=Tsf1-PA
107	1	FlyBase	CG4609-PA	name=fax-PA
108	1	FlyBase	CG6588-PC
109	1	FlyBase	CG8329-PA	name=CG8329-PA
110	1	FlyBase	CG2331-PA	name=TER94-PA
111	1	FlyBase	CG4233-PA	name=Got2-PA
112	1	FlyBase	CG4260-PA	name=AP-2alpha-PA
113	1	FlyBase	CG8770-PA	name=Gbeta76C-PA
114	1	FlyBase	CG10120-PA	name=Men-PA
115	1	FlyBase	CG1088-PB	name=Vha26-PB
116	1	FlyBase	CG9485-PA	name=CG9485-PA
117	1	FlyBase	CG11276-PA	name=RpS4-PA
118	1	FlyBase	CG8900-PB	name=RpS18-PB
119	1	FlyBase	CG2171-PA	name=Tpi-PA
120	1	FlyBase	CG8050-PA	name=Cys-PA
121	1	FlyBase	CG8193-PA	name=PPO2-PA
122	1	FlyBase	CG6663-PA	name=Spn77Bb-PA
122	2	FlyBase	CG6289-PA	name=Spn77Bc-PA
123	1	FlyBase	CG1259-PB	name=Cpr64Ad-PB
124	1	FlyBase	CG3186-PB	name=eEF5-PB
125	1	FlyBase	CG11793-PA	name=Sod1-PA
126	1	FlyBase	CG2216-PA	name=Fer1HCH-PA
127	1	FlyBase	CG5362-PA	name=Mdh1-PA
128	1	FlyBase	CG7430-PA	name=CG7430-PA
129	1	FlyBase	CG2239-PA	name=jdp-PA
130	1	FlyBase	CG12262-PA	name=CG12262-PA
131	1	FlyBase	CG1743-PB	name=Gs2-PB
132	1	FlyBase	CG6084-PA	name=CG6084-PA
133	1	FlyBase	CG5261-PB	name=muc-PB
134	1	FlyBase	CG7971-PA	name=CG7971-PA
135	1	FlyBase	CG33196-PAA
136	1	FlyBase	CG7010-PA	name=Pdha-PA
137	1	FlyBase	CG4115-PA	name=CG4115-PA
137	2	FlyBase	CG6055-PA	name=CG6055-PA
138	1	FlyBase	CG8884-PF	name=Sap47-PF
139	1	FlyBase	CG2297-PA	name=Obp44a-PA
140	1	FlyBase	CG1780-PA	name=Idgf4-PA
140	2	FlyBase	CG5210-PA	name=Idgf6-PA
141	1	FlyBase	CG9894-PB	name=Bacc-PB
142	1	FlyBase	CG18069-PD
143	1	FlyBase	CG4696-PA	name=Mp20-PA
144	1	FlyBase	CG9429-PA	name=Calr-PA
145	1	FlyBase	CG31618-PA	name=His2A:CG31618-PA
145	2	FlyBase	CG5499-PA	name=His2Av-PA
146	1	FlyBase	CG42639-PA	name=PPO1-PA
147	1	FlyBase	CG4422-PA	name=Gdi-PA
148	1	FlyBase	CG7107-PI	name=up-PI
148	2	FlyBase	CG7107-PK	name"
149	1	FlyBase	CG4254-PA	name=tsr-PA
150	1	FlyBase	CG16820-PA	name=CG16820-PA
151	1	FlyBase	CG1633-PB	name=Jafrac1-PB
152	1	FlyBase	CG3661-PA	name=RpL23-PA
153	1	FlyBase	CG5177-PA	name=CG5177-PA
154	1	FlyBase	CG14207-PA	name=CG14207-PA
154	2	FlyBase	CG14207-PB	name=CG14207-PB
155	1	FlyBase	CG16885-PA	name=CG16885-PA
156	1	FlyBase	CG32017-PB	name=CG32017-PB
157	1	FlyBase	CG1883-PD	name=RpS7-PD
158	1	FlyBase	CG4464-PD	name=RpS19a-PD
159	1	FlyBase	CG2520-PC
160	1	FlyBase	CG8332-PA	name=RpS15-PA
161	1	FlyBase	CG4581-PA	name=Thiolase-PA
162	1	FlyBase	CG5214-PA	name=CG5214-PA
163	1	FlyBase	CG4685-PA	name=Ssadh-PA
164	1	FlyBase	CG33138-PA	name=AGBE-PA
165	1	FlyBase	CG9579-PA	name=AnxB10-PA
166	1	FlyBase	CG14648-PA	name=lost-PA
167	1	FlyBase	CG2082-PG	name=CG2082-PG
168	1	FlyBase	CG1411-PA	name=CRMP-PA
169	1	FlyBase	CG14996-PB	name=Chd64-PB
170	1	FlyBase	CG7977-PA	name=RpL23A-PA
171	1	FlyBase	CG15811-PA	name=Rop-PA
172	1	FlyBase	CG3902-PA	name=CG3902-PA
173	1	FlyBase	CG16944-PA	name=sesB-PA
174	1	FlyBase	CG16935-PA	name=CG16935-PA
175	1	FlyBase	CG16884-PA	name=CG16884-PA
176	1	FlyBase	CG8996-PA	name=wal-PA
177	1	FlyBase	CG1330-PA	name=Ccp84Ae-PA
178	1	FlyBase	CG11267-PA	name=CG11267-PA
179	1	FlyBase	CG14994-PB	name=Gad1-PB
180	1	FlyBase	CG2151-PA	name=Trxr-1-PA
180	2	FlyBase	CG11401-PA	name=Trxr-2-PA
181	1	FlyBase	CG5165-PA	name=Pgm-PA
182	1	FlyBase	CG4001-PA
183	1	FlyBase	CG6180-PA	name=CG6180-PA
184	1	FlyBase	CG4145-PC	name=Col4a1-PC
185	1	FlyBase	CG1782-PA	name=Uba1-PA
186	1	FlyBase	CG4119-PA	name=CG4119-PA
187	1	FlyBase	CG8983-PA	name=ERp60-PA
188	1	FlyBase	CG8905-PA	name=Sod2-PA
189	1	FlyBase	CG6287-PA	name=CG6287-PA
190	1	FlyBase	CG7808-PC	name=RpS8-PC
191	1	FlyBase	CG9331-PA	name=CG9331-PA
192	1	FlyBase	CG3201-PA	name=Mlc-c-PA
193	1	FlyBase	CG17291-PA	name=Pp2A-29B-PA
194	1	FlyBase	CG5023-PA	name=CG5023-PA
195	1	FlyBase	CG6803-PB	name=Mf-PB
196	1	FlyBase	CG14792-PA	name=sta-PA
197	1	FlyBase	CG10233-PA	name=rtp-PA
198	1	FlyBase	CG6767-PA	name=CG6767-PA
199	1	FlyBase	CG10863-PA	name=CG10863-PA
200	1	FlyBase	CG31705-PA	name=CG31705-PA
201	1	FlyBase	CG3922-PB	name=RpS17-PB
202	1	FlyBase	CG17489-PA	name=RpL5-PA
203	1	FlyBase	CG6439-PA	name=Idh3b-PA
204	1	FlyBase	CG11198-PA
205	1	FlyBase	CG13026-PB	name=CG13026-PB
206	1	FlyBase	CG11089-PA	name=CG11089-PA
207	1	FlyBase	CG15093-PB	name=CG15093-PB
208	1	FlyBase	CG9512-PA	name=CG9512-PA
209	1	FlyBase	CG11765-PA	name=Prx2540-2-PA
210	1	FlyBase	CG7217-PA	name=Prx5-PA
211	1	FlyBase	CG12750-PA	name=ncm-PA
212	1	FlyBase	CG6092-PA	name=Dak1-PA
213	1	FlyBase	CG3011-PA	name=Shmt-PA
214	1	FlyBase	CG14637-PA	name=abs-PA
215	1	FlyBase	CG11390-PA	name=EbpIII-PA
216	1	FlyBase	CG3379-PA	name=His4r-PA
217	1	FlyBase	CG11051-PA	name=Nplp2-PA
218	1	FlyBase	CG4800-PA	name=Tctp-PA
219	1	FlyBase	CG9355-PA	name=dy-PA
219	2	FlyBase	CG15013-PB	name=dyl-PB
220	1	FlyBase	CG2852-PA	name=CG2852-PA
221	1	FlyBase	CG5502-PA	name=RpL4-PA
222	1	FlyBase	CG17876-PA	name=Amy-d-PA
223	1	FlyBase	CG1721-PA	name=Pglym78-PA
224	1	FlyBase	CG7875-PA
225	1	FlyBase	CG8627-PB	name=Dbi-PB
226	1	FlyBase	CG4376-PA	name=Actn-PA
227	1	FlyBase	CG33113-PH	name=Rtnl1-PH
228	1	FlyBase	CG7113-PA	name=scu-PA
229	1	FlyBase	CG17759-PD	name=Galphaq-PD
230	1	FlyBase	CG9391-PA	name=CG9391-PA
231	1	FlyBase	CG5355-PA	name=CG5355-PA
232	1	FlyBase	CG4307-PA	name=ATPsynO-PA
233	1	FlyBase	CG4379-PB	name=Pka-C1-PB
234	1	FlyBase	CG6050-PA	name=mEFTu1-PA
235	1	FlyBase	CG10237-PA	name=CG10237-PA
236	1	FlyBase	CG6030-PB	name=ATPsynD-PB
237	1	FlyBase	CG6141-PA	name=RpL9-PA
238	1	FlyBase	CG12473-PE	name=stnB-PE
239	1	FlyBase	CG3972-PA	name=Cyp4g1-PA
240	1	FlyBase	CG6779-PA	name=RpS3-PA
241	1	FlyBase	CG7765-PA	name=Khc-PA
242	1	FlyBase	CG7610-PA	name=ATPsyngamma-PA
243	1	FlyBase	CG8759-PB	name=Nacalpha-PB
244	1	FlyBase	CG7834-PA	name=CG7834-PA
245	1	FlyBase	CG18285-PA	name=igl-PA
246	1	FlyBase	CG4598-PA	name=CG4598-PA
247	1	FlyBase	CG1561-PB	name=CG1561-PB
248	1	FlyBase	CG43443-PI	nam"
249	1	FlyBase	CG7461-PB	name=CG7461-PB
250	1	FlyBase	CG32490-PU	name=cpx-PU
251	1	FlyBase	CG3989-PA	name=Paics-PA
252	1	FlyBase	CG7178-PC	name=wupA-PC
252	2	FlyBase	CG7178-PD	name=wupA-PD
252	3	FlyBase	CG7178-PA	name=wupA-PA
253	1	FlyBase	CG6598-PA	name=Fdh-PA
254	1	FlyBase	CG2168-PA	name=RpS3A-PA
255	1	FlyBase	CG5867-PA	name=CG5867-PA
256	1	FlyBase	CG7490-PA	name=RpLP0-PA
257	1	FlyBase	CG1341-PA	name=Rpt1-PA
258	1	FlyBase	CG45077-PA	name=fau-PA
259	1	FlyBase	CG5920-PA	name=RpS2-PA
260	1	FlyBase	CG8604-PA	name=Amph-PA
261	1	FlyBase	CG3985-PD
262	1	FlyBase	CG18428-PA	name=CG18428-PA
263	1	FlyBase	CG9819-PA	name=CanA-14F-PA
264	1	FlyBase	CG7057-PA	name=AP-2mu-PA
265	1	FlyBase	CG7820-PA	name=CAH1-PA
266	1	FlyBase	CG7597-PB	name=Cdk12-PB
267	1	FlyBase	CG8256-PC	name=Gpo1-PC
268	1	FlyBase	CG6341-PB	name=eEF1beta-PB
269	1	FlyBase	CG33332-PA	name=CG33332-PA
270	1	FlyBase	CG3609-PA	name=CG3609-PA
271	1	FlyBase	CG8582-PA	name=Sh3beta-PA
272	1	FlyBase	CG6603-PA	name=Hsc70Cb-PA
273	1	FlyBase	CG8863-PA	name=Droj2-PA
274	1	FlyBase	CG16932-PA
274	2	FlyBase	CG6562-PB	name=Synj-PB
275	1	FlyBase	CG14095-PA	name=CG14095-PA
276	1	FlyBase	CG5289-PA	name=Rpt2-PA
276	2	FlyBase	CG1489-PA	name=Rpt6-PA
276	3	FlyBase	CG10370-PA	name=Rpt5-PA
277	1	FlyBase	CG4169-PA	name=UQCR-C2-PA
278	1	FlyBase	CG8498-PA	name=CG8498-PA
279	1	FlyBase	CG31713-PA	name=Apf-PA
280	1	FlyBase	CG17127-PA	name=CG17127-PA
281	1	FlyBase	CG18815-PA	name=CG18815-PA
282	1	FlyBase	CG2269-PB	name=CG2269-PB
283	1	FlyBase	CG7073-PA	name=Sar1-PA
284	1	FlyBase	CG12013-PA	name=PHGPx-PA
285	1	FlyBase	CG9914-PA	name=CG9914-PA
286	1	FlyBase	CG42724-PC	name=CG42724-PC
287	1	FlyBase	CG3967-PC	name=CG3967-PC
288	1	FlyBase	CG10701-PA	name=Moe-PA
289	1	FlyBase	CG43479-PB	name=nwk-PB
290	1	FlyBase	CG2718-PC	name=Gs1-PC
291	1	FlyBase	CG15862-PA	name=Pka-R2-PA
292	1	FlyBase	CG12408-PA	name=TpnC4-PA
293	1	FlyBase	CG33126-PA	name=NLaz-PA
294	1	FlyBase	CG1648-PA	name=CG1648-PA
295	1	FlyBase	CG5174-PA	name=CG5174-PA
296	1	FlyBase	CG4067-PA	name=pug-PA
297	1	FlyBase	CG3331-PA	name=e-PA
298	1	FlyBase	CG6342-PA	nam"
299	1	FlyBase	CG8048-PA	name=Vha44-PA
300	1	FlyBase	CG1106-PB	name=Gel-PB
301	1	FlyBase	CG15007-PA	name=Cpr64Ab-PA
302	1	FlyBase	CG2254-PA	name=Ldsdh1-PA
303	1	FlyBase	CG13627-PA	name=CG13627-PA
304	1	FlyBase	CG10098-PA	name=CG10098-PA
305	1	FlyBase	CG15693-PA	name=RpS20-PA
306	1	FlyBase	CG12532-PA	name=AP-1-2beta-PA
307	1	FlyBase	CG9577-PA	name=CG9577-PA
308	1	FlyBase	CG42344-PD
309	1	FlyBase	CG6625-PA	name=alphaSnap-PA
310	1	FlyBase	CG14296-PA	name=EndoA-PA
311	1	FlyBase	CG5826-PA	name=Prx3-PA
312	1	FlyBase	CG2342-PA	name=Ccp84Ag-PA
313	1	FlyBase	CG5596-PA	name=Mlc1-PA
314	1	FlyBase	CG2968-PA	name=ATPsyndelta-PA
315	1	FlyBase	CG6459-PA	name=P32-PA
316	1	FlyBase	CG5844-PA	name=CG5844-PA
317	1	FlyBase	CG16886-PA	name=CG16886-PA
318	1	FlyBase	CG10126-PA	name=CG10126-PA
319	1	FlyBase	CG9834-PA	name=EndoB-PA
320	1	FlyBase	CG32789-PA	name=HIP-PA
321	1	FlyBase	CG6647-PA	name=porin-PA
322	1	FlyBase	CG44195-PA	name=CG44195-PA
323	1	FlyBase	CG6998-PB	name=ctp-PB
324	1	FlyBase	CG10830-PA	name=Ktl-PA
325	1	FlyBase	CG9297-PA
326	1	FlyBase	CG2746-PA	name=RpL19-PA
327	1	FlyBase	CG4912-PA	name=eEF1delta-PA
328	1	FlyBase	CG4182-PA	name=yellow-c-PA
329	1	FlyBase	CG31872-PA	name=CG31872-PA
330	1	FlyBase	CG5330-PA	name=Nap1-PA
331	1	FlyBase	CG6944-PA	name=Lam-PA
332	1	FlyBase	CG1548-PA	name=cathD-PA
333	1	FlyBase	CG45110-PA	name=tau-PA
334	1	FlyBase	CG10550-PB	name=CG10550-PB
335	1	FlyBase	CG11001-PA	name=Fkbp12-PA
336	1	FlyBase	CG12345-PA	name=ChAT-PA
337	1	FlyBase	CG4463-PA	name=Hsp23-PA
338	1	FlyBase	CG9074-PA	name=Mst57Da-PA
339	1	FlyBase	CG31509-PA	name=TotA-PA
340	1	FlyBase	CG42341-PAA	name=Pka-R1-PAA
341	1	FlyBase	CG1099-PA	nam"
342	1	FlyBase	CG2668-PA	name=Ebp-PA
343	1	FlyBase	CG1349-PB	name=dj-1beta-PB
344	1	FlyBase	CG3937-PA
345	1	FlyBase	CG6673-PB	name=GstO2-PB
346	1	FlyBase	CG10664-PA	name=COX4-PA
347	1	FlyBase	CG12120-PA	name=t-PA
348	1	FlyBase	CG11522-PA	name=RpL6-PA
349	1	FlyBase	CG5840-PA	name=P5cr-2-PA
350	1	FlyBase	CG10078-PA	name=Prat2-PA
351	1	FlyBase	CG30101-PA	name=CG30101-PA
352	1	FlyBase	CG14904-PA	name=Scp2-PA
353	1	FlyBase	CG4897-PA	name=RpL7-PA
354	1	FlyBase	CG2140-PA	name=Cyt-b5-PA
355	1	FlyBase	CG9691-PB	name=CG9691-PB
356	1	FlyBase	CG2210-PC	name=awd-PC
357	1	FlyBase	CG6066-PA	name=CG6066-PA
358	1	FlyBase	CG11382-PB	name=CG11382-PB
359	1	FlyBase	CG7380-PA	name=baf-PA
360	1	FlyBase	CG4998-PA	name=CG4998-PA
361	1	FlyBase	CG2150-PA	name=CG2150-PA
362	1	FlyBase	CG32694-PA	name=CG32694-PA
362	2	FlyBase	CG32694-PB	name=CG32694-PB
362	3	FlyBase	CG32694-PH	name=CG32694-PH
363	1	FlyBase	CG5730-PA	name=AnxB9-PA
364	1	FlyBase	CG17332-PA	name=VhaSFD-PA
365	1	FlyBase	CG6904-PA	name=GlyS-PA
366	1	FlyBase	CG10686-PA	name=tral-PA
367	1	FlyBase	CG2767-PA	name=CG2767-PA
368	1	FlyBase	CG17337-PA	name=CG17337-PA
369	1	FlyBase	CG3269-PA	name=Rab2-PA
370	1	FlyBase	CG6518-PA
370	2	FlyBase	CG6622-PA
371	1	FlyBase	CG4087-PA	name=RpLP1-PA
372	1	FlyBase	CG12082-PA	name=Usp5-PA
373	1	FlyBase	CG11899-PA	name=CG11899-PA
374	1	FlyBase	CG1524-PB	name=RpS14a-PB
375	1	FlyBase	CG8663-PA	name=nrv3-PA
376	1	FlyBase	CG11143-PA	name=Inos-PA
377	1	FlyBase	CG1404-PB	name=Ran-PB
378	1	FlyBase	CG7445-PA	name=fln-PA
379	1	FlyBase	CG33103-PE
380	1	FlyBase	CG16765-PD	name=ps-PD
381	1	FlyBase	CG2621-PD	name=sgg-PD
382	1	FlyBase	CG5269-PA	name=vib-PA
383	1	FlyBase	CG3731-PA	name=UQCR-C1-PA
384	1	FlyBase	CG2960-PA	name=RpL40-PA
385	1	FlyBase	CG3724-PA	name=Pgd-PA
386	1	FlyBase	CG4847-PA	name=CG4847-PA
387	1	FlyBase	CG10639-PA	name=L2HGDH-PA
388	1	FlyBase	CG11218-PA	name=Obp56d-PA
389	1	FlyBase	CG17471-PA	name=PIP4K-PA
390	1	FlyBase	CG4769-PA	name=Cyt-c1-PA
391	1	FlyBase	CG3283-PA	name=SdhB-PA
392	1	FlyBase	CG2862-PA	name=CG2862-PA
393	1	FlyBase	CG5288-PC	name=Galk-PC
394	1	FlyBase	CG6523-PA	name=CG6523-PA
395	1	FlyBase	CG10071-PA	name=RpL29-PA
396	1	FlyBase	CG31030-PA	name=CG31030-PA
397	1	FlyBase	CG31508-PA	name=TotC-PA
398	1	FlyBase	CG7726-PA	name=RpL11-PA
399	1	FlyBase	CG17097-PB	name=CG17097-PB
400	1	FlyBase	CG3644-PA	name=bic-PA
401	1	FlyBase	CG5945-PA	name=CG5945-PA
402	1	FlyBase	CG10377-PA	name=Hrb27C-PA
403	1	FlyBase	CG8186-PA	name=Vha36-1-PA
404	1	FlyBase	CG44242-PA	name=CG44242-PA
405	1	FlyBase	CG13935-PA	name=Cpr62Bb-PA
406	1	FlyBase	CG30092-PF
407	1	FlyBase	CG31795-PC	name=I"
408	1	FlyBase	CG42485-PA	name=Sfp87B-PA
409	1	FlyBase	CG9364-PB	name=Treh-PB
410	1	FlyBase	CG9734-PC	name=glob1-PC
411	1	FlyBase	CG8938-PA	name=GstS1-PA
412	1	FlyBase	CG7917-PA	name=Nlp-PA
413	1	FlyBase	CG6330-PA	name=CG6330-PA
414	1	FlyBase	CG30084-PE
415	1	FlyBase	CG6778-PA	name=GlyRS-PA
416	1	FlyBase	CG2827-PA	name=Taldo-PA
417	1	FlyBase	CG3195-PA	name=RpL12-PA
418	1	FlyBase	CG11901-PB	name=eEF1gamma-PB
419	1	FlyBase	CG6416-PE	name=Zasp66-PE
420	1	FlyBase	CG17520-PF	name=CkIIalpha-PF
421	1	FlyBase	CG6984-PA	name=CG6984-PA
422	1	FlyBase	CG3265-PB	name=Eb1-PB
423	1	FlyBase	CG8922-PA	name=RpS5a-PA
424	1	FlyBase	CG9029-PA	name=CG9029-PA
425	1	FlyBase	CG32444-PA	name=CG32444-PA
426	1	FlyBase	CG4577-PA	name=CG4577-PA
427	1	FlyBase	CG16901-PA	name=sqd-PA
428	1	FlyBase	CG16712-PA	name=IM33-PA
429	1	FlyBase	CG4795-PA	name=Cpn-PA
430	1	FlyBase	CG3140-PA	name=Adk2-PA
431	1	FlyBase	CG6028-PA	name=CG6028-PA
432	1	FlyBase	CG1821-PA	name=RpL31-PA
433	1	FlyBase	CG1386-PA	name=antdh-PA
434	1	FlyBase	CG8993-PA	name=CG8993-PA
435	1	FlyBase	CG10672-PA	name=CG10672-PA
436	1	FlyBase	CG4550-PA	name=ninaE-PA
437	1	FlyBase	CG45057-PA	name=ringer-PA
438	1	FlyBase	CG1963-PA	name=Pcd-PA
439	1	FlyBase	CG33470-PA	name=CG33470-PA
440	1	FlyBase	CG3314-PA	name=RpL7A-PA
441	1	FlyBase	CG2720-PA	name=Stip1-PA
442	1	FlyBase	CG9360-PA	name=CG9360-PA
443	1	FlyBase	CG7111-PA	name=Rack1-PA
444	1	FlyBase	CG17534-PA	name=GstE9-PA
445	1	FlyBase	CG4944-PA	name=cib-PA
446	1	FlyBase	CG9261-PC	name=nrv2-PC
447	1	FlyBase	CG18135-PA	name=CG18135-PA
448	1	FlyBase	CG7340-PB	name=grsm-PB
449	1	FlyBase	CG8385-PA	name=Arf79F-PA
450	1	FlyBase	CG17420-PA	name=RpL15-PA
451	1	FlyBase	CG8982-PA	name=Acp26Aa-PA
452	1	FlyBase	CG2207-PF	name=Df31-PF
453	1	FlyBase	CG4265-PA	name=Uch-PA
454	1	FlyBase	CG8073-PA	name=CG8073-PA
455	1	FlyBase	CG9160-PA	name=ND-ACP-PA
456	1	FlyBase	CG6776-PA	name=GstO3-PA
457	1	FlyBase	CG34115-PA	name=CG34115-PA
458	1	FlyBase	CG12519-PA	name=CG12519-PA
459	1	FlyBase	CG7592-PA	name=Obp99b-PA
460	1	FlyBase	CG32544-PA	name=CG32544-PA
461	1	FlyBase	CG1732-PA	name=Gat-PA
462	1	FlyBase	CG3595-PA	name=sqh-PA
463	1	FlyBase	CG42483-PA	name=Sfp79B-PA
464	1	FlyBase	CG4651-PA	name=RpL13-PA
465	1	FlyBase	CG5935-PA
466	1	FlyBase	CG12500-PC	name=stnA-PC
467	1	FlyBase	CG8415-PB	name=RpS23-PB
468	1	FlyBase	CG4494-PA	name=smt3-PA
469	1	FlyBase	CG17921-PB	name=HmgZ-PB
470	1	FlyBase	CG7576-PA	name=Rab3-PA
471	1	FlyBase	CG7224-PA	name=Sirup-PA
472	1	FlyBase	CG9629-PA	name=CG9629-PA
473	1	FlyBase	CG12163-PA	name=CG12163-PA
474	1	FlyBase	CG32156-PE	name=Mbs-PE
475	1	FlyBase	CG1982-PA	name=Sodh-1-PA
476	1	FlyBase	CG8553-PB	name=SelD-PB
477	1	FlyBase	CG17248-PA	name=nSyb-PA
478	1	FlyBase	CG4729-PA	name=CG4729-PA
479	1	FlyBase	CG10602-PD	name=CG10602-PD
480	1	FlyBase	CG1507-PA	name=Pur-alpha-PA
481	1	FlyBase	CG8343-PA	name=CG8343-PA
482	1	FlyBase	CG5695-PB
483	1	FlyBase	CG1725-PA
484	1	FlyBase	CG1240-PA	name=Non2-PA
485	1	FlyBase	CG11274-PA	name=SRm160-PA
486	1	FlyBase	CG12740-PB	name=RpL28-PB
487	1	FlyBase	CG3415-PA	name=Mfe2-PA
488	1	FlyBase	CG8430-PA	name=Got1-PA
489	1	FlyBase	CG4918-PA	name=RpLP2-PA
490	1	FlyBase	CG40045-PA	name=CG40045-PA
491	1	FlyBase	CG3320-PA	name=Rab1-PA
492	1	FlyBase	CG8495-PA	name=RpS29-PA
493	1	FlyBase	CG14206-PB	name=RpS10b-PB
494	1	FlyBase	CG5162-PA	name=CG5162-PA
495	1	FlyBase	CG7434-PA	name=RpL22-PA
496	1	FlyBase	CG1987-PA	name=Rbp1-like-PA
497	1	FlyBase	CG33094-PB	name=Synd-PB
498	1	FlyBase	CG7008-PA	name=Tudor-SN-PA
499	1	FlyBase	CG33495-PA	name=Dup99B-PA
500	1	FlyBase	CG9336-PA	name=CG9336-PA
501	1	FlyBase	CG4083-PA	name=Mo25-PA
502	1	FlyBase	CG4046-PA	name=RpS16-PA
503	1	FlyBase	CG15650-PA	name=CG15650-PA
504	1	FlyBase	CG44244-PB	name=Gyg-PB
505	1	FlyBase	CG5045-PA	name=CG5045-PA
506	1	FlyBase	CG6155-PA	name=Roe1-PA
507	1	FlyBase	CG8732-PD	name=Acsl-PD
508	1	FlyBase	CG6684-PA	name=RpS25-PA
509	1	FlyBase	CG5973-PA	name=CG5973-PA
510	1	FlyBase	CG6395-PA	name=Csp-PA
511	1	FlyBase	CG12559-PE	name=rl-PE
512	1	FlyBase	CG5345-PA	name=Eip55E-PA
513	1	FlyBase	CG17896-PA	name=CG17896-PA
514	1	FlyBase	CG33955-PE
515	1	FlyBase	CG32446-PA	name=Atox1-PA
516	1	FlyBase	CG4412-PA	name=ATPsynCF6-PA
517	1	FlyBase	CG12876-PA	name=ALiX-PA
518	1	FlyBase	CG12814-PB	name=CG12814-PB
519	1	FlyBase	CG1910-PA	name=CG1910-PA
520	1	FlyBase	CG15201-PA	name=CG15201-PA
521	1	FlyBase	CG1100-PA	name=Rpn5-PA
522	1	FlyBase	CG8201-PA
523	1	FlyBase	CG17242-PB	name=CG17242-PB
524	1	FlyBase	CG11271-PB	name=RpS12-PB
525	1	FlyBase	CG5605-PC	name=eRF1-PC
526	1	FlyBase	CG3949-PA	name=hoip-PA
527	1	FlyBase	CG9075-PA	name=eIF4A-PA
528	1	FlyBase	CG5873-PA	name=cysu-PA
529	1	FlyBase	CG9282-PA	name=RpL24-PA
530	1	FlyBase	CG31764-PA	name=vir-1-PA
531	1	FlyBase	CG9057-PA	name=Lsd-2-PA
532	1	FlyBase	CG3694-PA	name=Ggamma30A-PA
533	1	FlyBase	CG12269-PB	name=euc-PB
534	1	FlyBase	CG31794-PA	name=Pax-PA
535	1	FlyBase	CG31345-PA	name=CG31345-PA
536	1	FlyBase	CG6409-PA	name=CG6409-PA
537	1	FlyBase	CG7584-PA	name=Obp99c-PA
538	1	FlyBase	CG2098-PA	name=FeCH-PA
539	1	FlyBase	CG5366-PA	name=Cand1-PA
540	1	FlyBase	CG32549-PB	name=CG32549-PB
541	1	FlyBase	CG9394-PA	name=CG9394-PA
542	1	FlyBase	CG8189-PA	name=ATPsynB-PA
543	1	FlyBase	CG8416-PB	name=Rho1-PB
544	1	FlyBase	CG5825-PA	name=His3.3A-PA
545	1	FlyBase	CG15615-PB	name=CG15615-PB
546	1	FlyBase	CG9518-PA	name=CG9518-PA
547	1	FlyBase	CG8351-PA	name=CCT7-PA
548	1	FlyBase	CG9090-PA	name=Mpcp1-PA
548	2	FlyBase	CG4994-PA	name=Mpcp2-PA
549	1	FlyBase	CG34069-PA	name=mt:CoII-PA
550	1	FlyBase	CG3074-PB	name=Swim-PB
551	1	FlyBase	CG9436-PA	name=CG9436-PA
552	1	FlyBase	CG16936-PA	name=GstE12-PA
553	1	FlyBase	CG7758-PA	name=ppl-PA
554	1	FlyBase	CG5650-PA	name=Pp1-87B-PA
555	1	FlyBase	CG1112-PA	name=alpha-Est7-PA
555	2	FlyBase	CG10175-PA	name=CG10175-PA
556	1	FlyBase	CG11140-PE	name=A"
557	1	FlyBase	CG30122-PB	nam"
558	1	FlyBase	CG6174-PA	name=Arp1-PA
559	1	FlyBase	CG10149-PA	name=Rpn6-PA
560	1	FlyBase	CG42603-PA	name=Sfp26Ad-PA
561	1	FlyBase	CG1483-PA	name=Map205-PA
562	1	FlyBase	CG7762-PA	name=Rpn1-PA
563	1	FlyBase	CG9553-PA	name=chic-PA
564	1	FlyBase	CG3210-PA	name=Drp1-PA
565	1	FlyBase	CG6218-PA	name=CG6218-PA
566	1	FlyBase	CG11334-PA	name=CG11334-PA
567	1	FlyBase	CG18426-PA	name=ytr-PA
568	1	FlyBase	CG13432-PA	name=qsm-PA
569	1	FlyBase	CG10652-PC	name=RpL30-PC
570	1	FlyBase	CG13049-PA	name=CG13049-PA
571	1	FlyBase	CG3107-PB	name=CG3107-PB
572	1	FlyBase	CG4533-PA	name=l(2)efl-PA
573	1	FlyBase	CG7532-PA	name=l(2)34Fc-PA
574	1	FlyBase	CG1440-PA	name=CG1440-PA
575	1	FlyBase	CG7216-PA	name=Acp1-PA
576	1	FlyBase	CG12030-PA	name=Gale-PA
577	1	FlyBase	CG1236-PA	name=CG1236-PA
578	1	FlyBase	CG4262-PB	name=elav-PB
579	1	FlyBase	CG31617-PA	name=His1:CG31617-PA
580	1	FlyBase	CG6340-PB	name=CG6340-PB
581	1	FlyBase	CG9390-PA	name=AcCoAS-PA
582	1	FlyBase	CG3542-PA	name=CG3542-PA
583	1	FlyBase	CG4602-PA	name=Srp54-PA
584	1	FlyBase	CG10374-PA	name=Lsd-1-PA
585	1	FlyBase	CG34199-PA	name=CG34199-PA
586	1	FlyBase	CG6253-PA	name=RpL14-PA
587	1	FlyBase	CG1956-PA	name=Rap1-PA
588	1	FlyBase	CG4561-PA	name=TyrRS-PA
589	1	FlyBase	CG7622-PA	name=RpL36-PA
590	1	FlyBase	CG5268-PA	name=blp-PA
591	1	FlyBase	CG6846-PA	name=RpL26-PA
592	1	FlyBase	CG4916-PA	name=me31B-PA
593	1	FlyBase	CG30197-PA	name=CG30197-PA
594	1	FlyBase	CG9369-PA	name=m-PA
595	1	FlyBase	CG5788-PA	name=Ubc10-PA
596	1	FlyBase	CG7028-PA	name=CG7028-PA
597	1	FlyBase	CG10833-PA	name=Cyp28d1-PA
598	1	FlyBase	CG11422-PA	name=Obp83b-PA
599	1	FlyBase	CG9510-PB	name=CG9510-PB
600	1	FlyBase	CG6148-PA	name=Past1-PA
601	1	FlyBase	CG6235-PA	name=tws-PA
602	1	FlyBase	CG9327-PA	name=Prosalpha3-PA
603	1	FlyBase	CG2286-PA	name=ND-75-PA
604	1	FlyBase	CG3321-PA	name=ATPsynE-PA
605	1	FlyBase	CG7619-PA	name=Rpn10-PA
606	1	FlyBase	CG2033-PC	name=RpS15Aa-PC
607	1	FlyBase	CG13315-PA	name=CG13315-PA
608	1	FlyBase	CG10527-PA	name=CG10527-PA
609	1	FlyBase	CG7675-PA	name=CG7675-PA
610	1	FlyBase	CG9471-PA	name=CG9471-PA
611	1	FlyBase	CG13887-PC	name=CG13887-PC
612	1	FlyBase	CG32230-PA	name=ND-MLRQ-PA
613	1	FlyBase	CG10724-PA	name=flr-PA
614	1	FlyBase	CG13389-PA	name=RpS13-PA
615	1	FlyBase	CG7203-PB	name=CG7203-PB
616	1	FlyBase	CG13057-PA	name=retinin-PA
617	1	FlyBase	CG12775-PA	name=RpL21-PA
618	1	FlyBase	CG5012-PA	name=mRpL12-PA
619	1	FlyBase	CG9503-PA	name=CG9503-PA
620	1	FlyBase	CG31884-PB	name=Trx-2-PB
621	1	FlyBase	CG6703-PB
622	1	FlyBase	CG3455-PB	name=Rpt4-PB
623	1	FlyBase	CG4759-PA	name=RpL27-PA
624	1	FlyBase	CG3751-PA	name=RpS24-PA
625	1	FlyBase	CG3301-PA	name=CG3301-PA
626	1	FlyBase	CG30382-PA	name=CG30382-PA
627	1	FlyBase	CG9769-PA	name=eIF3f1-PA
628	1	FlyBase	CG8055-PA	name=shrb-PA
629	1	FlyBase	CG7415-PB	name=DppIII-PB
630	1	FlyBase	CG8137-PA	name=Spn28F-PA
631	1	FlyBase	CG11324-PA	name=homer-PA
632	1	FlyBase	CG4111-PB	name=RpL35-PB
633	1	FlyBase	CG18319-PA	name=ben-PA
634	1	FlyBase	CG32464-PG
635	1	FlyBase	CG4904-PB	name=Prosalpha6-PB
636	1	FlyBase	CG1263-PA	name=RpL8-PA
637	1	FlyBase	CG14724-PA	name=COX5A-PA
638	1	FlyBase	CG6455-PC	name=Mitofilin-PC
639	1	FlyBase	CG6206-PA	name=LManII-PA
641	1	FlyBase	CG5378-PA	name=Rpn7-PA
642	1	FlyBase	CG11255-PA	name=AdenoK-PA
643	1	FlyBase	CG5087-PA	name=CG5087-PA
644	1	FlyBase	CG10576-PA	name=CG10576-PA
645	1	FlyBase	CG6781-PA	name=se-PA
646	1	FlyBase	CG5390-PA	name=CG5390-PA
647	1	FlyBase	CG43340-PM	n"
648	1	FlyBase	CG16916-PA	name=Rpt3-PA
649	1	FlyBase	CG11024-PA	name=cl-PA
650	1	FlyBase	CG9009-PA	name=pdgy-PA
651	1	FlyBase	CG3760-PA	name=CG3760-PA
652	1	FlyBase	CG3203-PB	name=RpL17-PB
653	1	FlyBase	CG31332-PA	name=Unc-115b-PA
654	1	FlyBase	CG14407-PA	name=CG14407-PA
655	1	FlyBase	CG1475-PB	name=RpL13A-PB
656	1	FlyBase	CG11796-PA	name=CG11796-PA
657	1	FlyBase	CG5590-PA	name=CG5590-PA
658	1	FlyBase	CG10119-PA	name=LamC-PA
659	1	FlyBase	CG6510-PA	name=RpL18A-PA
660	1	FlyBase	CG7903-PA	name=CG7903-PA
661	1	FlyBase	CG8505-PA	name=Cpr49Ae-PA
662	1	FlyBase	CG4466-PA	name=Hsp27-PA
663	1	FlyBase	CG31075-PA	name=CG31075-PA
664	1	FlyBase	CG6440-PA	name=Ms-PA
665	1	FlyBase	CG9150-PB	name=CG9150-PB
666	1	FlyBase	CG31997-PA	name=CG31997-PA
667	1	FlyBase	CG10211-PA	name=CG10211-PA
668	1	FlyBase	CG7641-PA	name=Nca-PA
669	1	FlyBase	CG15441-PA	name=Gs1l-PA
670	1	FlyBase	CG17838-PA
671	1	FlyBase	CG10306-PA	name=eIF3k-PA
672	1	FlyBase	CG13048-PA	name=CG13048-PA
673	1	FlyBase	CG5164-PA	name=GstE1-PA
674	1	FlyBase	CG12085-PA	name=hfp-PA
675	1	FlyBase	CG6514-PA	name=TpnC25D-PA
676	1	FlyBase	CG13388-PA	name=Akap200-PA
677	1	FlyBase	CG4209-PA	name=CanB-PA
678	1	FlyBase	CG8715-PB
679	1	FlyBase	CG17521-PC	name=RpL10-PC
680	1	FlyBase	CG15442-PA	name=RpL27A-PA
681	1	FlyBase	CG3988-PA	name=gammaSnap1-PA
682	1	FlyBase	CG30000-PA	name=GstT1-PA
683	1	FlyBase	CG8615-PA	name=RpL18-PA
684	1	FlyBase	CG8857-PC	name=RpS11-PC
685	1	FlyBase	CG1262-PA	name=Acp62F-PA
686	1	FlyBase	CG9242-PB	name=bur-PB
687	1	FlyBase	CG14028-PA	name=cype-PA
688	1	FlyBase	CG5044-PA	name=CG5044-PA
689	1	FlyBase	CG7077-PA	name=rdhB-PA
690	1	FlyBase	CG13047-PB	name=CG13047-PB
691	1	FlyBase	CG6852-PA	name=Grx1-PA
692	1	FlyBase	CG9099-PA	name=DENR-PA
693	1	FlyBase	CG34034-PB	name=CG34034-PB
694	1	FlyBase	CG4183-PA	name=Hsp26-PA
695	1	FlyBase	CG15697-PA	name=RpS30-PA
696	1	FlyBase	CG11111-PB
697	1	FlyBase	CG32521-PA	name=CG32521-PA
698	1	FlyBase	CG32208-PB	name=825-Oak-PB
699	1	FlyBase	CG42734-PAA
700	1	FlyBase	CG11567-PA	name=Cpr-PA
701	1	FlyBase	CG17259-PA	name=SerRS-PA
702	1	FlyBase	CG10373-PB	name=Jwa-PB
703	1	FlyBase	CG4475-PA	name=Idgf2-PA
704	1	FlyBase	CG7911-PA	name=Nph-PA
705	1	FlyBase	CG7378-PA	name=CG7378-PA
706	1	FlyBase	CG14661-PA	name=CG14661-PA
707	1	FlyBase	CG2998-PA	name=RpS28b-PA
708	1	FlyBase	CG11151-PA	name=CG11151-PA
709	1	FlyBase	CG4665-PC	name=Dhpr-PC
710	1	FlyBase	CG7375-PA	name=UbcE2M-PA
711	1	FlyBase	CG9334-PA	name=Spn38F-PA
712	1	FlyBase	CG1676-PB	name=cactin-PB
713	1	FlyBase	CG2964-PA	name=CG2964-PA
714	1	FlyBase	CG10423-PA	name=RpS27-PA
715	1	FlyBase	CG7157-PA	name=Acp36DE-PA
716	1	FlyBase	CG31548-PA	name=CG31548-PA
717	1	FlyBase	CG10638-PA	name=CG10638-PA
718	1	FlyBase	CG1902-PA	name=CG1902-PA
719	1	FlyBase	CG4122-PB	name=svr-PB
720	1	FlyBase	CG1744-PA
721	1	FlyBase	CG9218-PA	name=sm-PA
722	1	FlyBase	CG8057-PA	name=alc-PA
723	1	FlyBase	CG8462-PA	name=Obp56e-PA
724	1	FlyBase	CG4863-PA	name=RpL3-PA
725	1	FlyBase	CG8331-PA	name=ReepB-PA
726	1	FlyBase	CG6842-PA	name=Vps4-PA
727	1	FlyBase	CG3835-PB	name=D2hgdh-PB
728	1	FlyBase	CG11413-PA	name=CG11413-PA
729	1	FlyBase	CG8728-PA	name=CG8728-PA
730	1	FlyBase	CG7269-PC	name=Hel25E-PC
731	1	FlyBase	CG2918-PA	name=CG2918-PA
732	1	FlyBase	CG31221-PA	name=CG31221-PA
733	1	FlyBase	CG40485-PB	name=CG40485-PB
734	1	FlyBase	CG14476-PB	name=GCS2alpha-PB
735	1	FlyBase	CG3800-PA	name=CNBP-PA
736	1	FlyBase	CG5676-PA	name=CG5676-PA
737	1	FlyBase	CG31692-PA	name=fbp-PA
738	1	FlyBase	CG14830-PA	name=CG14830-PA
739	1	FlyBase	CG5744-PB	name=Frq1-PB
740	1	FlyBase	CG42478-PA	name=Sfp60F-PA
741	1	FlyBase	CG3395-PA	name=RpS9-PA
742	1	FlyBase	CG1709-PB	name=Vha100-1-P"
743	1	FlyBase	CG1742-PA	name=Mgstl-PA
744	1	FlyBase	CG2028-PB	name=CkIalpha-PB
745	1	FlyBase	CG8622-PA	name=Acp53Ea-PA
746	1	FlyBase	CG7143-PA	name=DNApol-eta-PA
747	1	FlyBase	CG12140-PA	name=Etf-QO-PA
748	1	FlyBase	CG5374-PB	name=CCT1-PB
749	1	FlyBase	CG9446-PA	name=coro-PA
750	1	FlyBase	CG12964-PC	name=CG12964-PC
751	1	FlyBase	CG1275-PB	name=CG1275-PB
752	1	FlyBase	CG5014-PA	name=Vap33-PA
753	1	FlyBase	CG10302-PA	name=bsf-PA
754	1	FlyBase	CG12070-PA	name=Sap-r-PA
755	1	FlyBase	CG33748-PA	name=primo-1-PA
756	1	FlyBase	CG34424-PB	name=CG34424-PB
757	1	FlyBase	CG8778-PA	name=CG8778-PA
758	1	FlyBase	CG17146-PA	name=Adk1-PA
759	1	FlyBase	CG3747-PB	name=Eaat1-PB
760	1	FlyBase	CG8210-PA	name=Vha14-1-PA
761	1	FlyBase	CG7033-PA	name=CCT2-PA
762	1	FlyBase	CG14762-PA	name=CG14762-PA
763	1	FlyBase	CG4567-PA	name=mEFG1-PA
764	1	FlyBase	CG13334-PA	name=CG13334-PA
765	1	FlyBase	CG3318-PA	name=AANAT1-PA
766	1	FlyBase	CG3502-PB	name=CG3502-PB
767	1	FlyBase	CG2152-PA	name=Pcmt-PA
768	1	FlyBase	CG7283-PA	name=RpL10Ab-PA
769	1	FlyBase	CG9285-PA	name=Dip-B-PA
770	1	FlyBase	CG10230-PB	name=Rpn9-PB
771	1	FlyBase	CG17919-PA	name=CG17919-PA
772	1	FlyBase	CG3991-PA
773	1	FlyBase	CG3584-PC	name=qkr58E-3-PC
774	1	FlyBase	CG1009-PC	name=Psa-PC
775	1	FlyBase	CG10712-PB	name=Chro-PB
776	1	FlyBase	CG9888-PA	name=Fib-PA
777	1	FlyBase	CG2099-PA	name=RpL35A-PA
778	1	FlyBase	CG32548-PB	name=CG32548-PB
779	1	FlyBase	CG42749-PB	name=CG42749-PB
780	1	FlyBase	CG18778-PA	name=Cpr65Au-PA
781	1	FlyBase	CG12203-PA	name=ND-18-PA
782	1	FlyBase	CG42314-PK
783	1	FlyBase	CG10363-PA	name=Tep4-PA
784	1	FlyBase	CG17816-PD
785	1	FlyBase	CG17673-PA	name=SP-PA
786	1	FlyBase	CG10640-PA	name=Uev1A-PA
787	1	FlyBase	CG6642-PA	name=a10-PA
788	1	FlyBase	CG5654-PA	name=yps-PA
789	1	FlyBase	CG5020-PA
790	1	FlyBase	CG12045-PA	name=Cpr100A-PA
791	1	FlyBase	CG14482-PA	name=UQCR-6.4-PA
792	1	FlyBase	CG3529-PB	name=CG3529-PB
793	1	FlyBase	CG10851-PA	name=B52-PA
794	1	FlyBase	CG43665-PB	name=eIF2gamma-PB
795	1	FlyBase	CG17737-PA	name=eIF1-PA
796	1	FlyBase	CG32495-PB	name=Gss2-PB
797	1	FlyBase	CG6806-PA	name=Lsp2-PA
798	1	FlyBase	CG6753-PB	name=CG6753-PB
799	1	FlyBase	CG7399-PA	name=Hn-PA
800	1	FlyBase	CG10011-PA	name=CG10011-PA
801	1	FlyBase	CG3849-PA	name=Lasp-PA
802	1	FlyBase	CG1101-PA	name=Ref1-PA
803	1	FlyBase	CG9132-PA	name=CG9132-PA
804	1	FlyBase	CG6983-PA	name=CG6983-PA
805	1	FlyBase	CG11804-PB	name=ced-6-PB
806	1	FlyBase	CG32197-PA	name=Met75Ca-PA
807	1	FlyBase	CG12079-PA	name=ND-30-PA
808	1	FlyBase	CG2004-PA	name=CG2004-PA
809	1	FlyBase	CG5625-PA	name=Vps35-PA
810	1	FlyBase	CG14998-PA
811	1	FlyBase	CG2204-PB	name=Galphao-PB
812	1	FlyBase	CG33979-PA	name=capt-PA
813	1	FlyBase	CG31712-PA	name=CG31712-PA
814	1	FlyBase	CG11073-PA	name=CG11073-PA
815	1	FlyBase	CG6415-PA	name=CG6415-PA
816	1	FlyBase	CG1157-PA	name=Osi15-PA
817	1	FlyBase	CG4097-PA	name=Prosbeta6-PA
818	1	FlyBase	CG7583-PC	name=CtBP-PC
819	1	FlyBase	CG12264-PA	name=Nfs1-PA
820	1	FlyBase	CG16985-PA	name=CG16985-PA
821	1	FlyBase	CG4535-PA	name=Fkbp59-PA
822	1	FlyBase	CG44162-PR	name=Strn-Mlck-PR
823	1	FlyBase	CG1136-PA	name=CG1136-PA
824	1	FlyBase	CG14147-PA	name=CG14147-PA
825	1	FlyBase	CG9742-PA	name=SNRPG-PA
826	1	FlyBase	CG7135-PA	name=CG7135-PA
827	1	FlyBase	CG10305-PB	name=RpS26-PB
828	1	FlyBase	CG5827-PC	name=RpL37A-PC
829	1	FlyBase	CG1954-PA	name=Pkc98E-PA
831	1	FlyBase	CG7823-PA	name=RhoGDI-PA
832	1	FlyBase	CG31673-PA	name=CG31673-PA
833	1	FlyBase	CG10324-PA	name=CG10324-PA
834	1	FlyBase	CG4365-PA	name=tzn-PA
835	1	FlyBase	CG3082-PB	name=l(2)k09913-PB
836	1	FlyBase	CG1249-PA	name=SmD2-PA
837	1	FlyBase	CG5680-PB	name=bsk-PB
838	1	FlyBase	CG2145-PA	name=CG2145-PA
839	1	FlyBase	CG5618-PA	name=CG5618-PA
840	1	FlyBase	CG2803-PA	name=Tina-1-PA
841	1	FlyBase	CG1140-PA	name=SCOT-PA
842	1	FlyBase	CG1837-PA	name=prtp-PA
843	1	FlyBase	CG5377-PA	name=CG5377-PA
844	1	FlyBase	CG17320-PA	name=ScpX-PA
845	1	FlyBase	CG9539-PA	name=Sec61alpha-PA
846	1	FlyBase	CG8977-PA	name=CCT3-PA
847	1	FlyBase	CG8808-PA	name=Pdk-PA
848	1	FlyBase	CG30069-PA	name=CG30069-PA
849	1	FlyBase	CG9778-PA	name=Syt14-PA
850	1	FlyBase	CG7471-PA	name=HDAC1-PA
851	1	FlyBase	CG5106-PA	name=scpr-C-PA
852	1	FlyBase	CG9928-PA	name=CG9928-PA
853	1	FlyBase	CG3823-PA	name=CG3823-PA
854	1	FlyBase	CG9119-PA	name=CG9119-PA
855	1	FlyBase	CG31313-PA	name=CG31313-PA
856	1	FlyBase	CG4572-PA	name=CG4572-PA
857	1	FlyBase	CG6123-PA	name=CG6123-PA
858	1	FlyBase	CG6105-PA	name=ATPsynG-PA
859	1	FlyBase	CG11594-PA	name=CG11594-PA
860	1	FlyBase	CG12019-PA	name=Cdc37-PA
861	1	FlyBase	CG14235-PA	name=COX6B-PA
862	1	FlyBase	CG8479-PA
863	1	FlyBase	CG5597-PA	name=CG5597-PA
864	1	FlyBase	CG5119-PC	name=pAbp-PC
865	1	FlyBase	CG31628-PA	name=Gart-PA
866	1	FlyBase	CG9363-PA	name=GstZ2-PA
867	1	FlyBase	CG33310-PB	name=CG33310-PB
868	1	FlyBase	CG34191-PB	name=Ufm1-PB
869	1	FlyBase	CG17058-PA	name=Peritrophin-A-PA
870	1	FlyBase	CG18067-PA	name=CG18067-PA
871	1	FlyBase	CG6579-PB	name=atilla-PB
872	1	FlyBase	CG16704-PA	name=CG16704-PA
873	1	FlyBase	CG7424-PA	name=RpL36A-PA
874	1	FlyBase	CG5397-PA	name=CG5397-PA
875	1	FlyBase	CG10287-PA	name=Gasp-PA
876	1	FlyBase	CG3088-PA	name=CG3088-PA
877	1	FlyBase	CG11888-PA	name=Rpn2-PA
878	1	FlyBase	CG32171-PA	name=Lmpt-PA
879	1	FlyBase	CG2107-PA	name=CPT2-PA
880	1	FlyBase	CG6090-PA	name=RpL34a-PA
881	1	FlyBase	CG8261-PA	name=Ggamma1-PA
883	1	FlyBase	CG12279-PA	name=CG12279-PA
884	1	FlyBase	CG1458-PA	name=Cisd2-PA
885	1	FlyBase	CG9312-PA	name=CG9312-PA
886	1	FlyBase	CG10480-PA	name=Rcc1-PA
887	1	FlyBase	CG5809-PA	name=CaBP1-PA
888	1	FlyBase	CG2227-PA	name=Gip-PA
889	1	FlyBase	CG1793-PA	name=MED26-PA
890	1	FlyBase	CG2674-PC	name=Sam-S-PC
891	1	FlyBase	CG10540-PA	name=cpa-PA
892	1	FlyBase	CG4217-PA	name=TFAM-PA
893	1	FlyBase	CG9338-PA	name=CG9338-PA
894	1	FlyBase	CG8094-PA	name=Hex-C-PA
895	1	FlyBase	CG4703-PA	name=Arc42-PA
896	1	FlyBase	CG2922-PA	name=kra-PA
897	1	FlyBase	CG3270-PA	name=CG3270-PA
898	1	FlyBase	CG33519-PC
899	1	FlyBase	CG13873-PA	name=Obp56g-PA
900	1	FlyBase	CG8369-PA	name=CG8369-PA
901	1	FlyBase	CG42338-PD
902	1	FlyBase	CG8511-PA	name=Cpr49Ag-PA
903	1	FlyBase	CG8067-PA	name=CG8067-PA
904	1	FlyBase	CG5642-PA	name=eIF3l-PA
905	1	FlyBase	CG9148-PA	name=scf-PA
906	1	FlyBase	CG5946-PA	name=CG5946-PA
907	1	FlyBase	CG17060-PA	name=Rab10-PA
908	1	FlyBase	CG6056-PA	name=AP-2sigma-PA
909	1	FlyBase	CG32407-PA	name=CG32407-PA
910	1	FlyBase	CG17524-PA	name=GstE3-PA
911	1	FlyBase	CG4692-PB	name=ATPsynF-PB
912	1	FlyBase	CG11044-PA	name=CG11044-PA
913	1	FlyBase	CG11654-PA	name=Ahcy-PA
914	1	FlyBase	CG30415-PA	name=roh-PA
915	1	FlyBase	CG17299-PB
916	1	FlyBase	CG3997-PA	name=RpL39-PA
917	1	FlyBase	CG8209-PA	name=CG8209-PA
918	1	FlyBase	CG10687-PA	name=AsnRS-PA
919	1	FlyBase	CG7580-PA	name=UQCR-Q-PA
920	1	FlyBase	CG15066-PA	name=IM23-PA
921	1	FlyBase	CG6948-PA	name=Clc-PA
922	1	FlyBase	CG9456-PB	name=Spn42Dd-PB
923	1	FlyBase	CG5567-PA	name=CG5567-PA
924	1	FlyBase	CG10545-PA	name=Gbeta13F-PA
925	1	FlyBase	CG4859-PC	name=Mmp1-PC
926	1	FlyBase	CG1740-PA	name=Ntf-2-PA
927	1	FlyBase	CG17530-PA	name=GstE6-PA
928	1	FlyBase	CG42780-PA	name=CG42780-PA
929	1	FlyBase	CG13387-PA	name=emb-PA
930	1	FlyBase	CG18174-PA	name=Rpn11-PA
931	1	FlyBase	CG1354-PC	name=CG1354-PC
932	1	FlyBase	CG15897-PA	name=wuho-PA
933	1	FlyBase	CG11314-PA	name=Npc2g-PA
934	1	FlyBase	CG5808-PA	name=CG5808-PA
935	1	FlyBase	CG12375-PA	name=CG12375-PA
936	1	FlyBase	CG31839-PA	name=NimB2-PA
937	1	FlyBase	CG3476-PA	name=MME1-PA
938	1	FlyBase	CG9140-PA	name=ND-51-PA
939	1	FlyBase	CG4919-PA	name=Gclm-PA
940	1	FlyBase	CG11015-PA	name=COX5B-PA
941	1	FlyBase	CG16983-PE	name=SkpA-PE
942	1	FlyBase	CG6115-PA	name=CG6115-PA
943	1	FlyBase	CG10938-PA	name=Prosalpha5-PA
944	1	FlyBase	CG42818-PB	name=CG42818-PB
945	1	FlyBase	CG43322-PA	name=CG43322-PA
946	1	FlyBase	CG3333-PA	name=Nop60B-PA
947	1	FlyBase	CG1814-PA	name=CG1814-PA
948	1	FlyBase	CG16826-PA	name=CG16826-PA
949	1	FlyBase	CG13279-PA	name=Cyt-b5-r-PA
950	1	FlyBase	CG3590-PA	name=AdSL-PA
951	1	FlyBase	CG8258-PA	name=CCT8-PA
952	1	FlyBase	CG32113-PB
953	1	FlyBase	CG16758-PB	name=CG16758-PB
954	1	FlyBase	CG5433-PA	name=Klc-PA
955	1	FlyBase	CG5931-PA	name=l(3)72Ab-PA
956	1	FlyBase	CG13061-PA	name=Nplp3-PA
957	1	FlyBase	CG7109-PA	name=mts-PA
958	1	FlyBase	CG9127-PA	name=Pfas-PA
959	1	FlyBase	CG17525-PA	name=GstE4-PA
960	1	FlyBase	CG5643-PB	name=wdb-PB
