# Supplementary material for: Cryptochrome interaction networks across different tissues in Drosophila melanogaster
Source: Biol Direct. 2025 Nov 28;20:114. doi: 10.1186/s13062-025-00696-x (PMC12661795; doi:10.1186/s13062-025-00696-x)
Supplement: Supplementary file 19 — Supplementary Material 19 [file 13062_2025_696_MOESM19_ESM.xlsx]

## Sheet: ___data_20201014_F143675_dat_rf
User	Milena Damulewicz
E-mail	milena.damulewicz@uj.edu.pl
Search title	201012 1559 Damulewicz
MS data file	O:\jasio\MGF\Damulewicz 20201014\010091560damu_repo-cryHA-ZT1.mgf
Database	FlyBase 6.22
Timestamp	14 Oct 2020 at 13:34:03 GMT
Type of search	MS/MS Ion Search
Enzyme	Trypsin
Fixed modifications	Methylthio (C)
Variable modifications	Oxidation (M)
Mass values	Monoisotopic
Protein mass	Unrestricted
Peptide mass tolerance	5 ppm
Fragment mass tolerance	0.01 Da
Max missed cleavages	2
Instrument type	HCD
Number of queries	47.294
Significance threshold p<	0.005023
Max. number of families	AUTO
Ions score or expect cut-off	0.05
Min. number of sig. unique sequences	1
Preferred taxonomy	All entries
Show Percolator scores?	no
Family	Member	Database	Accession	Score	Mass	Num. of matches	Num. of significant matches	Num. of sequences	Num. of significant sequences	emPAI	Description
1	1	FlyBase	CG17927-PB	9956	225100	283	261	132	122	11.00	type=protein
1	2	FlyBase	CG17927-PT	9898	224876	282	259	132	121	10.80	type=protein
1	3	FlyBase	CG17927-PD	9891	225090	281	259	131	121	10.77	type=protein
2	1	FlyBase	CG15792-PI	6036	233510	171	147	110	95	5.25	type=protein
2	2	FlyBase	CG15792-PC	6035	227468	171	147	110	95	5.56	type=protein
3	1	FlyBase	CG5125-PB	5288	175017	165	151	75	73	7.82	type=protein
3	2	FlyBase	CG5125-PA	4256	132441	131	121	57	56	8.67	type=protein
4	1	FlyBase	CG7478-PA	4980	42082	135	130	24	23	17.15	type=protein
4	2	FlyBase	CG10067-PA	4254	42130	130	126	24	24	17.01	type=protein
4	3	FlyBase	CG5178-PA	3847	41995	123	118	21	21	11.25	type=protein
4	4	FlyBase	CG4027-PB	2938	42117	94	89	22	22	15.42	type=protein
4	5	FlyBase	CG12051-PA	2763	42119	88	83	20	20	11.17	type=protein
5	1	FlyBase	CG11064-PA	4508	374011	170	152	116	108	2.44	type=protein
6	1	FlyBase	CG3772-PA	4123	62978	115	102	36	34	11.76	type=protein
7	1	FlyBase	CG8986-PA	3633	21675	109	105	6	6	2.18	type=protein
7	2	FlyBase	CG5812-PA	2814	27058	85	82	3	3	0.59	type=protein
8	1	FlyBase	CG9277-PB	3252	50483	94	91	22	22	12.26	type=protein
8	2	FlyBase	CG9359-PA	2212	50298	69	66	16	16	5.31	type=protein
8	3	FlyBase	CG4869-PB	1244	51634	42	41	15	15	3.71	type=protein
9	1	FlyBase	CG5870-PB	3187	268060	98	86	75	64	1.88	type=protein
9	2	FlyBase	CG5870-PA	3139	266173	95	84	73	63	1.86	type=protein
10	1	FlyBase	CG33196-PR	3131	2550469	120	101	105	88	0.16	type=protein
10	2	FlyBase	CG33196-PAA	3053	2184629	118	99	103	86	0.18	type=protein
11	1	FlyBase	CG3481-PC	2959	27809	57	53	17	16	10.06	type=protein
12	1	FlyBase	CG42639-PA	2947	79364	82	80	39	39	7.86	type=protein
13	1	FlyBase	CG4898-PJ	2858	32772	65	61	26	24	30.75	type=protein
13	2	FlyBase	CG4843-PA	1163	32878	35	31	17	16	7.76	type=protein
13	3	FlyBase	CG4843-PC	1141	33099	33	30	16	16	7.63	type=protein
13	4	FlyBase	CG4898-PA	866	29325	28	27	18	18	12.10	type=protein
14	1	FlyBase	CG33950-PAI	2821	439358	105	92	85	78	1.14	type=protein
15	1	FlyBase	CG1977-PA	2819	278914	92	88	78	75	2.32	type=protein
16	1	FlyBase	CG9244-PB	2362	86034	63	59	39	36	5.79	type=protein
17	1	FlyBase	CG1913-PA	2342	50428	49	47	19	19	4.78	type=protein
17	2	FlyBase	CG9476-PA	1736	50486	33	32	15	15	2.80	type=protein
18	1	FlyBase	CG6058-PB	2117	39207	47	46	22	22	10.78	type=protein
18	2	FlyBase	CG6058-PH	1864	39795	45	44	22	22	10.31	type=protein
19	1	FlyBase	CG32019-PH	2099	945836	95	81	90	77	0.41	type=protein
20	1	FlyBase	CG32031-PA	2007	61455	59	55	27	26	6.31	type=protein
21	1	FlyBase	CG11154-PA	1909	54074	49	48	26	25	9.36	type=protein
22	1	FlyBase	CG3523-PA	1880	267657	63	58	54	49	1.24	type=protein
23	1	FlyBase	CG34387-PC	1836	592782	66	60	58	55	0.48	type=protein
24	1	FlyBase	CG1516-PG	1720	131379	61	57	44	43	3.26	type=protein
25	1	FlyBase	CG4264-PE	1700	71317	50	45	29	27	4.57	type=protein
25	2	FlyBase	CG4147-PB	620	72308	20	18	17	16	1.55	type=protein
25	3	FlyBase	CG5436-PA	325	69976	7	6	4	4	0.27	type=protein
26	1	FlyBase	CG5670-PA	1686	116313	57	49	40	37	3.61	type=protein
27	1	FlyBase	CG17654-PB	1650	54506	41	39	19	18	4.07	type=protein
28	1	FlyBase	CG3752-PA	1616	57259	46	43	23	22	5.78	type=protein
29	1	FlyBase	CG7998-PA	1582	35480	39	39	19	19	8.44	type=protein
30	1	FlyBase	CG1242-PA	1568	82044	48	46	34	32	4.47	type=protein
30	2	FlyBase	CG5520-PA	142	90274	8	6	7	5	0.26	type=protein
31	1	FlyBase	CG9042-PC	1402	39095	36	35	19	18	7.59	type=protein
32	1	FlyBase	CG2184-PA	1389	23700	33	32	13	12	32.62	type=protein
33	1	FlyBase	CG3861-PA	1374	51680	46	43	17	15	3.70	type=protein
34	1	FlyBase	CG7920-PA	1267	52189	39	37	14	14	3.28	type=protein
35	1	FlyBase	CG1469-PA	1264	25411	27	26	13	13	7.48	type=protein
36	1	FlyBase	CG6871-PA	1263	57527	27	25	19	18	3.03	type=protein
37	1	FlyBase	CG5939-PB	1262	102369	29	29	24	24	1.70	type=protein
37	2	FlyBase	CG5939-PC	370	74324	13	13	11	11	0.87	type=protein
38	1	FlyBase	CG7254-PA	1254	97257	49	40	34	29	3.02	type=protein
39	1	FlyBase	CG7107-PG	1227	47320	49	42	27	23	6.75	type=protein
39	2	FlyBase	CG7107-PO	1145	47460	47	40	26	22	6.67	type=protein
40	1	FlyBase	CG8893-PA	1212	35485	30	29	15	14	5.63	type=protein
40	2	FlyBase	CG12055-PA	912	35466	25	25	15	15	6.46	type=protein
41	1	FlyBase	CG7070-PA	1193	57818	36	32	22	22	5.19	type=protein
42	1	FlyBase	CG3359-PB	1192	91310	48	42	27	25	2.83	type=protein
43	1	FlyBase	CG5320-PA	1113	62819	38	32	26	24	5.55	type=protein
44	1	FlyBase	CG7145-PA	1087	64086	31	30	21	21	2.99	type=protein
45	1	FlyBase	CG15848-PA	1078	21864	38	35	17	15	24.56	type=protein
46	1	FlyBase	CG1618-PA	1065	82871	41	33	31	27	2.96	type=protein
46	2	FlyBase	CG33101-PA	198	83704	12	9	11	9	0.58	type=protein
47	1	FlyBase	CG9812-PB	1054	24469	19	19	7	7	2.31	type=protein
48	1	FlyBase	CG11661-PI	1054	123508	34	31	29	26	1.52	type=protein
48	2	FlyBase	CG11661-PH	1004	114289	34	30	29	25	1.62	type=protein
50	1	FlyBase	CG6803-PB	997	41641	38	33	24	20	7.34	type=protein
50	2	FlyBase	CG6803-PD	925	36177	37	32	23	19	9.18	type=protein
50	3	FlyBase	CG6803-PI	606	26631	28	25	18	16	13.42	type=protein
51	1	FlyBase	CG3612-PA	997	59568	29	28	20	19	3.12	type=protein
52	1	FlyBase	CG1743-PC	970	41830	38	27	17	14	3.51	type=protein
53	1	FlyBase	CG12233-PA	967	38836	29	28	18	18	8.69	type=protein
54	1	FlyBase	CG5390-PA	964	45711	33	29	19	16	4.74	type=protein
55	1	FlyBase	CG4600-PA	951	41860	24	24	18	18	5.75	type=protein
56	1	FlyBase	CG3725-PA	944	110231	34	31	28	27	2.16	type=protein
57	1	FlyBase	CG17246-PB	941	72757	23	23	17	17	1.84	type=protein
58	1	FlyBase	CG17369-PB	925	54745	25	23	16	14	2.17	type=protein
59	1	FlyBase	CG4389-PA	923	84390	29	27	23	21	2.01	type=protein
60	1	FlyBase	CG5711-PA	915	41205	25	21	15	14	5.28	type=protein
61	1	FlyBase	CG18102-PL	911	98769	34	31	26	24	2.18	type=protein
62	1	FlyBase	CG5962-PA	904	45276	32	30	21	21	8.30	type=protein
63	1	FlyBase	CG8472-PA	879	16800	23	21	11	11	39.89	type=protein
64	1	FlyBase	CG7088-PB	876	45880	24	21	18	17	3.76	type=protein
65	1	FlyBase	CG4104-PA	856	91858	28	26	23	23	2.02	type=protein
66	1	FlyBase	CG17870-PD	845	28302	24	22	12	11	6.93	type=protein
66	2	FlyBase	CG31196-PA	727	29918	24	19	13	9	3.65	type=protein
66	3	FlyBase	CG17870-PB	726	28357	24	22	12	11	6.93	type=protein
67	1	FlyBase	CG7470-PA	838	84499	25	22	19	17	1.46	type=protein
68	1	FlyBase	CG8280-PA	805	50505	26	24	12	11	1.96	type=protein
68	2	FlyBase	CG1873-PA	634	50952	22	19	13	10	1.48	type=protein
69	1	FlyBase	CG3127-PA	803	44064	23	22	14	14	3.61	type=protein
70	1	FlyBase	CG8193-PA	802	79465	27	23	22	18	1.74	type=protein
71	1	FlyBase	CG12101-PA	777	60863	18	18	15	15	1.83	type=protein
72	1	FlyBase	CG4094-PA	774	53772	24	22	18	17	3.10	type=protein
73	1	FlyBase	CG12403-PA	773	68608	26	23	18	17	2.42	type=protein
73	2	FlyBase	CG3762-PA	633	68488	18	18	15	15	1.85	type=protein
74	1	FlyBase	CG11949-PA	760	184378	21	19	21	19	0.55	type=protein
75	1	FlyBase	CG7178-PC	752	24780	26	23	15	15	11.57	type=protein
75	2	FlyBase	CG7178-PD	579	24454	27	23	17	16	14.44	type=protein
75	3	FlyBase	CG7178-PA	479	24520	23	20	15	15	11.86	type=protein
75	4	FlyBase	CG7178-PB	401	24502	21	18	13	13	8.15	type=protein
76	1	FlyBase	CG5028-PA	746	44587	17	17	10	10	1.57	type=protein
77	1	FlyBase	CG8322-PD	723	122156	26	24	23	21	1.07	type=protein
78	1	FlyBase	CG4376-PA	720	104203	26	23	23	21	1.44	type=protein
79	1	FlyBase	CG9280-PA	719	118907	23	19	20	17	0.83	type=protein
80	1	FlyBase	CG11876-PA	713	39556	18	18	12	12	2.58	type=protein
81	1	FlyBase	CG14752-PA	712	13070	77	54	4	4	2.52	type=protein
82	1	FlyBase	CG17903-PA	691	11819	19	18	9	9	31.79	type=protein
83	1	FlyBase	CG1065-PA	685	34689	18	18	9	9	2.35	type=protein
84	1	FlyBase	CG2238-PA	669	95226	23	22	17	16	1.03	type=protein
85	1	FlyBase	CG1640-PB	667	64374	23	22	15	14	1.85	type=protein
86	1	FlyBase	CG42667-PB	653	116793	24	21	20	17	0.85	type=protein
87	1	FlyBase	CG11963-PA	648	55095	19	18	12	11	1.70	type=protein
88	1	FlyBase	CG4233-PA	644	47477	22	20	17	17	3.51	type=protein
89	1	FlyBase	CG8251-PA	641	62530	18	18	12	12	1.40	type=protein
90	1	FlyBase	CG1668-PA	636	17093	15	15	8	8	10.32	type=protein
91	1	FlyBase	CG6588-PC	623	73130	18	16	15	13	1.24	type=protein
92	1	FlyBase	CG16944-PA	621	33072	25	22	15	15	6.61	type=protein
93	1	FlyBase	CG1259-PB	616	24264	13	12	7	7	2.33	type=protein
94	1	FlyBase	CG3244-PA	603	26790	21	19	14	13	6.63	type=protein
95	1	FlyBase	CG6783-PB	596	14539	18	18	7	7	8.71	type=protein
96	1	FlyBase	CG10233-PA	588	22954	12	12	8	8	4.13	type=protein
97	1	FlyBase	CG11276-PA	584	29208	19	18	13	13	6.45	type=protein
98	1	FlyBase	CG7430-PA	583	53465	14	13	10	9	1.20	type=protein
99	1	FlyBase	CG9355-PA	582	78521	27	26	12	12	1.24	type=protein
99	2	FlyBase	CG15013-PB	286	66712	12	11	7	7	0.66	type=protein
100	1	FlyBase	CG8542-PA	578	74204	21	18	20	17	1.63	type=protein
101	1	FlyBase	CG10120-PA	573	85049	17	17	12	12	0.91	type=protein
102	1	FlyBase	CG1330-PA	573	21327	14	13	11	10	6.07	type=protein
103	1	FlyBase	CG6186-PA	572	72732	24	20	23	19	2.01	type=protein
104	1	FlyBase	CG7176-PA	569	46953	22	20	19	17	3.59	type=protein
105	1	FlyBase	CG6439-PA	569	40632	20	19	12	12	2.46	type=protein
106	1	FlyBase	CG3201-PA	568	16695	18	17	8	8	6.33	type=protein
107	1	FlyBase	CG33103-PE	567	322353	25	20	21	17	0.25	type=protein
108	1	FlyBase	CG8036-PB	565	68541	18	16	12	11	0.97	type=protein
109	1	FlyBase	CG2151-PA	559	53603	17	16	14	14	2.00	type=protein
110	1	FlyBase	CG6686-PA	553	112599	24	23	19	19	1.04	type=protein
111	1	FlyBase	CG12262-PA	549	46118	24	23	18	17	3.73	type=protein
112	1	FlyBase	CG10045-PA	543	23989	15	14	8	7	2.38	type=protein
112	2	FlyBase	CG18548-PA	67	24669	5	4	2	2	0.40	type=protein
113	1	FlyBase	CG8900-PB	531	17647	18	16	12	10	15.82	type=protein
114	1	FlyBase	CG16858-PA	531	194487	13	11	12	10	0.24	type=protein
115	1	FlyBase	CG42344-PD	523	201971	19	16	17	15	0.37	type=protein
116	1	FlyBase	CG43443-PI	522	79703	17	16	16	15	1.21	type=protein
117	1	FlyBase	CG16885-PA	519	28762	18	16	11	10	3.29	type=protein
118	1	FlyBase	CG7433-PB	514	54872	22	20	17	16	2.42	type=protein
119	1	FlyBase	CG5889-PA	513	69148	17	15	15	13	1.21	type=protein
120	1	FlyBase	CG1780-PA	511	48758	16	14	12	11	1.59	type=protein
120	2	FlyBase	CG5210-PA	427	50599	14	14	11	11	1.50	type=protein
121	1	FlyBase	CG6702-PA	511	35787	17	13	12	9	2.64	type=protein
123	1	FlyBase	CG4115-PA	505	25729	19	17	10	10	4.07	type=protein
123	2	FlyBase	CG6055-PA	422	25282	12	12	7	7	2.18	type=protein
124	1	FlyBase	CG5596-PA	505	17706	13	13	6	6	3.07	type=protein
124	2	FlyBase	CG5596-PB	503	17651	16	13	6	6	3.10	type=protein
125	1	FlyBase	CG2216-PA	502	23269	14	13	7	6	2.50	type=protein
126	1	FlyBase	CG32017-PB	490	55386	13	10	12	9	0.98	type=protein
127	1	FlyBase	CG5362-PA	489	36174	14	14	9	9	1.84	type=protein
128	1	FlyBase	CG1019-PA	478	55376	14	14	13	13	1.69	type=protein
128	2	FlyBase	CG42309-PB	302	54881	7	6	4	3	0.26	type=protein
129	1	FlyBase	CG9012-PA	475	192573	17	15	17	15	0.39	type=protein
130	1	FlyBase	CG1883-PD	471	22156	17	17	11	11	6.90	type=protein
131	1	FlyBase	CG6988-PA	470	55976	18	14	16	13	1.66	type=protein
132	1	FlyBase	CG14994-PB	469	58334	16	13	10	8	0.78	type=protein
133	1	FlyBase	CG3661-PA	468	15019	12	12	6	6	8.10	type=protein
134	1	FlyBase	CG8770-PA	463	38954	17	15	11	10	2.65	type=protein
135	1	FlyBase	CG18076-PA	455	628949	17	15	17	15	0.11	type=protein
135	2	FlyBase	CG18076-PH	373	991748	16	14	16	14	0.06	type=protein
136	1	FlyBase	CG4260-PA	454	106197	14	13	14	13	0.68	type=protein
137	1	FlyBase	CG1633-PB	448	21908	10	10	8	8	3.60	type=protein
138	1	FlyBase	CG6917-PA	444	61409	11	11	10	10	0.99	type=protein
139	1	FlyBase	CG7010-PA	439	44232	15	14	10	10	2.14	type=protein
140	1	FlyBase	CG31618-PA	438	13355	9	9	4	4	2.45	type=protein
140	2	FlyBase	CG5499-PA	126	14972	5	5	4	4	2.02	type=protein
141	1	FlyBase	CG3922-PB	435	15321	13	13	7	7	7.68	type=protein
142	1	FlyBase	CG33868-PA	434	13688	9	9	4	4	3.53	type=protein
143	1	FlyBase	CG5695-PH	434	145766	18	18	17	17	0.64	type=protein
144	1	FlyBase	CG3620-PA	429	125749	12	10	9	8	0.35	type=protein
145	1	FlyBase	CG8996-PA	426	34252	14	12	14	12	3.34	type=protein
146	1	FlyBase	CG5214-PA	424	50122	11	11	8	8	1.31	type=protein
147	1	FlyBase	CG8329-PA	423	28238	12	10	6	6	1.44	type=protein
148	1	FlyBase	CG4169-PA	418	45526	14	11	11	10	1.52	type=protein
149	1	FlyBase	CG16820-PA	417	33402	12	10	8	7	1.41	type=protein
150	1	FlyBase	CG10237-PA	416	35312	12	11	10	9	1.92	type=protein
151	1	FlyBase	CG4609-PA	413	47306	13	11	9	8	1.04	type=protein
152	1	FlyBase	CG1417-PE	409	77613	14	13	12	11	0.82	type=protein
153	1	FlyBase	CG1782-PA	409	131734	12	11	9	8	0.29	type=protein
154	1	FlyBase	CG3595-PA	407	19988	12	12	7	7	5.52	type=protein
155	1	FlyBase	CG4145-PC	405	175159	6	5	3	2	0.05	type=protein
156	1	FlyBase	CG9916-PA	405	24880	16	14	9	8	5.35	type=protein
156	2	FlyBase	CG1866-PA	129	112867	6	5	5	5	0.21	type=protein
157	1	FlyBase	CG5023-PA	397	19150	6	6	5	5	1.95	type=protein
158	1	FlyBase	CG14792-PA	394	30255	8	8	7	7	1.63	type=protein
159	1	FlyBase	CG4464-PD	388	17372	18	15	13	12	21.11	type=protein
160	1	FlyBase	CG8884-PF	385	35473	18	16	12	10	2.26	type=protein
161	1	FlyBase	CG5261-PB	385	54402	16	14	11	10	1.53	type=protein
162	1	FlyBase	CG14648-PA	378	59890	12	12	11	11	1.17	type=protein
163	1	FlyBase	CG16884-PA	377	29776	17	14	9	9	2.55	type=protein
164	1	FlyBase	CG15811-PA	372	68405	15	12	13	10	0.97	type=protein
165	1	FlyBase	CG12532-PA	366	101759	14	12	13	11	0.58	type=protein
166	1	FlyBase	CG1088-PB	365	26158	10	10	8	8	2.59	type=protein
167	1	FlyBase	CG2331-PA	360	89401	19	15	16	12	0.76	type=protein
168	1	FlyBase	CG4422-PA	360	50147	12	11	11	10	1.52	type=protein
169	1	FlyBase	CG7977-PA	359	29445	9	8	6	5	1.35	type=protein
170	1	FlyBase	CG8905-PA	358	24782	13	8	7	4	0.96	type=protein
171	1	FlyBase	CG17291-PA	358	65934	10	10	7	7	0.57	type=protein
172	1	FlyBase	CG14206-PB	357	17867	8	8	5	5	2.20	type=protein
173	1	FlyBase	CG5873-PA	356	86013	16	12	14	10	0.80	type=protein
174	1	FlyBase	CG2981-PA	353	17145	10	10	3	3	2.37	type=protein
175	1	FlyBase	CG9894-PB	351	15497	5	5	3	3	1.22	type=protein
176	1	FlyBase	CG30092-PF	351	320690	16	10	14	8	0.11	type=protein
177	1	FlyBase	CG2171-PA	351	38283	11	10	8	7	1.16	type=protein
178	1	FlyBase	CG11793-PA	349	15919	10	10	7	7	5.21	type=protein
179	1	FlyBase	CG18069-PA	343	55953	10	10	9	9	0.97	type=protein
180	1	FlyBase	CG2718-PC	340	44690	13	12	12	11	1.81	type=protein
181	1	FlyBase	CG5502-PA	339	45090	14	12	11	9	1.32	type=protein
182	1	FlyBase	CG15007-PA	337	12588	5	5	2	2	0.93	type=protein
183	1	FlyBase	CG13935-PA	336	21239	6	6	4	4	1.19	type=protein
183	2	FlyBase	CG7076-PA	101	18892	2	2	2	2	0.55	type=protein
184	1	FlyBase	CG3139-PA	336	53548	14	13	11	10	1.20	type=protein
185	1	FlyBase	CG17489-PA	332	34200	12	11	8	7	1.36	type=protein
186	1	FlyBase	CG2297-PA	326	16080	11	11	7	7	5.06	type=protein
187	1	FlyBase	CG4696-PA	325	20269	10	10	7	7	3.20	type=protein
188	1	FlyBase	CG2168-PA	323	30505	9	9	8	8	2.00	type=protein
189	1	FlyBase	CG6050-PA	322	54372	10	9	9	9	1.01	type=protein
190	1	FlyBase	CG1411-PA	322	64941	14	11	11	9	0.79	type=protein
191	1	FlyBase	CG9429-PA	322	47055	8	8	6	6	0.71	type=protein
192	1	FlyBase	CG4581-PA	320	50931	12	11	11	11	1.48	type=protein
193	1	FlyBase	CG10211-PA	318	157259	8	8	8	8	0.24	type=protein
194	1	FlyBase	CG7113-PA	318	26980	11	9	8	7	2.46	type=protein
195	1	FlyBase	CG11198-PA	317	279571	12	11	12	11	0.18	type=protein
196	1	FlyBase	CG8332-PA	317	17026	19	14	7	7	10.50	type=protein
197	1	FlyBase	CG42314-PK	316	131146	11	8	9	6	0.25	type=protein
198	1	FlyBase	CG8050-PA	316	13567	7	6	5	4	2.38	type=protein
199	1	FlyBase	CG9579-PA	314	35752	8	8	8	8	1.56	type=protein
200	1	FlyBase	CG14207-PB	312	21764	10	9	6	5	1.61	type=protein
201	1	FlyBase	CG4634-PA	309	38099	12	10	11	10	2.01	type=protein
202	1	FlyBase	CG6180-PA	306	28964	8	6	6	5	1.06	type=protein
203	1	FlyBase	CG5177-PA	300	31280	11	10	8	7	1.55	type=protein
204	1	FlyBase	CG3937-PA	300	240457	16	12	13	9	0.17	type=protein
205	1	FlyBase	CG1721-PA	299	28601	10	9	8	7	2.22	type=protein
205	2	FlyBase	CG17645-PA	106	33310	3	3	3	3	0.46	type=protein
206	1	FlyBase	CG3379-PA	298	11374	11	11	6	6	11.63	type=protein
207	1	FlyBase	CG4307-PA	298	22454	9	7	7	5	1.53	type=protein
208	1	FlyBase	CG9819-PA	296	64888	9	9	9	9	0.79	type=protein
209	1	FlyBase	CG3902-PA	296	45521	10	9	8	7	0.91	type=protein
210	1	FlyBase	CG4001-PA	294	106407	13	12	11	10	0.55	type=protein
211	1	FlyBase	CG11001-PA	294	11705	7	7	5	5	4.82	type=protein
212	1	FlyBase	CG11089-PA	292	63698	9	9	9	9	0.81	type=protein
213	1	FlyBase	CG6030-PB	292	20234	8	8	6	6	2.44	type=protein
214	1	FlyBase	CG6779-PA	292	27638	13	12	9	9	2.91	type=protein
215	1	FlyBase	CG5920-PA	290	29065	12	11	11	10	3.22	type=protein
216	1	FlyBase	CG2520-PC	289	81123	7	6	6	5	0.30	type=protein
217	1	FlyBase	CG2239-PA	288	21775	9	8	7	7	2.82	type=protein
218	1	FlyBase	CG1744-PA	288	152667	11	9	11	9	0.28	type=protein
219	1	FlyBase	CG4800-PA	287	19763	5	5	4	4	1.87	type=protein
220	1	FlyBase	CG33113-PH	287	65450	9	9	9	9	0.79	type=protein
221	1	FlyBase	CG5020-PA	286	189823	16	10	16	10	0.25	type=protein
222	1	FlyBase	CG6287-PA	281	35489	13	10	9	8	1.57	type=protein
223	1	FlyBase	CG16935-PA	280	39362	9	9	8	8	1.35	type=protein
224	1	FlyBase	CG14996-PB	277	20815	7	7	7	7	3.04	type=protein
225	1	FlyBase	CG7971-PA	276	122818	8	5	7	4	0.15	type=protein
226	1	FlyBase	CG7380-PA	276	10294	6	5	3	3	3.87	type=protein
227	1	FlyBase	CG2082-PG	271	40288	10	7	10	7	1.08	type=protein
228	1	FlyBase	CG6767-PB	270	43129	7	7	6	6	0.79	type=protein
229	1	FlyBase	CG8983-PA	268	55612	11	10	10	9	0.98	type=protein
230	1	FlyBase	CG4254-PA	267	17372	15	14	10	10	12.73	type=protein
231	1	FlyBase	CG30101-PA	266	38249	18	15	14	12	2.73	type=protein
232	1	FlyBase	CG17127-PA	266	10802	6	4	4	3	2.13	type=protein
233	1	FlyBase	CG7490-PA	266	34273	7	6	6	5	0.84	type=protein
234	1	FlyBase	CG6084-PA	265	36130	12	11	10	9	1.85	type=protein
235	1	FlyBase	CG3989-PA	262	47620	11	9	9	8	1.03	type=protein
236	1	FlyBase	CG4998-PA	260	96181	9	8	8	7	0.36	type=protein
237	1	FlyBase	CG7434-PA	260	30638	6	5	5	4	0.73	type=protein
238	1	FlyBase	CG13026-PB	256	13120	5	5	2	2	0.88	type=protein
239	1	FlyBase	CG8256-PC	256	80969	6	5	5	4	0.23	type=protein
240	1	FlyBase	CG11473-PA	255	99943	5	5	4	4	0.24	type=protein
241	1	FlyBase	CG9512-PA	255	69164	7	6	6	5	0.36	type=protein
242	1	FlyBase	CG11051-PA	249	9452	9	8	4	4	4.62	type=protein
243	1	FlyBase	CG3186-PB	248	17856	12	9	8	6	4.09	type=protein
244	1	FlyBase	CG3985-PA	248	57932	7	6	5	5	0.44	type=protein
245	1	FlyBase	CG8863-PA	245	45753	7	7	6	6	0.74	type=protein
246	1	FlyBase	CG11267-PA	244	11009	8	8	7	7	12.60	type=protein
247	1	FlyBase	CG5271-PA	244	18113	7	7	5	5	2.15	type=protein
248	1	FlyBase	CG5867-PA	244	29723	13	9	6	6	1.68	type=protein
249	1	FlyBase	CG1803-PA	243	33669	10	9	10	9	2.07	type=protein
250	1	FlyBase	CG31705-PA	242	67537	3	3	2	2	0.13	type=protein
251	1	FlyBase	CG7461-PB	241	68601	12	10	12	10	0.85	type=protein
252	1	FlyBase	CG7765-PA	240	110791	5	5	5	5	0.21	type=protein
253	1	FlyBase	CG17759-PD	239	41591	9	8	7	6	0.83	type=protein
254	1	FlyBase	CG6647-PA	239	30531	9	8	7	7	1.61	type=protein
255	1	FlyBase	CG9577-PA	236	34072	4	4	3	3	0.45	type=protein
256	1	FlyBase	CG9572-PA	234	49529	8	6	7	5	0.53	type=protein
257	1	FlyBase	CG2207-PF	233	18812	3	3	3	3	0.94	type=protein
258	1	FlyBase	CG11390-PA	233	14715	8	7	6	5	3.06	type=protein
259	1	FlyBase	CG13049-PA	232	17373	6	5	3	2	0.61	type=protein
260	1	FlyBase	CG15862-PA	232	42767	9	7	9	7	0.99	type=protein
261	1	FlyBase	CG5119-PC	232	70066	7	6	6	5	0.35	type=protein
262	1	FlyBase	CG9390-PA	230	76540	14	11	11	9	0.64	type=protein
263	1	FlyBase	CG6092-PA	230	28081	9	9	7	7	1.84	type=protein
264	1	FlyBase	CG43479-PB	229	109675	4	4	4	4	0.17	type=protein
265	1	FlyBase	CG1489-PA	228	45966	7	6	5	5	0.58	type=protein
265	2	FlyBase	CG5289-PA	204	49431	7	6	5	5	0.53	type=protein
265	3	FlyBase	CG16916-PA	127	47061	6	4	4	3	0.31	type=protein
265	4	FlyBase	CG10370-PA	75	47961	4	3	3	2	0.19	type=protein
266	1	FlyBase	CG18428-PA	228	16861	8	8	6	6	4.59	type=protein
267	1	FlyBase	CG2767-PA	228	36977	12	8	10	8	1.48	type=protein
268	1	FlyBase	CG30084-PN	228	138386	11	8	9	8	0.28	type=protein
268	2	FlyBase	CG30084-PF	217	239802	10	8	9	8	0.15	type=protein
269	1	FlyBase	CG10363-PA	226	168990	7	7	6	6	0.16	type=protein
270	1	FlyBase	CG7834-PA	226	27247	10	9	8	8	2.42	type=protein
271	1	FlyBase	CG6416-PF	224	44443	15	11	8	7	1.13	type=protein
272	1	FlyBase	CG9503-PA	223	69463	9	7	8	6	0.44	type=protein
273	1	FlyBase	CG4067-PA	222	100116	8	8	8	8	0.40	type=protein
274	1	FlyBase	CG16936-PA	222	25391	7	5	6	5	1.28	type=protein
275	1	FlyBase	CG4651-PA	220	25028	7	7	6	6	1.73	type=protein
276	1	FlyBase	CG9331-PA	220	39794	6	6	6	6	0.88	type=protein
277	1	FlyBase	CG31794-PA	220	65841	5	4	3	2	0.14	type=protein
278	1	FlyBase	CG6663-PA	219	41013	4	4	4	4	0.51	type=protein
279	1	FlyBase	CG8430-PA	218	46334	6	4	6	4	0.44	type=protein
280	1	FlyBase	CG3967-PC	218	50667	5	5	5	5	0.52	type=protein
281	1	FlyBase	CG7057-PA	218	50054	8	5	7	5	0.52	type=protein
282	1	FlyBase	CG4685-PA	217	55307	12	9	12	9	0.99	type=protein
283	1	FlyBase	CG4769-PA	216	33835	8	7	7	6	1.10	type=protein
284	1	FlyBase	CG9075-PA	216	46171	10	9	9	8	1.07	type=protein
285	1	FlyBase	CG42734-PAA	215	1278589	14	13	12	11	0.04	type=protein
285	2	FlyBase	CG1651-PB	63	171624	3	3	3	3	0.08	type=protein
286	1	FlyBase	CG4598-PA	214	31112	5	4	4	3	0.50	type=protein
287	1	FlyBase	CG33138-PA	212	79290	10	9	9	8	0.53	type=protein
288	1	FlyBase	CG7808-PC	212	23837	6	5	6	5	1.40	type=protein
289	1	FlyBase	CG1725-PA	211	103268	8	6	6	5	0.23	type=protein
290	1	FlyBase	CG1106-PB	209	88504	8	8	8	8	0.47	type=protein
291	1	FlyBase	CG4347-PA	208	58900	13	9	11	7	0.65	type=protein
292	1	FlyBase	CG2342-PA	208	19488	5	5	4	4	1.34	type=protein
293	1	FlyBase	CG18815-PA	207	23240	4	3	4	3	0.72	type=protein
294	1	FlyBase	CG9485-PA	207	175032	9	7	8	7	0.18	type=protein
295	1	FlyBase	CG7283-PA	207	24396	6	4	4	3	0.67	type=protein
296	1	FlyBase	CG6459-PA	206	29187	4	4	2	2	0.33	type=protein
297	1	FlyBase	CG1507-PA	206	31069	5	4	5	4	0.71	type=protein
298	1	FlyBase	CG8604-PA	205	65954	7	6	6	5	0.38	type=protein
299	1	FlyBase	CG7597-PB	205	128577	7	7	6	6	0.22	type=protein
300	1	FlyBase	CG15693-PA	204	13571	6	6	3	3	1.49	type=protein
301	1	FlyBase	CG3011-PA	204	59087	11	10	10	10	1.04	type=protein
302	1	FlyBase	CG9297-PA	203	103930	7	5	6	5	0.23	type=protein
303	1	FlyBase	CG13432-PA	202	45947	3	3	3	3	0.32	type=protein
304	1	FlyBase	CG11765-PA	202	24879	12	11	9	8	3.54	type=protein
305	1	FlyBase	CG3074-PB	202	49859	8	8	7	7	0.81	type=protein
306	1	FlyBase	CG2621-PD	202	114838	6	5	5	4	0.16	type=protein
307	1	FlyBase	CG15650-PA	201	16566	6	5	4	4	1.73	type=protein
308	1	FlyBase	CG5945-PA	200	28681	6	5	6	5	1.08	type=protein
309	1	FlyBase	CG4046-PA	199	16856	11	10	8	8	6.15	type=protein
310	1	FlyBase	CG8759-PB	199	23007	4	4	3	3	0.72	type=protein
311	1	FlyBase	CG12120-PA	198	44036	5	5	4	4	0.46	type=protein
312	1	FlyBase	CG4379-PB	197	40951	7	7	7	7	1.05	type=protein
313	1	FlyBase	CG9674-PA	197	233630	12	10	12	10	0.20	type=protein
314	1	FlyBase	CG15093-PB	197	34183	6	5	5	4	0.85	type=protein
315	1	FlyBase	CG1341-PA	197	48833	7	6	7	6	0.68	type=protein
316	1	FlyBase	CG10701-PA	196	75360	8	6	7	5	0.32	type=protein
317	1	FlyBase	CG45076-PA	196	68647	8	8	7	7	0.54	type=protein
317	2	FlyBase	CG45077-PA	173	14409	6	5	6	5	3.18	type=protein
317	3	FlyBase	CG45076-PE	146	38915	6	6	5	5	0.71	type=protein
317	4	FlyBase	CG45078-PA	59	18825	3	3	3	3	0.94	type=protein
318	1	FlyBase	CG10863-PA	196	36611	7	7	6	6	1.23	type=protein
319	1	FlyBase	CG45110-PA	195	38515	9	8	7	6	0.92	type=protein
320	1	FlyBase	CG12473-PE	195	138109	9	5	9	5	0.17	type=protein
321	1	FlyBase	CG5014-PA	193	26938	4	4	3	3	0.59	type=protein
322	1	FlyBase	CG9261-PC	193	37627	8	7	7	6	1.18	type=protein
323	1	FlyBase	CG14296-PA	192	41612	5	4	5	4	0.50	type=protein
324	1	FlyBase	CG3283-PA	192	34317	11	8	9	6	1.08	type=protein
325	1	FlyBase	CG17521-PC	192	25925	8	7	7	6	1.63	type=protein
326	1	FlyBase	CG18285-PA	192	25092	4	4	4	4	0.95	type=protein
327	1	FlyBase	CG17248-PA	192	18764	3	3	3	3	0.94	type=protein
328	1	FlyBase	CG5590-PA	190	44556	7	7	5	5	0.60	type=protein
329	1	FlyBase	CG32694-PB	190	38054	4	4	4	4	0.55	type=protein
330	1	FlyBase	CG13047-PB	188	16666	3	3	2	2	0.65	type=protein
331	1	FlyBase	CG16712-PA	188	9067	4	4	3	3	2.82	type=protein
332	1	FlyBase	CG13627-PA	187	77088	9	9	6	6	0.39	type=protein
333	1	FlyBase	CG5973-PA	187	36384	6	5	6	5	0.78	type=protein
334	1	FlyBase	CG7610-PA	184	33034	7	7	6	6	1.14	type=protein
335	1	FlyBase	CG6598-PA	184	40915	4	4	3	3	0.36	type=protein
336	1	FlyBase	CG8922-PA	184	25694	5	4	4	4	0.92	type=protein
337	1	FlyBase	CG8627-PB	183	9551	4	4	3	3	2.60	type=protein
338	1	FlyBase	CG31713-PA	182	16707	6	6	5	5	2.45	type=protein
339	1	FlyBase	CG12013-PA	182	18802	7	5	5	5	2.03	type=protein
340	1	FlyBase	CG7378-PA	182	23560	4	4	3	3	0.70	type=protein
341	1	FlyBase	CG42724-PC	180	129854	11	8	9	7	0.26	type=protein
342	1	FlyBase	CG5355-PA	179	86671	8	5	7	4	0.22	type=protein
343	1	FlyBase	CG3314-PA	179	30851	8	7	8	7	1.59	type=protein
344	1	FlyBase	CG3210-PA	178	82975	8	7	8	7	0.43	type=protein
345	1	FlyBase	CG9686-PA	178	17734	3	3	2	2	0.60	type=protein
346	1	FlyBase	CG5288-PC	177	54644	9	8	7	6	0.59	type=protein
347	1	FlyBase	CG10071-PA	177	8915	7	5	3	2	2.95	type=protein
348	1	FlyBase	CG1915-PS	176	1764231	9	8	8	7	0.02	type=protein
349	1	FlyBase	CG5844-PA	176	41869	2	2	2	2	0.22	type=protein
350	1	FlyBase	CG1404-PB	175	24877	8	8	6	6	1.74	type=protein
351	1	FlyBase	CG7217-PA	175	20067	7	5	4	4	1.29	type=protein
352	1	FlyBase	CG4265-PA	174	25972	5	5	4	4	0.90	type=protein
353	1	FlyBase	CG9553-PA	174	13899	3	3	3	3	1.44	type=protein
354	1	FlyBase	CG5840-PA	174	28266	6	5	5	4	1.09	type=protein
355	1	FlyBase	CG9518-PA	174	78793	6	6	5	5	0.31	type=protein
356	1	FlyBase	CG7073-PA	173	21889	5	5	4	4	1.14	type=protein
357	1	FlyBase	CG6341-PB	173	24278	5	5	5	5	1.36	type=protein
358	1	FlyBase	CG17337-PA	173	53452	9	8	8	7	0.74	type=protein
359	1	FlyBase	CG16765-PD	172	61432	5	4	5	4	0.32	type=protein
360	1	FlyBase	CG11382-PB	171	52548	6	5	4	3	0.27	type=protein
361	1	FlyBase	CG11522-PA	171	27727	4	4	4	4	0.83	type=protein
362	1	FlyBase	CG6141-PA	170	21516	7	7	6	6	2.88	type=protein
363	1	FlyBase	CG3724-PA	169	52871	4	3	4	3	0.27	type=protein
364	1	FlyBase	CG32490-PAA	169	14842	2	2	1	1	0.32	type=protein
365	1	FlyBase	CG2150-PA	169	17466	5	4	2	1	0.27	type=protein
366	1	FlyBase	CG6455-PC	168	82148	7	7	7	7	0.43	type=protein
367	1	FlyBase	CG42341-PAA	168	42754	6	6	6	6	0.80	type=protein
368	1	FlyBase	CG1648-PA	168	23839	5	4	5	4	1.01	type=protein
369	1	FlyBase	CG1976-PB	167	130245	2	2	2	2	0.07	type=protein
370	1	FlyBase	CG6944-PA	167	71349	7	5	6	5	0.34	type=protein
371	1	FlyBase	CG1963-PA	166	21192	3	3	3	3	0.80	type=protein
372	1	FlyBase	CG6778-PA	165	76400	5	5	5	5	0.32	type=protein
373	1	FlyBase	CG2852-PA	165	22185	4	3	4	3	0.76	type=protein
374	1	FlyBase	CG8663-PA	164	36497	7	4	5	3	0.58	type=protein
375	1	FlyBase	CG14095-PA	163	16028	5	4	3	3	1.18	type=protein
376	1	FlyBase	CG31617-PA	163	26389	5	5	4	4	0.88	type=protein
377	1	FlyBase	CG11654-PA	162	47842	3	3	2	2	0.19	type=protein
378	1	FlyBase	CG7875-PA	161	143101	4	4	2	2	0.06	type=protein
379	1	FlyBase	CG17876-PA	160	54160	4	3	3	2	0.17	type=protein
380	1	FlyBase	CG6028-PA	160	32457	4	4	4	4	0.68	type=protein
381	1	FlyBase	CG6603-PA	160	88906	6	4	6	4	0.21	type=protein
382	1	FlyBase	CG8201-PH	160	107970	7	5	7	5	0.22	type=protein
383	1	FlyBase	CG4087-PA	159	11552	3	2	3	2	1.04	type=protein
384	1	FlyBase	CG4463-PA	157	20708	4	4	3	3	0.83	type=protein
385	1	FlyBase	CG7820-PA	157	30256	5	5	4	4	0.74	type=protein
386	1	FlyBase	CG10377-PA	156	44926	2	2	2	2	0.21	type=protein
387	1	FlyBase	CG3800-PA	156	18431	7	5	6	5	2.09	type=protein
388	1	FlyBase	CG4577-PA	156	48989	4	4	4	4	0.41	type=protein
389	1	FlyBase	CG7415-PB	155	82162	6	3	6	3	0.17	type=protein
390	1	FlyBase	CG14637-PA	153	69904	8	5	8	5	0.35	type=protein
391	1	FlyBase	CG4494-PA	153	10164	4	4	3	3	2.32	type=protein
392	1	FlyBase	CG1821-PA	153	14570	7	7	7	7	6.31	type=protein
393	1	FlyBase	CG4533-PA	153	21296	4	4	4	4	1.19	type=protein
394	1	FlyBase	CG10672-PA	153	33781	5	5	5	5	0.86	type=protein
395	1	FlyBase	CG16932-PB	152	132214	7	6	7	6	0.21	type=protein
395	2	FlyBase	CG6562-PB	47	135617	2	2	2	2	0.06	type=protein
396	1	FlyBase	CG2668-PA	152	37842	5	4	4	4	0.56	type=protein
397	1	FlyBase	CG10077-PA	152	88431	6	5	6	5	0.27	type=protein
397	2	FlyBase	CG10777-PB	110	100632	3	3	3	3	0.13	type=protein
397	3	FlyBase	CG10279-PA	97	78867	3	3	3	3	0.17	type=protein
397	4	FlyBase	CG9748-PA	44	85305	3	2	2	2	0.10	type=protein
398	1	FlyBase	CG10602-PD	151	68860	3	3	3	3	0.20	type=protein
399	1	FlyBase	CG1099-PA	150	120923	6	5	6	5	0.19	type=protein
400	1	FlyBase	CG3731-PA	150	52393	5	5	5	5	0.49	type=protein
401	1	FlyBase	CG10078-PA	149	51834	5	5	5	5	0.50	type=protein
402	1	FlyBase	CG17896-PA	148	55274	7	6	7	6	0.58	type=protein
403	1	FlyBase	CG14724-PA	147	16750	5	4	4	3	1.10	type=protein
404	1	FlyBase	CG2140-PA	147	13987	2	2	1	1	0.34	type=protein
405	1	FlyBase	CG10938-PA	147	27050	5	5	5	5	1.16	type=protein
406	1	FlyBase	CG14904-PA	145	21450	4	3	4	3	0.79	type=protein
407	1	FlyBase	CG4897-PA	144	29580	7	7	7	7	1.70	type=protein
408	1	FlyBase	CG12814-PB	144	45637	5	3	5	3	0.32	type=protein
409	1	FlyBase	CG5165-PA	144	61004	6	3	5	3	0.23	type=protein
410	1	FlyBase	CG7758-PA	144	18083	2	2	2	2	0.58	type=protein
411	1	FlyBase	CG16886-PA	144	42977	16	11	12	9	1.41	type=protein
412	1	FlyBase	CG5826-PA	143	26501	6	5	6	5	1.20	type=protein
413	1	FlyBase	CG2210-PC	143	18757	3	3	2	2	0.56	type=protein
414	1	FlyBase	CG2254-PA	143	35828	2	2	1	1	0.12	type=protein
415	1	FlyBase	CG1548-PA	142	42722	3	3	3	3	0.34	type=protein
416	1	FlyBase	CG2146-PA	141	208372	6	4	6	4	0.08	type=protein
417	1	FlyBase	CG8857-PC	140	18232	7	7	6	6	2.93	type=protein
418	1	FlyBase	CG2098-PA	140	43937	5	4	5	4	0.47	type=protein
419	1	FlyBase	CG44195-PA	140	76263	4	4	3	3	0.18	type=protein
420	1	FlyBase	CG9090-PA	140	40941	5	5	5	5	0.67	type=protein
420	2	FlyBase	CG4994-PA	76	39239	4	3	4	3	0.38	type=protein
421	1	FlyBase	CG1982-PA	140	39140	5	4	4	3	0.38	type=protein
422	1	FlyBase	CG6904-PA	140	82208	6	5	5	5	0.29	type=protein
423	1	FlyBase	CG11274-PA	140	107713	4	3	4	3	0.13	type=protein
424	1	FlyBase	CG31508-PA	139	14379	3	3	3	3	1.36	type=protein
425	1	FlyBase	CG1349-PB	139	19330	3	3	3	3	0.91	type=protein
426	1	FlyBase	CG8495-PA	137	6816	5	5	4	4	9.69	type=protein
427	1	FlyBase	CG2269-PB	136	89111	5	5	4	4	0.27	type=protein
428	1	FlyBase	CG11143-PA	136	62441	6	5	5	5	0.40	type=protein
429	1	FlyBase	CG5045-PA	135	27786	3	3	2	2	0.35	type=protein
430	1	FlyBase	CG3269-PA	135	23684	2	2	2	2	0.42	type=protein
431	1	FlyBase	CG8498-PA	135	9956	2	2	2	2	1.26	type=protein
432	1	FlyBase	CG6518-PA	135	80665	7	5	7	5	0.30	type=protein
433	1	FlyBase	CG8416-PB	134	21985	5	5	3	3	1.14	type=protein
434	1	FlyBase	CG1100-PA	133	58308	2	2	2	2	0.16	type=protein
435	1	FlyBase	CG5174-PA	133	22543	6	5	6	5	1.52	type=protein
436	1	FlyBase	CG1539-PG	133	58812	8	5	7	5	0.43	type=protein
437	1	FlyBase	CG10639-PA	133	50464	2	2	2	2	0.18	type=protein
438	1	FlyBase	CG7762-PA	133	102856	5	4	5	4	0.18	type=protein
439	1	FlyBase	CG34205-PA	132	21769	2	2	2	2	0.47	type=protein
440	1	FlyBase	CG32446-PA	132	7864	3	3	3	3	3.66	type=protein
441	1	FlyBase	CG10540-PA	132	32831	3	3	3	3	0.47	type=protein
442	1	FlyBase	CG31795-PC	132	147705	3	3	3	3	0.09	type=protein
443	1	FlyBase	CG10512-PA	130	47412	4	3	3	2	0.19	type=protein
444	1	FlyBase	CG44242-PA	130	7401	2	2	2	2	1.96	type=protein
445	1	FlyBase	CG3320-PA	130	22978	4	3	4	3	0.72	type=protein
446	1	FlyBase	CG4863-PA	129	47208	12	8	10	8	1.04	type=protein
447	1	FlyBase	CG6342-PA	129	98930	3	3	3	3	0.14	type=protein
448	1	FlyBase	CG6684-PA	128	13193	4	3	4	3	1.55	type=protein
449	1	FlyBase	CG4795-PA	128	82285	3	2	3	2	0.11	type=protein
450	1	FlyBase	CG9057-PA	127	38344	5	5	5	5	0.73	type=protein
451	1	FlyBase	CG8048-PA	127	44685	3	3	3	3	0.33	type=protein
452	1	FlyBase	CG4119-PA	127	112813	3	3	2	2	0.08	type=protein
453	1	FlyBase	CG6510-PA	126	21062	9	7	7	6	2.27	type=protein
454	1	FlyBase	CG9914-PA	126	34902	4	4	4	4	0.62	type=protein
455	1	FlyBase	CG8479-PA	126	112093	5	5	5	5	0.21	type=protein
456	1	FlyBase	CG9364-PB	125	58823	3	3	2	2	0.15	type=protein
457	1	FlyBase	CG4912-PB	125	28963	4	2	4	2	0.34	type=protein
458	1	FlyBase	CG10550-PB	125	49240	4	4	4	4	0.41	type=protein
459	1	FlyBase	CG10830-PA	125	26230	4	4	4	4	0.89	type=protein
460	1	FlyBase	CG6703-PB	125	101629	3	3	3	3	0.13	type=protein
461	1	FlyBase	CG5730-PA	125	36265	8	6	7	5	0.78	type=protein
462	1	FlyBase	CG3504-PA	124	74791	8	6	8	6	0.40	type=protein
463	1	FlyBase	CG10932-PA	124	43718	5	5	4	4	0.47	type=protein
464	1	FlyBase	CG10664-PA	123	20645	4	4	3	3	0.83	type=protein
465	1	FlyBase	CG12740-PB	122	16019	3	2	3	2	0.68	type=protein
466	1	FlyBase	CG32694-PA	122	35723	2	2	2	2	0.26	type=protein
467	1	FlyBase	CG2286-PA	122	79316	5	5	4	4	0.24	type=protein
468	1	FlyBase	CG4182-PA	122	49444	3	3	3	3	0.29	type=protein
469	1	FlyBase	CG17950-PA	121	12408	2	2	2	2	0.94	type=protein
469	2	FlyBase	CG17921-PB	102	12648	3	3	3	3	1.65	type=protein
470	1	FlyBase	CG7409-PA	121	18001	4	3	4	3	1.00	type=protein
471	1	FlyBase	CG9446-PA	121	57738	2	2	2	2	0.16	type=protein
472	1	FlyBase	CG2968-PA	121	16718	5	5	5	5	2.45	type=protein
473	1	FlyBase	CG6330-PA	121	41673	6	5	5	4	0.50	type=protein
474	1	FlyBase	CG9734-PC	120	17124	4	4	3	3	1.07	type=protein
475	1	FlyBase	CG10686-PA	120	69436	1	1	1	1	0.06	type=protein
476	1	FlyBase	CG4859-PC	120	64860	3	3	3	3	0.22	type=protein
477	1	FlyBase	CG2827-PA	119	36894	3	3	3	3	0.41	type=protein
478	1	FlyBase	CG8938-PA	119	27642	3	3	3	3	0.57	type=protein
479	1	FlyBase	CG5378-PA	118	45490	3	3	3	3	0.32	type=protein
480	1	FlyBase	CG4847-PA	117	41201	2	1	2	1	0.11	type=protein
481	1	FlyBase	CG31075-PA	117	52803	5	4	5	4	0.38	type=protein
482	1	FlyBase	CG6523-PA	117	23708	2	2	2	2	0.42	type=protein
483	1	FlyBase	CG1240-PA	116	27568	4	4	4	4	0.84	type=protein
484	1	FlyBase	CG11324-PA	115	42862	5	4	5	4	0.48	type=protein
485	1	FlyBase	CG9282-PA	115	17601	3	3	2	2	0.60	type=protein
486	1	FlyBase	CG12082-PA	115	92723	3	3	3	3	0.15	type=protein
487	1	FlyBase	CG1386-PA	114	27354	1	1	1	1	0.17	type=protein
488	1	FlyBase	CG6514-PA	114	16831	5	4	5	4	1.67	type=protein
489	1	FlyBase	CG17420-PA	113	24402	5	5	4	4	0.98	type=protein
490	1	FlyBase	CG42749-PD	113	39803	2	2	2	2	0.23	type=protein
491	1	FlyBase	CG4665-PC	113	24605	5	4	5	4	0.97	type=protein
492	1	FlyBase	CG31332-PA	113	85703	8	6	8	6	0.34	type=protein
493	1	FlyBase	CG8415-PB	113	16053	6	6	5	5	2.62	type=protein
494	1	FlyBase	CG2096-PA	113	51922	3	3	2	2	0.18	type=protein
494	2	FlyBase	CG5650-PA	103	35117	4	4	3	3	0.43	type=protein
495	1	FlyBase	CG31030-PA	112	42650	2	2	2	2	0.22	type=protein
496	1	FlyBase	CG8189-PA	112	27478	4	3	3	2	0.36	type=protein
497	1	FlyBase	CG10596-PA	111	70586	3	3	2	2	0.20	type=protein
498	1	FlyBase	CG11422-PA	111	16423	3	3	2	2	0.66	type=protein
499	1	FlyBase	CG6781-PA	111	28533	6	5	6	5	1.08	type=protein
500	1	FlyBase	CG8094-PA	110	51258	2	2	2	2	0.18	type=protein
501	1	FlyBase	CG9369-PA	110	76255	11	7	8	4	0.25	type=protein
502	1	FlyBase	CG8582-PA	110	17523	4	4	3	3	1.03	type=protein
503	1	FlyBase	CG32789-PA	110	41195	4	3	4	3	0.36	type=protein
504	1	FlyBase	CG32498-PA	110	77789	2	2	2	2	0.11	type=protein
505	1	FlyBase	CG7340-PB	109	60959	4	4	4	4	0.32	type=protein
506	1	FlyBase	CG31509-PA	109	14303	2	2	2	2	0.78	type=protein
507	1	FlyBase	CG4916-PA	109	52418	2	2	2	2	0.17	type=protein
508	1	FlyBase	CG17146-PA	108	22140	3	2	3	2	0.46	type=protein
509	1	FlyBase	CG11796-PA	108	43316	4	4	3	3	0.34	type=protein
510	1	FlyBase	CG9834-PA	107	43840	3	3	3	3	0.33	type=protein
511	1	FlyBase	CG16901-PA	107	35028	2	2	2	2	0.27	type=protein
512	1	FlyBase	CG6213-PA	107	13617	3	2	3	2	0.83	type=protein
513	1	FlyBase	CG10811-PA	107	184427	2	2	2	2	0.05	type=protein
514	1	FlyBase	CG9285-PA	107	55958	4	3	4	3	0.25	type=protein
515	1	FlyBase	CG1471-PB	107	78642	5	4	5	4	0.24	type=protein
516	1	FlyBase	CG11899-PA	107	39653	5	5	5	5	0.70	type=protein
517	1	FlyBase	CG3140-PA	107	26664	1	1	1	1	0.17	type=protein
518	1	FlyBase	CG7111-PA	106	36010	4	3	4	3	0.42	type=protein
519	1	FlyBase	CG5330-PA	106	42971	2	2	2	2	0.22	type=protein
520	1	FlyBase	CG8024-PB	106	74885	2	2	2	2	0.12	type=protein
521	1	FlyBase	CG7622-PA	105	13494	3	3	2	2	0.84	type=protein
522	1	FlyBase	CG8103-PA	104	225441	1	1	1	1	0.02	type=protein
523	1	FlyBase	CG1561-PB	104	72896	4	3	3	3	0.19	type=protein
524	1	FlyBase	CG7917-PA	104	16985	3	3	3	3	1.08	type=protein
525	1	FlyBase	CG14661-PA	104	27667	2	2	2	2	0.35	type=protein
526	1	FlyBase	CG10098-PA	104	37872	3	2	3	2	0.25	type=protein
527	1	FlyBase	CG32694-PH	103	18347	1	1	1	1	0.25	type=protein
528	1	FlyBase	CG9769-PA	103	31315	3	3	2	2	0.31	type=protein
529	1	FlyBase	CG11024-PA	102	14835	4	4	3	3	1.30	type=protein
530	1	FlyBase	CG7216-PA	102	13111	1	1	1	1	0.37	type=protein
531	1	FlyBase	CG8553-PB	102	43878	2	2	2	2	0.21	type=protein
532	1	FlyBase	CG9027-PB	102	19439	3	2	3	2	0.53	type=protein
533	1	FlyBase	CG3644-PA	102	17727	5	5	5	5	2.22	type=protein
534	1	FlyBase	CG9074-PA	101	7102	1	1	1	1	0.76	type=protein
535	1	FlyBase	CG12876-PA	101	92849	3	2	3	2	0.10	type=protein
536	1	FlyBase	CG9391-PA	101	30790	3	3	3	3	0.51	type=protein
537	1	FlyBase	CG1715-PA	101	24352	2	2	1	1	0.19	type=protein
538	1	FlyBase	CG45057-PA	101	20630	6	5	6	5	1.74	type=protein
539	1	FlyBase	CG34115-PA	99	8972	3	3	3	3	2.88	type=protein
540	1	FlyBase	CG6995-PB	99	102198	1	1	1	1	0.04	type=protein
541	1	FlyBase	CG11271-PB	99	15435	3	3	3	3	1.24	type=protein
542	1	FlyBase	CG2028-PB	99	39739	4	4	4	4	0.53	type=protein
543	1	FlyBase	CG6143-PB	99	78460	3	3	3	3	0.18	type=protein
544	1	FlyBase	CG8439-PA	98	59609	2	2	2	2	0.15	type=protein
545	1	FlyBase	CG3747-PB	98	52509	3	3	1	1	0.17	type=protein
546	1	FlyBase	CG5269-PA	98	31451	2	2	2	2	0.31	type=protein
547	1	FlyBase	CG2604-PA	98	47502	2	2	2	2	0.19	type=protein
548	1	FlyBase	CG9394-PA	97	76935	2	2	2	2	0.12	type=protein
549	1	FlyBase	CG10527-PA	97	31766	4	3	4	3	0.49	type=protein
550	1	FlyBase	CG6148-PA	96	61680	4	4	4	4	0.31	type=protein
551	1	FlyBase	CG14028-PA	96	8336	2	2	2	2	1.65	type=protein
552	1	FlyBase	CG12559-PE	96	43446	4	2	4	2	0.21	type=protein
553	1	FlyBase	CG7903-PA	96	40347	3	3	2	2	0.23	type=protein
554	1	FlyBase	CG3609-PA	96	37308	3	3	3	3	0.40	type=protein
555	1	FlyBase	CG7726-PA	96	21237	2	2	2	2	0.48	type=protein
556	1	FlyBase	CG8732-PD	95	81394	6	3	5	3	0.17	type=protein
557	1	FlyBase	CG8947-PA	95	62550	2	1	2	1	0.07	type=protein
558	1	FlyBase	CG6625-PA	95	33393	4	2	4	2	0.29	type=protein
559	1	FlyBase	CG15080-PA	95	170702	1	1	1	1	0.03	type=protein
560	1	FlyBase	CG12519-PA	95	12748	3	3	2	2	0.91	type=protein
561	1	FlyBase	CG1524-PB	95	16301	2	2	2	2	0.66	type=protein
562	1	FlyBase	CG17332-PA	95	54068	4	4	3	3	0.26	type=protein
563	1	FlyBase	CG4157-PA	95	30344	1	1	1	1	0.15	type=protein
564	1	FlyBase	CG17816-PD	94	84788	4	3	4	3	0.16	type=protein
565	1	FlyBase	CG34069-PA	94	26265	2	2	2	2	0.37	type=protein
566	1	FlyBase	CG9629-PA	94	58646	3	3	3	3	0.24	type=protein
567	1	FlyBase	CG10697-PB	94	54090	1	1	1	1	0.08	type=protein
568	1	FlyBase	CG7584-PA	94	17264	4	4	3	3	1.05	type=protein
569	1	FlyBase	CG17272-PA	94	17217	1	1	1	1	0.27	type=protein
570	1	FlyBase	CG6692-PA	94	38269	2	2	2	2	0.25	type=protein
571	1	FlyBase	CG10287-PA	93	29174	5	4	4	4	0.78	type=protein
572	1	FlyBase	CG4918-PA	93	11750	3	3	2	2	1.01	type=protein
573	1	FlyBase	CG40452-PA	93	23900	1	1	1	1	0.19	type=protein
574	1	FlyBase	CG5268-PA	92	15721	3	2	3	2	0.69	type=protein
575	1	FlyBase	CG32156-PE	92	40286	1	1	1	1	0.11	type=protein
576	1	FlyBase	CG9928-PA	92	11456	3	3	3	3	1.93	type=protein
577	1	FlyBase	CG15697-PA	92	14622	2	2	1	1	0.33	type=protein
578	1	FlyBase	CG9138-PB	91	398056	3	1	3	1	0.01	type=protein
579	1	FlyBase	CG12775-PA	91	18510	4	3	4	3	0.96	type=protein
580	1	FlyBase	CG3001-PA	91	59835	1	1	1	1	0.07	type=protein
581	1	FlyBase	CG30069-PA	90	461002	3	3	2	2	0.02	type=protein
582	1	FlyBase	CG6253-PA	90	19208	5	3	5	3	0.92	type=protein
583	1	FlyBase	CG1987-PA	90	16927	1	1	1	1	0.28	type=protein
584	1	FlyBase	CG4612-PA	89	33732	1	1	1	1	0.13	type=protein
585	1	FlyBase	CG2746-PA	89	24121	3	2	2	1	0.19	type=protein
586	1	FlyBase	CG7930-PA	89	17731	1	1	1	1	0.26	type=protein
587	1	FlyBase	CG13388-PA	89	79074	3	2	3	2	0.11	type=protein
588	1	FlyBase	CG1440-PA	89	55673	2	1	2	1	0.08	type=protein
589	1	FlyBase	CG12163-PA	88	69424	2	2	2	2	0.13	type=protein
590	1	FlyBase	CG18214-PA	88	258379	1	1	1	1	0.02	type=protein
591	1	FlyBase	CG9160-PA	88	17344	4	4	2	2	0.61	type=protein
592	1	FlyBase	CG14762-PA	88	53026	2	2	2	2	0.17	type=protein
593	1	FlyBase	CG9441-PA	88	35749	4	4	4	4	0.60	type=protein
594	1	FlyBase	CG12345-PA	87	82150	3	3	3	3	0.17	type=protein
595	1	FlyBase	CG12858-PA	86	83810	1	1	1	1	0.05	type=protein
596	1	FlyBase	CG6218-PA	86	38334	1	1	1	1	0.12	type=protein
597	1	FlyBase	CG9212-PB	86	32175	4	3	4	3	0.48	type=protein
598	1	FlyBase	CG3422-PA	86	28139	4	4	3	3	0.56	type=protein
599	1	FlyBase	CG18135-PA	86	74404	4	4	4	4	0.25	type=protein
600	1	FlyBase	CG6983-PA	86	20545	4	4	4	4	1.25	type=protein
601	1	FlyBase	CG11218-PA	85	14386	3	3	3	3	1.36	type=protein
602	1	FlyBase	CG10724-PA	85	66923	3	3	3	3	0.21	type=protein
603	1	FlyBase	CG42485-PA	85	10150	1	1	1	1	0.50	type=protein
604	1	FlyBase	CG8186-PA	84	27610	2	1	2	1	0.16	type=protein
605	1	FlyBase	CG12408-PA	84	17035	1	1	1	1	0.28	type=protein
606	1	FlyBase	CG11901-PB	84	49167	4	3	4	3	0.29	type=protein
607	1	FlyBase	CG9336-PA	84	16428	2	2	2	2	0.66	type=protein
608	1	FlyBase	CG7203-PB	84	12360	2	2	1	1	0.40	type=protein
609	1	FlyBase	CG1956-PA	84	21080	1	1	1	1	0.22	type=protein
610	1	FlyBase	CG6174-PA	83	42830	2	1	2	1	0.10	type=protein
611	1	FlyBase	CG4083-PA	83	39498	3	3	3	3	0.38	type=protein
612	1	FlyBase	CG8956-PC	83	54896	1	1	1	1	0.08	type=protein
613	1	FlyBase	CG3088-PA	82	27233	4	3	2	2	0.36	type=protein
614	1	FlyBase	CG10882-PB	82	130108	2	1	2	1	0.03	type=protein
615	1	FlyBase	CG10324-PA	82	62018	3	3	3	3	0.23	type=protein
616	1	FlyBase	CG11421-PA	82	17591	4	3	3	2	0.61	type=protein
617	1	FlyBase	CG33126-PA	82	24502	4	2	3	2	0.41	type=protein
618	1	FlyBase	CG10622-PA	81	45240	3	3	3	3	0.32	type=protein
619	1	FlyBase	CG30382-PA	81	27421	3	2	3	2	0.36	type=protein
620	1	FlyBase	CG14407-PA	81	17795	2	2	2	2	0.60	type=protein
621	1	FlyBase	CG8351-PA	81	59855	2	2	2	2	0.15	type=protein
622	1	FlyBase	CG12279-PA	81	12099	2	2	2	2	0.97	type=protein
623	1	FlyBase	CG16983-PE	81	18769	2	2	2	2	0.56	type=protein
624	1	FlyBase	CG16817-PA	80	20832	3	3	3	3	0.82	type=protein
625	1	FlyBase	CG17838-PA	80	63530	2	2	2	2	0.14	type=protein
626	1	FlyBase	CG32444-PA	80	42034	1	1	1	1	0.11	type=protein
627	1	FlyBase	CG32169-PA	79	40200	1	1	1	1	0.11	type=protein
628	1	FlyBase	CG12070-PA	79	108422	5	4	5	4	0.17	type=protein
629	1	FlyBase	CG31997-PA	79	16905	3	3	3	3	1.09	type=protein
630	1	FlyBase	CG42351-PB	79	36032	2	2	2	2	0.26	type=protein
631	1	FlyBase	CG4561-PA	79	58352	1	1	1	1	0.07	type=protein
632	1	FlyBase	CG7077-PA	79	27477	2	2	2	2	0.36	type=protein
633	1	FlyBase	CG5827-PC	79	10488	2	2	2	2	1.19	type=protein
634	1	FlyBase	CG7592-PA	78	17453	2	2	2	2	0.61	type=protein
635	1	FlyBase	CG1970-PA	78	53163	3	3	3	3	0.27	type=protein
636	1	FlyBase	CG33519-PC	78	478117	6	6	6	6	0.05	type=protein
637	1	FlyBase	CG7939-PB	78	16056	2	1	2	1	0.29	type=protein
638	1	FlyBase	CG13674-PA	78	13358	1	1	1	1	0.36	type=protein
639	1	FlyBase	CG31884-PB	78	11867	3	3	3	3	1.82	type=protein
640	1	FlyBase	CG1319-PB	78	16626	1	1	1	1	0.28	type=protein
641	1	FlyBase	CG12079-PA	78	30136	1	1	1	1	0.15	type=protein
642	1	FlyBase	CG30122-PB	77	140732	2	1	2	1	0.03	type=protein
643	1	FlyBase	CG8993-PA	77	15939	3	3	3	3	1.18	type=protein
644	1	FlyBase	CG10149-PA	77	49576	2	2	2	2	0.18	type=protein
645	1	FlyBase	CG6020-PA	77	46976	1	1	1	1	0.09	type=protein
646	1	FlyBase	CG11413-PA	77	15074	4	2	3	2	0.73	type=protein
647	1	FlyBase	CG6409-PA	76	40345	2	2	2	2	0.23	type=protein
648	1	FlyBase	CG3455-PB	76	45067	3	3	3	3	0.32	type=protein
649	1	FlyBase	CG1814-PA	76	63972	1	1	1	1	0.07	type=protein
650	1	FlyBase	CG9888-PA	76	34662	4	3	4	3	0.44	type=protein
651	1	FlyBase	CG5366-PA	76	140508	1	1	1	1	0.03	type=protein
652	1	FlyBase	CG9091-PA	76	10821	3	2	3	2	1.14	type=protein
653	1	FlyBase	CG6852-PA	76	12495	2	1	2	1	0.39	type=protein
654	1	FlyBase	CG4747-PA	76	65671	2	2	2	2	0.14	type=protein
655	1	FlyBase	CG3203-PB	75	21855	6	5	4	3	0.77	type=protein
656	1	FlyBase	CG3529-PB	75	57808	3	2	3	2	0.16	type=protein
657	1	FlyBase	CG7224-PA	75	13315	1	1	1	1	0.36	type=protein
658	1	FlyBase	CG1938-PB	75	44360	1	1	1	1	0.10	type=protein
659	1	FlyBase	CG13057-PA	75	19992	2	2	2	2	0.52	type=protein
660	1	FlyBase	CG15442-PA	75	17057	6	5	5	5	2.37	type=protein
661	1	FlyBase	CG5012-PA	75	19646	2	2	2	2	0.53	type=protein
662	1	FlyBase	CG5594-PA	75	116561	4	2	3	2	0.08	type=protein
663	1	FlyBase	CG32548-PB	75	41417	4	3	4	3	0.36	type=protein
664	1	FlyBase	CG4759-PA	75	15893	2	2	2	2	0.69	type=protein
665	1	FlyBase	CG5825-PA	75	15364	3	2	3	2	0.72	type=protein
666	1	FlyBase	CG10305-PB	74	13488	2	2	2	2	0.84	type=protein
667	1	FlyBase	CG9150-PB	74	28239	1	1	1	1	0.16	type=protein
668	1	FlyBase	CG33979-PA	74	45898	3	3	3	3	0.32	type=protein
669	1	FlyBase	CG2862-PA	73	16724	1	1	1	1	0.28	type=protein
670	1	FlyBase	CG3107-PB	73	119984	2	2	2	2	0.07	type=protein
671	1	FlyBase	CG4190-PA	73	22212	2	2	2	2	0.46	type=protein
672	1	FlyBase	CG7595-PA	73	251485	2	2	2	2	0.03	type=protein
673	1	FlyBase	CG33332-PA	73	39451	1	1	1	1	0.11	type=protein
674	1	FlyBase	CG14048-PA	73	17823	1	1	1	1	0.26	type=protein
675	1	FlyBase	CG8505-PA	72	14468	2	2	2	2	0.77	type=protein
676	1	FlyBase	CG5654-PA	72	38158	2	1	2	1	0.12	type=protein
677	1	FlyBase	CG17471-PA	72	47187	3	2	3	2	0.20	type=protein
678	1	FlyBase	CG11567-PA	72	76896	3	3	3	3	0.18	type=protein
679	1	FlyBase	CG3624-PA	72	20592	1	1	1	1	0.22	type=protein
680	1	FlyBase	CG2033-PC	72	14900	3	3	2	2	0.74	type=protein
681	1	FlyBase	CG4262-PB	72	50372	2	2	2	2	0.18	type=protein
682	1	FlyBase	CG15615-PB	72	42766	10	6	8	5	0.64	type=protein
683	1	FlyBase	CG5788-PA	72	17942	1	1	1	1	0.26	type=protein
684	1	FlyBase	CG31548-PA	72	27370	3	3	3	3	0.58	type=protein
685	1	FlyBase	CG5935-PA	71	72036	3	3	3	3	0.19	type=protein
686	1	FlyBase	CG9327-PA	71	29669	2	2	2	2	0.33	type=protein
687	1	FlyBase	CG3751-PA	71	15084	1	1	1	1	0.32	type=protein
688	1	FlyBase	CG18319-PA	71	17271	3	3	3	3	1.05	type=protein
689	1	FlyBase	CG3682-PA	71	80419	1	1	1	1	0.05	type=protein
690	1	FlyBase	CG8269-PA	71	42065	1	1	1	1	0.11	type=protein
691	1	FlyBase	CG13124-PA	70	56245	1	1	1	1	0.08	type=protein
692	1	FlyBase	CG6066-PA	70	52916	2	1	2	1	0.08	type=protein
693	1	FlyBase	CG7361-PB	70	25041	3	2	3	2	0.40	type=protein
694	1	FlyBase	CG6673-PB	69	28753	2	2	2	2	0.34	type=protein
695	1	FlyBase	CG10712-PB	69	101221	1	1	1	1	0.04	type=protein
696	1	FlyBase	CG3301-PA	69	27449	2	1	2	1	0.16	type=protein
697	1	FlyBase	CG14397-PA	69	12456	2	2	2	2	0.94	type=protein
698	1	FlyBase	CG34424-PB	69	22913	2	2	2	2	0.44	type=protein
699	1	FlyBase	CG12750-PA	69	151914	2	2	2	2	0.06	type=protein
700	1	FlyBase	CG13315-PA	69	7983	4	3	3	2	1.75	type=protein
701	1	FlyBase	CG13048-PA	68	22218	1	1	1	1	0.21	type=protein
702	1	FlyBase	CG4904-PB	68	31178	2	2	2	2	0.31	type=protein
703	1	FlyBase	CG4122-PB	68	159563	2	2	2	2	0.05	type=protein
704	1	FlyBase	CG7106-PB	68	30325	3	2	3	2	0.32	type=protein
705	1	FlyBase	CG2099-PA	68	17737	4	3	4	3	1.02	type=protein
706	1	FlyBase	CG4574-PA	68	146593	1	1	1	1	0.03	type=protein
707	1	FlyBase	CG7641-PA	68	22018	2	2	2	2	0.46	type=protein
708	1	FlyBase	CG8210-PA	67	13979	5	4	4	3	2.26	type=protein
709	1	FlyBase	CG4170-PD	67	52678	2	1	2	1	0.08	type=protein
710	1	FlyBase	CG8385-PA	67	20721	3	3	2	2	0.83	type=protein
711	1	FlyBase	CG7752-PA	67	106027	2	2	2	2	0.08	type=protein
712	1	FlyBase	CG4692-PB	67	12475	4	4	3	3	1.70	type=protein
713	1	FlyBase	CG5397-PA	67	71212	1	1	1	1	0.06	type=protein
714	1	FlyBase	CG4429-PA	66	35132	1	1	1	1	0.13	type=protein
715	1	FlyBase	CG3321-PA	66	9028	2	2	1	1	0.57	type=protein
716	1	FlyBase	CG40485-PB	66	27422	1	1	1	1	0.16	type=protein
717	1	FlyBase	CG6776-PA	66	27750	3	3	3	3	0.57	type=protein
718	1	FlyBase	CG4466-PA	66	23648	2	2	2	2	0.42	type=protein
719	1	FlyBase	CG9009-PA	65	65805	2	1	2	1	0.07	type=protein
720	1	FlyBase	CG32208-PB	65	12639	3	3	2	2	0.92	type=protein
721	1	FlyBase	CG1483-PA	65	124445	3	1	2	1	0.03	type=protein
722	1	FlyBase	CG6115-PA	65	10113	2	2	2	2	1.25	type=protein
723	1	FlyBase	CG9291-PA	64	13248	2	2	2	2	0.87	type=protein
724	1	FlyBase	CG11314-PA	64	17808	3	2	3	2	0.60	type=protein
725	1	FlyBase	CG4602-PA	64	58606	1	1	1	1	0.07	type=protein
726	1	FlyBase	CG3195-PA	64	17846	2	2	2	2	0.59	type=protein
727	1	FlyBase	CG31345-PA	64	24203	3	3	3	3	0.68	type=protein
728	1	FlyBase	CG13389-PA	64	17168	5	5	3	3	1.06	type=protein
729	1	FlyBase	CG4412-PA	63	11928	1	1	1	1	0.41	type=protein
730	1	FlyBase	CG3441-PC	63	54055	2	2	2	2	0.17	type=protein
731	1	FlyBase	CG8808-PA	63	46918	2	1	2	1	0.09	type=protein
732	1	FlyBase	CG10576-PA	63	43114	1	1	1	1	0.10	type=protein
733	1	FlyBase	CG9218-PA	63	52219	1	1	1	1	0.08	type=protein
734	1	FlyBase	CG5164-PA	63	24990	1	1	1	1	0.18	type=protein
735	1	FlyBase	CG6846-PA	63	17270	2	2	2	2	0.61	type=protein
736	1	FlyBase	CG8464-PA	63	46063	1	1	1	1	0.10	type=protein
737	1	FlyBase	CG34034-PB	63	15549	3	2	2	2	0.70	type=protein
738	1	FlyBase	CG3949-PA	63	14012	1	1	1	1	0.34	type=protein
739	1	FlyBase	CG3265-PB	63	32785	2	2	2	2	0.29	type=protein
740	1	FlyBase	CG1090-PG	62	70260	1	1	1	1	0.06	type=protein
741	1	FlyBase	CG5791-PA	62	10432	1	1	1	1	0.48	type=protein
742	1	FlyBase	CG12964-PC	62	125909	4	4	3	3	0.11	type=protein
743	1	FlyBase	CG1101-PA	62	27835	2	1	2	1	0.16	type=protein
744	1	FlyBase	CG31221-PA	62	24600	1	1	1	1	0.18	type=protein
745	1	FlyBase	CG42237-PA	62	41845	1	1	1	1	0.11	type=protein
746	1	FlyBase	CG10833-PA	62	57648	1	1	1	1	0.08	type=protein
747	1	FlyBase	CG10160-PA	62	35745	1	1	1	1	0.12	type=protein
748	1	FlyBase	CG32626-PC	62	82488	1	1	1	1	0.05	type=protein
749	1	FlyBase	CG11888-PA	61	113633	1	1	1	1	0.04	type=protein
750	1	FlyBase	CG31673-PA	61	35819	1	1	1	1	0.12	type=protein
751	1	FlyBase	CG6753-PB	61	47256	1	1	1	1	0.09	type=protein
752	1	FlyBase	CG8778-PA	61	32027	3	2	3	2	0.30	type=protein
753	1	FlyBase	CG2204-PB	61	40971	3	3	3	3	0.36	type=protein
754	1	FlyBase	CG8462-PA	61	14439	2	1	2	1	0.33	type=protein
755	1	FlyBase	CG17520-PF	61	40072	2	1	2	1	0.11	type=protein
756	1	FlyBase	CG9999-PA	61	66488	1	1	1	1	0.07	type=protein
757	1	FlyBase	CG6513-PA	61	12987	1	1	1	1	0.37	type=protein
758	1	FlyBase	CG6806-PA	61	83387	1	1	1	1	0.05	type=protein
759	1	FlyBase	CG3415-PA	60	64263	1	1	1	1	0.07	type=protein
760	1	FlyBase	CG15304-PA	60	5084	1	1	1	1	1.16	type=protein
761	1	FlyBase	CG11779-PA	60	53164	3	2	3	2	0.17	type=protein
762	1	FlyBase	CG11111-PB	60	138445	1	1	1	1	0.03	type=protein
763	1	FlyBase	CG42478-PA	60	9017	1	1	1	1	0.57	type=protein
764	1	FlyBase	CG10944-PA	60	24773	1	1	1	1	0.18	type=protein
765	1	FlyBase	CG2720-PA	60	55939	4	4	4	4	0.35	type=protein
766	1	FlyBase	CG18212-PF	60	95222	1	1	1	1	0.05	type=protein
767	1	FlyBase	CG10753-PA	60	13788	1	1	1	1	0.35	type=protein
768	1	FlyBase	CG6984-PA	60	31562	2	2	2	2	0.30	type=protein
769	1	FlyBase	CG14830-PA	59	36463	1	1	1	1	0.12	type=protein
770	1	FlyBase	CG9258-PA	59	35608	1	1	1	1	0.13	type=protein
771	1	FlyBase	CG5266-PA	59	25982	3	2	2	2	0.38	type=protein
772	1	FlyBase	CG33470-PA	59	28111	1	1	1	1	0.16	type=protein
773	1	FlyBase	CG1742-PA	59	16856	2	2	2	2	0.63	type=protein
774	1	FlyBase	CG15825-PB	59	58090	1	1	1	1	0.08	type=protein
775	1	FlyBase	CG5162-PA	59	44858	2	2	2	2	0.21	type=protein
776	1	FlyBase	CG6280-PA	59	120913	3	2	2	2	0.07	type=protein
777	1	FlyBase	CG12500-PC	59	93053	1	1	1	1	0.05	type=protein
778	1	FlyBase	CG42361-PA	58	24466	1	1	1	1	0.19	type=protein
779	1	FlyBase	CG8343-PA	58	20887	1	1	1	1	0.22	type=protein
780	1	FlyBase	CG11739-PC	58	35996	3	3	3	3	0.42	type=protein
781	1	FlyBase	CG10423-PA	58	9634	4	3	3	2	1.33	type=protein
782	1	FlyBase	CG12323-PB	58	31371	2	2	2	2	0.31	type=protein
783	1	FlyBase	CG8715-PB	58	134619	1	1	1	1	0.03	type=protein
784	1	FlyBase	CG12369-PA	58	40328	1	1	1	1	0.11	type=protein
785	1	FlyBase	CG14153-PA	58	27632	1	1	1	1	0.16	type=protein
786	1	FlyBase	CG3584-PC	58	36845	2	1	2	1	0.12	type=protein
787	1	FlyBase	CG6699-PA	58	103430	1	1	1	1	0.04	type=protein
788	1	FlyBase	CG1709-PB	58	95304	5	3	4	3	0.14	type=protein
789	1	FlyBase	CG5325-PA	58	31332	1	1	1	1	0.14	type=protein
790	1	FlyBase	CG9124-PA	58	38659	1	1	1	1	0.11	type=protein
791	1	FlyBase	CG8597-PB	58	40208	1	1	1	1	0.11	type=protein
792	1	FlyBase	CG7662-PA	57	21480	1	1	1	1	0.21	type=protein
793	1	FlyBase	CG5171-PB	57	30644	1	1	1	1	0.15	type=protein
794	1	FlyBase	CG31712-PA	57	35504	2	1	2	1	0.13	type=protein
795	1	FlyBase	CG5567-PA	57	36722	2	1	2	1	0.12	type=protein
796	1	FlyBase	CG12023-PB	57	20145	2	2	2	2	0.51	type=protein
797	1	FlyBase	CG7619-PA	57	42684	2	2	2	2	0.22	type=protein
798	1	FlyBase	CG4209-PA	57	19466	2	2	2	2	0.53	type=protein
799	1	FlyBase	CG3585-PB	56	380165	2	2	2	2	0.02	type=protein
800	1	FlyBase	CG4390-PA	56	31697	1	1	1	1	0.14	type=protein
801	1	FlyBase	CG8417-PA	56	45114	1	1	1	1	0.10	type=protein
802	1	FlyBase	CG32549-PB	56	70094	1	1	1	1	0.06	type=protein
803	1	FlyBase	CG7399-PA	56	51996	2	2	2	2	0.18	type=protein
804	1	FlyBase	CG3331-PA	56	98819	3	2	3	2	0.09	type=protein
805	1	FlyBase	CG7269-PC	56	48989	3	2	3	2	0.19	type=protein
806	1	FlyBase	CG18315-PA	56	19770	1	1	1	1	0.23	type=protein
807	1	FlyBase	CG12264-PA	56	51318	3	1	3	1	0.09	type=protein
808	1	FlyBase	CG17404-PB	55	29807	1	1	1	1	0.15	type=protein
809	1	FlyBase	CG31628-PA	55	145493	2	1	2	1	0.03	type=protein
810	1	FlyBase	CG7675-PA	55	31522	1	1	1	1	0.14	type=protein
811	1	FlyBase	CG10374-PA	54	48848	2	2	2	2	0.19	type=protein
812	1	FlyBase	CG4627-PA	54	22921	1	1	1	1	0.20	type=protein
813	1	FlyBase	CG7532-PA	54	17376	2	1	2	1	0.27	type=protein
814	1	FlyBase	CG17158-PA	54	31527	3	2	3	2	0.30	type=protein
815	1	FlyBase	CG13551-PA	54	11941	3	2	2	1	0.41	type=protein
816	1	FlyBase	CG6206-PA	54	123160	2	2	2	2	0.07	type=protein
818	1	FlyBase	CG8613-PA	54	92517	1	1	1	1	0.05	type=protein
819	1	FlyBase	CG34199-PA	54	21771	2	1	2	1	0.21	type=protein
820	1	FlyBase	CG15441-PA	54	25952	1	1	1	1	0.17	type=protein
821	1	FlyBase	CG1458-PA	53	14899	1	1	1	1	0.32	type=protein
822	1	FlyBase	CG17299-PB	53	103161	2	1	2	1	0.04	type=protein
823	1	FlyBase	CG7580-PA	53	10086	3	2	3	2	1.25	type=protein
824	1	FlyBase	CG5377-PA	53	31821	2	2	2	2	0.30	type=protein
825	1	FlyBase	CG14629-PA	53	35608	1	1	1	1	0.13	type=protein
826	1	FlyBase	CG31363-PA	53	20975	1	1	1	1	0.22	type=protein
827	1	FlyBase	CG15884-PA	53	26735	1	1	1	1	0.17	type=protein
828	1	FlyBase	CG1263-PA	53	27967	3	2	3	2	0.35	type=protein
829	1	FlyBase	CG15589-PA	53	59289	1	1	1	1	0.07	type=protein
830	1	FlyBase	CG1112-PA	53	65762	3	3	3	3	0.21	type=protein
831	1	FlyBase	CG12119-PA	52	56952	2	2	2	2	0.16	type=protein
832	1	FlyBase	CG1136-PA	52	49350	1	1	1	1	0.09	type=protein
833	1	FlyBase	CG8331-PA	52	20485	1	1	1	1	0.22	type=protein
834	1	FlyBase	CG16784-PC	52	19463	2	2	2	2	0.53	type=protein
835	1	FlyBase	CG8511-PA	52	14579	2	1	2	1	0.33	type=protein
836	1	FlyBase	CG12030-PA	52	38994	2	2	1	1	0.11	type=protein
837	1	FlyBase	CG3082-PB	52	44328	3	3	3	3	0.33	type=protein
838	1	FlyBase	CG7636-PA	52	33013	2	2	2	2	0.29	type=protein
839	1	FlyBase	CG12749-PA	51	39522	1	1	1	1	0.11	type=protein
840	1	FlyBase	CG3395-PA	51	22610	5	2	5	2	0.45	type=protein
841	1	FlyBase	CG8728-PA	51	61425	1	1	1	1	0.07	type=protein
842	1	FlyBase	CG17280-PA	51	12520	1	1	1	1	0.39	type=protein
843	1	FlyBase	CG4944-PA	51	14401	3	3	3	3	1.36	type=protein
844	1	FlyBase	CG31692-PA	51	36358	1	1	1	1	0.12	type=protein
845	1	FlyBase	CG3318-PA	51	27256	1	1	1	1	0.17	type=protein
846	1	FlyBase	CG6259-PA	51	25181	1	1	1	1	0.18	type=protein
847	1	FlyBase	CG5605-PC	51	49313	1	1	1	1	0.09	type=protein
848	1	FlyBase	CG3050-PA	50	57532	2	2	2	2	0.16	type=protein
849	1	FlyBase	CG1732-PA	50	73170	2	1	2	1	0.06	type=protein
850	1	FlyBase	CG31764-PA	50	48568	4	3	3	3	0.30	type=protein
851	1	FlyBase	CG3694-PA	50	8438	4	3	4	3	3.23	type=protein
852	1	FlyBase	CG14235-PA	50	11600	2	1	2	1	0.42	type=protein
853	1	FlyBase	CG3270-PA	50	47916	1	1	1	1	0.09	type=protein
854	1	FlyBase	CG34455-PC	50	33454	1	1	1	1	0.13	type=protein
855	1	FlyBase	CG44244-PB	50	38074	2	2	2	2	0.25	type=protein
856	1	FlyBase	CG11856-PA	50	297627	1	1	1	1	0.01	type=protein
857	1	FlyBase	CG11980-PA	50	39516	2	1	2	1	0.11	type=protein
858	1	FlyBase	CG12203-PA	50	20760	1	1	1	1	0.22	type=protein
859	1	FlyBase	CG12085-PA	50	68081	2	1	2	1	0.06	type=protein
860	1	FlyBase	CG17111-PB	50	91338	2	1	2	1	0.05	type=protein
861	1	FlyBase	CG32464-PAA	49	95056	1	1	1	1	0.05	type=protein
862	1	FlyBase	CG14476-PB	49	105987	1	1	1	1	0.04	type=protein
863	1	FlyBase	CG5625-PA	49	91854	2	1	2	1	0.05	type=protein
864	1	FlyBase	CG2248-PA	49	21662	2	2	2	2	0.47	type=protein
865	1	FlyBase	CG9946-PA	49	38806	2	1	2	1	0.11	type=protein
866	1	FlyBase	CG6440-PA	48	11247	2	1	2	1	0.44	type=protein
867	1	FlyBase	CG31136-PA	48	33719	1	1	1	1	0.13	type=protein
868	1	FlyBase	CG17259-PA	48	56834	2	1	2	1	0.08	type=protein
869	1	FlyBase	CG6329-PA	47	17816	2	2	2	2	0.59	type=protein
870	1	FlyBase	CG8615-PA	47	21789	3	1	3	1	0.21	type=protein
871	1	FlyBase	CG10126-PA	47	24471	1	1	1	1	0.19	type=protein
872	1	FlyBase	CG4278-PA	47	32573	1	1	1	1	0.14	type=protein
873	1	FlyBase	CG17058-PA	47	26394	3	3	2	2	0.37	type=protein
874	1	FlyBase	CG4703-PA	47	43994	1	1	1	1	0.10	type=protein
875	1	FlyBase	CG31472-PA	47	28002	1	1	1	1	0.16	type=protein
876	1	FlyBase	CG7143-PA	47	99609	1	1	1	1	0.04	type=protein
877	1	FlyBase	CG11984-PD	46	62957	1	1	1	1	0.07	type=protein
878	1	FlyBase	CG8209-PA	46	36802	1	1	1	1	0.12	type=protein
879	1	FlyBase	CG7028-PA	46	104392	3	2	3	2	0.08	type=protein
880	1	FlyBase	CG5618-PA	46	57977	1	1	1	1	0.08	type=protein
881	1	FlyBase	CG7583-PC	46	42639	1	1	1	1	0.10	type=protein
882	1	FlyBase	CG11797-PA	46	15669	3	1	3	1	0.30	type=protein
883	1	FlyBase	CG1943-PA	46	12466	1	1	1	1	0.39	type=protein
884	1	FlyBase	CG10638-PA	46	35957	3	3	3	3	0.42	type=protein
885	1	FlyBase	CG12045-PA	46	27083	1	1	1	1	0.17	type=protein
886	1	FlyBase	CG3299-PA	46	106880	3	2	3	2	0.08	type=protein
887	1	FlyBase	CG7507-PA	45	532380	1	1	1	1	0.01	type=protein
888	1	FlyBase	CG15432-PA	45	13677	1	1	1	1	0.35	type=protein
889	1	FlyBase	CG13334-PA	45	39262	1	1	1	1	0.11	type=protein
890	1	FlyBase	CG4729-PA	45	44782	1	1	1	1	0.10	type=protein
891	1	FlyBase	CG6998-PB	45	10459	4	4	2	2	1.19	type=protein
892	1	FlyBase	CG3835-PB	45	58833	2	1	2	1	0.07	type=protein
893	1	FlyBase	CG6395-PA	45	24523	1	1	1	1	0.19	type=protein
894	1	FlyBase	CG44008-PB	45	9226	1	1	1	1	0.56	type=protein
895	1	FlyBase	CG17919-PA	45	22679	3	2	3	2	0.45	type=protein
896	1	FlyBase	CG18410-PB	44	35499	1	1	1	1	0.13	type=protein
897	1	FlyBase	CG1009-PC	44	123325	4	3	4	3	0.11	type=protein
898	1	FlyBase	CG32407-PA	44	28162	2	1	2	1	0.16	type=protein
899	1	FlyBase	CG8053-PA	44	17178	1	1	1	1	0.27	type=protein
900	1	FlyBase	CG1059-PA	44	124769	4	2	3	2	0.07	type=protein
901	1	FlyBase	CG9140-PA	44	52395	3	2	3	2	0.17	type=protein
902	1	FlyBase	CG12723-PA	44	65210	1	1	1	1	0.07	type=protein
903	1	FlyBase	CG33523-PD	44	56763	1	1	1	1	0.08	type=protein
904	1	FlyBase	CG6090-PA	44	18241	2	2	2	2	0.58	type=protein
905	1	FlyBase	CG10306-PA	44	25787	2	1	2	1	0.18	type=protein
906	1	FlyBase	CG9242-PB	44	77202	1	1	1	1	0.06	type=protein
907	1	FlyBase	CG12363-PA	44	12655	1	1	1	1	0.38	type=protein
908	1	FlyBase	CG14998-PF	44	135733	2	1	2	1	0.03	type=protein
909	1	FlyBase	CG2964-PA	43	61886	2	2	1	1	0.07	type=protein
910	1	FlyBase	CG5525-PA	43	57632	2	2	2	2	0.16	type=protein
911	1	FlyBase	CG33484-PE	43	400255	1	1	1	1	0.01	type=protein
912	1	FlyBase	CG14482-PA	43	6271	1	1	1	1	0.90	type=protein
913	1	FlyBase	CG5771-PB	43	24322	3	2	3	2	0.41	type=protein
914	1	FlyBase	CG2665-PA	43	7228	1	1	1	1	0.75	type=protein
915	1	FlyBase	CG6223-PA	43	108121	1	1	1	1	0.04	type=protein
916	1	FlyBase	CG33748-PA	43	17775	1	1	1	1	0.26	type=protein
917	1	FlyBase	CG3542-PA	43	91639	2	2	2	2	0.10	type=protein
918	1	FlyBase	CG18067-PA	42	26214	1	1	1	1	0.17	type=protein
919	1	FlyBase	CG10373-PB	42	27779	1	1	1	1	0.16	type=protein
920	1	FlyBase	CG12269-PB	42	12854	1	1	1	1	0.38	type=protein
921	1	FlyBase	CG7008-PA	42	103358	3	1	3	1	0.04	type=protein
922	1	FlyBase	CG14147-PA	42	17429	4	2	3	2	0.61	type=protein
923	1	FlyBase	CG4111-PB	42	14487	3	3	2	2	0.77	type=protein
924	1	FlyBase	CG9603-PA	42	9895	3	2	3	2	1.28	type=protein
925	1	FlyBase	CG5744-PB	41	21701	1	1	1	1	0.21	type=protein
926	1	FlyBase	CG10851-PA	41	39758	1	1	1	1	0.11	type=protein
927	1	FlyBase	CG5655-PA	41	21471	1	1	1	1	0.21	type=protein
928	1	FlyBase	CG32521-PA	41	36808	1	1	1	1	0.12	type=protein
929	1	FlyBase	CG4204-PA	41	13250	2	1	2	1	0.37	type=protein
930	1	FlyBase	CG7925-PB	41	15660	1	1	1	1	0.30	type=protein
931	1	FlyBase	CG17331-PA	41	22513	2	2	2	2	0.45	type=protein
932	1	FlyBase	CG15897-PA	41	46929	1	1	1	1	0.09	type=protein
933	1	FlyBase	CG10119-PA	41	69910	1	1	1	1	0.06	type=protein
934	1	FlyBase	CG15201-PA	41	12963	1	1	1	1	0.37	type=protein
935	1	FlyBase	CG8200-PA	41	47335	1	1	1	1	0.09	type=protein
936	1	FlyBase	CG11151-PA	41	12491	2	1	2	1	0.39	type=protein
937	1	FlyBase	CG9510-PB	41	52403	2	1	2	1	0.08	type=protein
938	1	FlyBase	CG7967-PA	41	34574	1	1	1	1	0.13	type=protein
939	1	FlyBase	CG2934-PA	41	40286	1	1	1	1	0.11	type=protein
940	1	FlyBase	CG5406-PA	40	230697	3	2	3	2	0.04	type=protein
941	1	FlyBase	CG17320-PA	40	59476	2	1	1	1	0.07	type=protein
942	1	FlyBase	CG1818-PA	40	40101	2	2	2	2	0.23	type=protein
943	1	FlyBase	CG1213-PA	40	53570	1	1	1	1	0.08	type=protein
944	1	FlyBase	CG5680-PB	40	43229	1	1	1	1	0.10	type=protein
945	1	FlyBase	CG3988-PA	40	33859	1	1	1	1	0.13	type=protein
946	1	FlyBase	CG7911-PA	40	17405	1	1	1	1	0.27	type=protein
947	1	FlyBase	CG12321-PA	40	27969	1	1	1	1	0.16	type=protein
948	1	FlyBase	CG9691-PB	40	13048	1	1	1	1	0.37	type=protein
949	1	FlyBase	CG6948-PA	40	23872	2	1	2	1	0.19	type=protein
950	1	FlyBase	CG8861-PC	39	19856	1	1	1	1	0.23	type=protein
951	1	FlyBase	CG12052-PA	39	76072	1	1	1	1	0.06	type=protein
952	1	FlyBase	CG1157-PA	39	23798	1	1	1	1	0.19	type=protein
953	1	FlyBase	CG11303-PA	39	32888	1	1	1	1	0.14	type=protein
954	1	FlyBase	CG5809-PA	39	47091	1	1	1	1	0.09	type=protein
955	1	FlyBase	CG32230-PA	39	9474	3	1	2	1	0.54	type=protein
956	1	FlyBase	CG7047-PB	39	38929	1	1	1	1	0.11	type=protein
957	1	FlyBase	CG6642-PA	38	18045	1	1	1	1	0.26	type=protein
958	1	FlyBase	CG5597-PA	38	29952	3	1	1	1	0.15	type=protein
959	1	FlyBase	CG6155-PA	38	24049	1	1	1	1	0.19	type=protein
960	1	FlyBase	CG4572-PA	38	54535	1	1	1	1	0.08	type=protein
961	1	FlyBase	CG34461-PA	38	14883	1	1	1	1	0.32	type=protein
962	1	FlyBase	CG10480-PA	38	59320	1	1	1	1	0.07	type=protein
963	1	FlyBase	CG11784-PA	37	25936	1	1	1	1	0.17	type=protein
964	1	FlyBase	CG1954-PA	37	84157	1	1	1	1	0.05	type=protein
966	1	FlyBase	CG8258-PA	37	59718	1	1	1	1	0.07	type=protein
967	1	FlyBase	CG2922-PA	37	49331	1	1	1	1	0.09	type=protein
968	1	FlyBase	CG7109-PA	37	35906	1	1	1	1	0.12	type=protein
969	1	FlyBase	CG9132-PA	37	21693	1	1	1	1	0.21	type=protein
970	1	FlyBase	CG4301-PA	37	153053	1	1	1	1	0.03	type=protein
971	1	FlyBase	CG3566-PB	37	12980	1	1	1	1	0.37	type=protein
972	1	FlyBase	CG4550-PA	37	42065	1	1	1	1	0.11	type=protein
973	1	FlyBase	CG8882-PA	37	36321	1	1	1	1	0.12	type=protein
974	1	FlyBase	CG6188-PA	37	32892	1	1	1	1	0.14	type=protein
975	1	FlyBase	CG1600-PA	36	41821	1	1	1	1	0.11	type=protein
976	1	FlyBase	CG2107-PA	36	75520	1	1	1	1	0.06	type=protein
977	1	FlyBase	CG9338-PA	36	16239	1	1	1	1	0.29	type=protein
978	1	FlyBase	CG7375-PA	36	21000	1	1	1	1	0.22	type=protein
979	1	FlyBase	CG2674-PC	36	45217	1	1	1	1	0.10	type=protein
980	1	FlyBase	CG8057-PA	36	36487	1	1	1	1	0.12	type=protein
981	1	FlyBase	CG34191-PB	36	9432	2	1	2	1	0.54	type=protein
982	1	FlyBase	CG3997-PA	36	6295	2	2	1	1	0.88	type=protein
983	1	FlyBase	CG7781-PA	36	16457	2	1	2	1	0.29	type=protein
984	1	FlyBase	CG8261-PA	36	8217	1	1	1	1	0.64	type=protein
986	1	FlyBase	CG1316-PA	35	52834	1	1	1	1	0.08	type=protein
987	1	FlyBase	CG11471-PA	35	141791	1	1	1	1	0.03	type=protein
988	1	FlyBase	CG42258-PC	35	47949	1	1	1	1	0.09	type=protein
989	1	FlyBase	CG10236-PA	35	420339	1	1	1	1	0.01	type=protein
990	1	FlyBase	CG5517-PB	35	114302	1	1	1	1	0.04	type=protein
991	1	FlyBase	CG17349-PA	35	30821	1	1	1	1	0.15	type=protein
992	1	FlyBase	CG1634-PA	35	139012	1	1	1	1	0.03	type=protein
993	1	FlyBase	CG13082-PA	34	41704	1	1	1	1	0.11	type=protein
994	1	FlyBase	CG34227-PA	34	10569	1	1	1	1	0.47	type=protein
995	1	FlyBase	CG5345-PA	34	43099	2	2	2	2	0.22	type=protein
996	1	FlyBase	CG5044-PA	34	42996	1	1	1	1	0.10	type=protein
997	1	FlyBase	CG10011-PA	34	235173	1	1	1	1	0.02	type=protein
998	1	FlyBase	CG3376-PA	34	84957	1	1	1	1	0.05	type=protein
999	1	FlyBase	CG15887-PA	34	14529	1	1	1	1	0.33	type=protein
1000	1	FlyBase	CG6579-PB	34	15882	1	1	1	1	0.30	type=protein
1001	1	FlyBase	CG33290-PA	34	18924	1	1	1	1	0.25	type=protein
1002	1	FlyBase	CG8927-PC	34	41750	1	1	1	1	0.11	type=protein
1003	1	FlyBase	CG5643-PB	34	60057	2	2	2	2	0.15	type=protein
1004	1	FlyBase	CG1151-PA	34	32209	1	1	1	1	0.14	type=protein
1005	1	FlyBase	CG7123-PA	33	203999	1	1	1	1	0.02	type=protein
1006	1	FlyBase	CG10033-PC	33	101593	1	1	1	1	0.04	type=protein
1007	1	FlyBase	CG30000-PA	33	26693	1	1	1	1	0.17	type=protein
1008	1	FlyBase	CG33495-PA	33	6333	1	1	1	1	0.88	type=protein
1009	1	FlyBase	CG5972-PA	33	19749	2	1	2	1	0.23	type=protein
1010	1	FlyBase	CG8636-PA	33	30111	1	1	1	1	0.15	type=protein
1011	1	FlyBase	CG6415-PA	32	43623	2	2	2	2	0.21	type=protein
1012	1	FlyBase	CG6851-PB	32	35173	1	1	1	1	0.13	type=protein
1013	1	FlyBase	CG15362-PA	32	19363	1	1	1	1	0.24	type=protein
1014	1	FlyBase	CG3214-PC	32	16858	1	1	1	1	0.28	type=protein
1015	1	FlyBase	CG3153-PB	32	17549	1	1	1	1	0.27	type=protein
1016	1	FlyBase	CG8772-PD	32	80513	1	1	1	1	0.05	type=protein
1017	1	FlyBase	CG14960-PA	32	35537	1	1	1	1	0.13	type=protein
1018	1	FlyBase	CG17534-PA	32	25050	1	1	1	1	0.18	type=protein
1019	1	FlyBase	CG2233-PA	31	46985	1	1	1	1	0.09	type=protein
1020	1	FlyBase	CG14445-PA	31	37336	2	1	2	1	0.12	type=protein
1021	1	FlyBase	CG3849-PA	31	56272	1	1	1	1	0.08	type=protein
1022	1	FlyBase	CG42345-PA	31	87439	1	1	1	1	0.05	type=protein
1023	1	FlyBase	CG4659-PA	31	56105	1	1	1	1	0.08	type=protein
1024	1	FlyBase	CG11219-PA	31	132491	1	1	1	1	0.03	type=protein
1025	1	FlyBase	CG5094-PA	31	36414	2	1	2	1	0.12	type=protein
1026	1	FlyBase	CG31839-PA	31	47935	1	1	1	1	0.09	type=protein
1027	1	FlyBase	CG4276-PA	31	88356	1	1	1	1	0.05	type=protein
1028	1	FlyBase	CG6123-PA	31	64263	1	1	1	1	0.07	type=protein
1029	1	FlyBase	CG2004-PA	31	48532	2	2	2	2	0.19	type=protein
1030	1	FlyBase	CG11771-PA	31	81807	3	1	3	1	0.05	type=protein
1031	1	FlyBase	CG43322-PA	31	41481	1	1	1	1	0.11	type=protein
1032	1	FlyBase	CG9805-PA	30	134304	1	1	1	1	0.03	type=protein
1033	1	FlyBase	CG8649-PA	30	72283	1	1	1	1	0.06	type=protein
1034	1	FlyBase	CG7471-PA	30	58708	1	1	1	1	0.07	type=protein
1035	1	FlyBase	CG10652-PC	30	12364	1	1	1	1	0.40	type=protein
1036	1	FlyBase	CG13425-PA	29	50298	1	1	1	1	0.09	type=protein
1037	1	FlyBase	CG1674-PB	29	82292	1	1	1	1	0.05	type=protein
1038	1	FlyBase	CG10687-PA	29	64351	2	1	2	1	0.07	type=protein
1039	1	FlyBase	CG5433-PA	29	58284	1	1	1	1	0.08	type=protein
1040	1	FlyBase	CG9306-PA	29	17512	1	1	1	1	0.27	type=protein
1041	1	FlyBase	CG1902-PA	29	35861	1	1	1	1	0.12	type=protein
1042	1	FlyBase	CG12237-PA	29	34968	1	1	1	1	0.13	type=protein
1043	1	FlyBase	CG33672-PA	28	9842	1	1	1	1	0.51	type=protein
1044	1	FlyBase	CG32113-PB	28	448024	1	1	1	1	0.01	type=protein
1045	1	FlyBase	CG9411-PA	28	104455	1	1	1	1	0.04	type=protein
1046	1	FlyBase	CG7576-PA	27	25030	2	1	1	1	0.18	type=protein
1047	1	FlyBase	CG6105-PA	27	10911	1	1	1	1	0.46	type=protein
1048	1	FlyBase	CG9436-PA	27	35672	1	1	1	1	0.13	type=protein
1049	1	FlyBase	CG3231-PA	26	139552	1	1	1	1	0.03	type=protein
1050	1	FlyBase	CG5676-PA	26	17298	1	1	1	1	0.27	type=protein
1051	1	FlyBase	CG6343-PA	26	47144	2	1	2	1	0.09	type=protein
1052	1	FlyBase	CG42338-PD	25	330680	1	1	1	1	0.01	type=protein
1053	1	FlyBase	CG1532-PA	25	31761	1	1	1	1	0.14	type=protein
1054	1	FlyBase	CG3164-PA	25	78895	1	1	1	1	0.05	type=protein
1055	1	FlyBase	CG9127-PA	25	149233	2	1	2	1	0.03	type=protein
1056	1	FlyBase	CG32082-PA	25	120431	1	1	1	1	0.04	type=protein
1057	1	FlyBase	CG40045-PA	24	19492	1	1	1	1	0.24	type=protein
1058	1	FlyBase	CG3961-PA	24	79434	1	1	1	1	0.05	type=protein
1059	1	FlyBase	CG1740-PA	24	14602	1	1	1	1	0.33	type=protein
1060	1	FlyBase	CG3476-PA	23	32605	1	1	1	1	0.14	type=protein
1061	1	FlyBase	CG7424-PA	23	12723	2	1	2	1	0.38	type=protein

## Sheet: Arkusz1
User	Milena Damulewicz
E-mail	milena.damulewicz@uj.edu.pl
Search	title	201012 1559 Damulewicz
MS	data	file	O:\jasio\MGF\Damulewicz 20201014\010091560damu_repo-cryHA-ZT1.mgf
Database	FlyBase 6.22
Timestamp	14 Oct 2020 at 13:34:03 GMT
Type	of	search	MS/MS Ion Search
Enzyme	Trypsin
Fixed	modifications	Methylthio (C)
Variable	modifications	Oxidation (M)
Mass	values	Monoisotopic
Protein	mass	Unrestricted
Peptide	mass	tolerance	5 ppm
Fragment	mass	tolerance	0.01 Da
Max	missed	cleavages	2
Instrument	type	HCD
Number	of	queries	47.294
Significance	threshold	p<	0.005023
Max.	number	of	families
Ions	score	or	expect
Min.	number	of	sig.
Preferred	taxonomy	All entries
Show	Percolator	scores?	no
Family	Member	Database	Accession
1	1	FlyBase	CG17927-PB
1	2	FlyBase	CG17927-PT
1	3	FlyBase	CG17927-PD
2	1	FlyBase	CG15792-PI
2	2	FlyBase	CG15792-PC
3	1	FlyBase	CG5125-PB
3	2	FlyBase	CG5125-PA	name=ninaC-PA
4	1	FlyBase	CG7478-PA	name=Act79B-PA
4	2	FlyBase	CG10067-PA	name=Act57B-PA
4	3	FlyBase	CG5178-PA	name=Act88F-PA
4	4	FlyBase	CG4027-PB	name=Act5C-PB
4	5	FlyBase	CG12051-PA	name=Act42A-PA
5	1	FlyBase	CG11064-PA	name=apolpp-PA
6	1	FlyBase	CG3772-PA	name=cry-PA
7	1	FlyBase	CG8986-PA	name=Twdlbeta-PA
7	2	FlyBase	CG5812-PA	name=TwdlT-PA
8	1	FlyBase	CG9277-PB	name=betaTub56D-PB
8	2	FlyBase	CG9359-PA	name=betaTub85D-PA
8	3	FlyBase	CG4869-PB	name=betaTub97EF-PB
9	1	FlyBase	CG5870-PB	name=beta-Spec-PB
9	2	FlyBase	CG5870-PA	name=beta-Spec-PA
10	1	FlyBase	CG33196-PR
10	2	FlyBase	CG33196-PAA
11	1	FlyBase	CG3481-PC	name=Adh-PC
12	1	FlyBase	CG42639-PA	name=PPO1-PA
13	1	FlyBase	CG4898-PJ	name=Tm1-PJ
13	2	FlyBase	CG4843-PA	name=Tm2-PA
13	3	FlyBase	CG4843-PC	name=Tm2-PC
13	4	FlyBase	CG4898-PA	name=Tm1-PA
14	1	FlyBase	CG33950-PAI
15	1	FlyBase	CG1977-PA	name=alpha-Spec-PA
16	1	FlyBase	CG9244-PB	name=Acon-PB
17	1	FlyBase	CG1913-PA	name=alphaTub84B-PA
17	2	FlyBase	CG9476-PA	name=alphaTub85E-PA
18	1	FlyBase	CG6058-PB	name=Ald-PB
18	2	FlyBase	CG6058-PH	name=Ald-PH
19	1	FlyBase	CG32019-PH
20	1	FlyBase	CG32031-PA	name=Argk-PA
21	1	FlyBase	CG11154-PA	name=ATPsynbeta-PA
22	1	FlyBase	CG3523-PA	name=FASN1-PA
23	1	FlyBase	CG34387-PC	name=futsch-PC
24	1	FlyBase	CG1516-PG	name=PCB-PG
25	1	FlyBase	CG4264-PE	name=Hsc70-4-PE
25	2	FlyBase	CG4147-PB	name=Hsc70-3-PB
25	3	FlyBase	CG5436-PA	name=Hsp68-PA
26	1	FlyBase	CG5670-PA	name=Atpalpha-P"
27	1	FlyBase	CG17654-PB	name=Eno-PB
28	1	FlyBase	CG3752-PA	name=Aldh-PA
29	1	FlyBase	CG7998-PA	name=Mdh2-PA
30	1	FlyBase	CG1242-PA	name=Hsp83-PA
30	2	FlyBase	CG5520-PA	name=Gp93-PA
31	1	FlyBase	CG9042-PC	name=Gpdh1-PC
32	1	FlyBase	CG2184-PA	name=Mlc2-PA
33	1	FlyBase	CG3861-PA	name=kdn-PA
34	1	FlyBase	CG7920-PA	name=CG7920-PA
35	1	FlyBase	CG1469-PA	name=Fer2LCH-PA
36	1	FlyBase	CG6871-PA	name=Cat-PA
37	1	FlyBase	CG5939-PB	name=Prm-PB
37	2	FlyBase	CG5939-PC	name=Prm-PC
38	1	FlyBase	CG7254-PA	name=GlyP-PA
39	1	FlyBase	CG7107-PG	name=up-PG
39	2	FlyBase	CG7107-PO	name"
40	1	FlyBase	CG8893-PA	name=Gapdh2-PA
40	2	FlyBase	CG12055-PA	name=Gapdh1-PA
41	1	FlyBase	CG7070-PA	name=PyK-PA
42	1	FlyBase	CG3359-PB	name=mfas-PB
43	1	FlyBase	CG5320-PA	name=Gdh-PA
44	1	FlyBase	CG7145-PA	name=P5CDh1-PA
45	1	FlyBase	CG15848-PA	name=Scp1-PA
46	1	FlyBase	CG1618-PA	name=comt-PA
46	2	FlyBase	CG33101-PA	name=Nsf2-PA
47	1	FlyBase	CG9812-PB	name=CG9812-PB
48	1	FlyBase	CG11661-PI
48	2	FlyBase	CG11661-PH	name=Nc73EF-PH
50	1	FlyBase	CG6803-PB	name=Mf-PB
50	2	FlyBase	CG6803-PD	name=Mf-PD
50	3	FlyBase	CG6803-PI	name=Mf-PI
51	1	FlyBase	CG3612-PA	name=blw-PA
52	1	FlyBase	CG1743-PC	name=Gs2-PC
53	1	FlyBase	CG12233-PA	name=l(1)G0156-PA
54	1	FlyBase	CG5390-PA	name=CG5390-PA
55	1	FlyBase	CG4600-PA	name=yip2-PA
56	1	FlyBase	CG3725-PA	name=SERCA-PA
57	1	FlyBase	CG17246-PB	name=SdhA-PB
58	1	FlyBase	CG17369-PB	name=Vha55-PB
59	1	FlyBase	CG4389-PA	name=Mtpalpha-PA
60	1	FlyBase	CG5711-PA	name=Arr1-PA
61	1	FlyBase	CG18102-PL
62	1	FlyBase	CG5962-PA	name=Arr2-PA
63	1	FlyBase	CG8472-PA	name=Cam-PA
64	1	FlyBase	CG7088-PB	name=bnb-PB
65	1	FlyBase	CG4104-PA	name=Tps1-PA
66	1	FlyBase	CG17870-PD	name=14-3-3zeta-PD
66	2	FlyBase	CG31196-PA	name=14-3-3epsilon-PA
66	3	FlyBase	CG17870-PB	name=14-3-3zeta-PB
67	1	FlyBase	CG7470-PA
68	1	FlyBase	CG8280-PA	name=eEF1alpha1-PA
68	2	FlyBase	CG1873-PA	name=eEF1alpha2-PA
69	1	FlyBase	CG3127-PA	name=Pgk-PA
70	1	FlyBase	CG8193-PA	name=PPO2-PA
71	1	FlyBase	CG12101-PA	name=Hsp60A-PA
72	1	FlyBase	CG4094-PA	name=Fum1-PA
73	1	FlyBase	CG12403-PA	name=Vha68-1-PA
73	2	FlyBase	CG3762-PA	name=Vha68-2-PA
74	1	FlyBase	CG11949-PA
75	1	FlyBase	CG7178-PC	name=wupA-PC
75	2	FlyBase	CG7178-PD	name=wupA-PD
75	3	FlyBase	CG7178-PA	name=wupA-PA
75	4	FlyBase	CG7178-PB	name=wupA-PB
76	1	FlyBase	CG5028-PA	name=CG5028-PA
77	1	FlyBase	CG8322-PD	name=ATPCL-PD
78	1	FlyBase	CG4376-PA	name=Actn-PA
79	1	FlyBase	CG9280-PA	name=Glt-PA
80	1	FlyBase	CG11876-PA	name=Pdhb-PA
81	1	FlyBase	CG14752-PA	name=CG14752-PA
82	1	FlyBase	CG17903-PA	name=Cyt-c-p-PA
83	1	FlyBase	CG1065-PA	name=Scsalpha1-PA
84	1	FlyBase	CG2238-PA	name=eEF2-PA
85	1	FlyBase	CG1640-PB	name=CG1640-PB
86	1	FlyBase	CG42667-PB
87	1	FlyBase	CG11963-PA	name=ScsbetaA-PA
88	1	FlyBase	CG4233-PA	name=Got2-PA
89	1	FlyBase	CG8251-PA	name=Pgi-PA
90	1	FlyBase	CG1668-PA	name=Obp19d-PA
91	1	FlyBase	CG6588-PC
92	1	FlyBase	CG16944-PA	name=sesB-PA
93	1	FlyBase	CG1259-PB	name=Cpr64Ad-PB
94	1	FlyBase	CG3244-PA	name=Clect27-PA
95	1	FlyBase	CG6783-PB	name=fabp-PB
96	1	FlyBase	CG10233-PA	name=rtp-PA
97	1	FlyBase	CG11276-PA	name=RpS4-PA
98	1	FlyBase	CG7430-PA	name=CG7430-PA
99	1	FlyBase	CG9355-PA	name=dy-PA
99	2	FlyBase	CG15013-PB	name=dyl-PB
100	1	FlyBase	CG8542-PA	name=Hsc70-5-PA
101	1	FlyBase	CG10120-PA	name=Men-PA
102	1	FlyBase	CG1330-PA	name=Ccp84Ae-PA
103	1	FlyBase	CG6186-PA	name=Tsf1-PA
104	1	FlyBase	CG7176-PA	name=Idh-PA
105	1	FlyBase	CG6439-PA	name=Idh3b-PA
106	1	FlyBase	CG3201-PA	name=Mlc-c-PA
107	1	FlyBase	CG33103-PE
108	1	FlyBase	CG8036-PB	name=CG8036-PB
109	1	FlyBase	CG2151-PA	name=Trxr-1-PA
110	1	FlyBase	CG6686-PA	name=CG6686-PA
111	1	FlyBase	CG12262-PA	name=CG12262-PA
112	1	FlyBase	CG10045-PA	name=GstD1-PA
112	2	FlyBase	CG18548-PA	name=GstD10-PA
113	1	FlyBase	CG8900-PB	name=RpS18-PB
114	1	FlyBase	CG16858-PA	name=vkg-PA
115	1	FlyBase	CG42344-PD
116	1	FlyBase	CG43443-PI	nam"
117	1	FlyBase	CG16885-PA	name=CG16885-PA
118	1	FlyBase	CG7433-PB	name=Gabat-PB
119	1	FlyBase	CG5889-PA	name=Men-b-PA
120	1	FlyBase	CG1780-PA	name=Idgf4-PA
120	2	FlyBase	CG5210-PA	name=Idgf6-PA
121	1	FlyBase	CG6702-PA	name=Cbp53E-PA
123	1	FlyBase	CG4115-PA	name=CG4115-PA
123	2	FlyBase	CG6055-PA	name=CG6055-PA
124	1	FlyBase	CG5596-PA	name=Mlc1-PA
124	2	FlyBase	CG5596-PB	name=Mlc1-PB
125	1	FlyBase	CG2216-PA	name=Fer1HCH-PA
126	1	FlyBase	CG32017-PB	name=CG32017-PB
127	1	FlyBase	CG5362-PA	name=Mdh1-PA
128	1	FlyBase	CG1019-PA	name=Mlp84B-PA
128	2	FlyBase	CG42309-PB	name=Mlp60A-PB
129	1	FlyBase	CG9012-PA	name=Chc-PA
130	1	FlyBase	CG1883-PD	name=RpS7-PD
131	1	FlyBase	CG6988-PA	name=Pdi-PA
132	1	FlyBase	CG14994-PB	name=Gad1-PB
133	1	FlyBase	CG3661-PA	name=RpL23-PA
134	1	FlyBase	CG8770-PA	name=Gbeta76C-PA
135	1	FlyBase	CG18076-PA
135	2	FlyBase	CG18076-PH
136	1	FlyBase	CG4260-PA	name=AP-2alpha-PA
137	1	FlyBase	CG1633-PB	name=Jafrac1-PB
138	1	FlyBase	CG6917-PA	name=Est-6-PA
139	1	FlyBase	CG7010-PA	name=Pdha-PA
140	1	FlyBase	CG31618-PA	name=His2A:CG31618-PA
140	2	FlyBase	CG5499-PA	name=His2Av-PA
141	1	FlyBase	CG3922-PB	name=RpS17-PB
142	1	FlyBase	CG33868-PA	name=His2B:CG33868-PA
143	1	FlyBase	CG5695-PH
144	1	FlyBase	CG3620-PA
145	1	FlyBase	CG8996-PA	name=wal-PA
146	1	FlyBase	CG5214-PA	name=CG5214-PA
147	1	FlyBase	CG8329-PA	name=CG8329-PA
148	1	FlyBase	CG4169-PA	name=UQCR-C2-PA
149	1	FlyBase	CG16820-PA	name=CG16820-PA
150	1	FlyBase	CG10237-PA	name=CG10237-PA
151	1	FlyBase	CG4609-PA	name=fax-PA
152	1	FlyBase	CG1417-PE
153	1	FlyBase	CG1782-PA	name=Uba1-PA
154	1	FlyBase	CG3595-PA	name=sqh-PA
155	1	FlyBase	CG4145-PC	name=Col4a1-PC
156	1	FlyBase	CG9916-PA	name=Cyp1-PA
156	2	FlyBase	CG1866-PA	name=Moca-cyp-PA
157	1	FlyBase	CG5023-PA	name=CG5023-PA
158	1	FlyBase	CG14792-PA	name=sta-PA
159	1	FlyBase	CG4464-PD	name=RpS19a-PD
160	1	FlyBase	CG8884-PF	name=Sap47-PF
161	1	FlyBase	CG5261-PB	name=muc-PB
162	1	FlyBase	CG14648-PA	name=lost-PA
163	1	FlyBase	CG16884-PA	name=CG16884-PA
164	1	FlyBase	CG15811-PA	name=Rop-PA
165	1	FlyBase	CG12532-PA	name=AP-1-2beta-PA
166	1	FlyBase	CG1088-PB	name=Vha26-PB
167	1	FlyBase	CG2331-PA	name=TER94-PA
168	1	FlyBase	CG4422-PA	name=Gdi-PA
169	1	FlyBase	CG7977-PA	name=RpL23A-PA
170	1	FlyBase	CG8905-PA	name=Sod2-PA
171	1	FlyBase	CG17291-PA	name=Pp2A-29B-PA
172	1	FlyBase	CG14206-PB	name=RpS10b-PB
173	1	FlyBase	CG5873-PA	name=cysu-PA
174	1	FlyBase	CG2981-PA	name=TpnC41C-PA
175	1	FlyBase	CG9894-PB	name=Bacc-PB
176	1	FlyBase	CG30092-PF
177	1	FlyBase	CG2171-PA	name=Tpi-PA
178	1	FlyBase	CG11793-PA	name=Sod1-PA
179	1	FlyBase	CG18069-PA
180	1	FlyBase	CG2718-PC	name=Gs1-PC
181	1	FlyBase	CG5502-PA	name=RpL4-PA
182	1	FlyBase	CG15007-PA	name=Cpr64Ab-PA
183	1	FlyBase	CG13935-PA	name=Cpr62Bb-PA
183	2	FlyBase	CG7076-PA	name=Cpr66Cb-PA
184	1	FlyBase	CG3139-PA	name=Syt1-PA
185	1	FlyBase	CG17489-PA	name=RpL5-PA
186	1	FlyBase	CG2297-PA	name=Obp44a-PA
187	1	FlyBase	CG4696-PA	name=Mp20-PA
188	1	FlyBase	CG2168-PA	name=RpS3A-PA
189	1	FlyBase	CG6050-PA	name=mEFTu1-PA
190	1	FlyBase	CG1411-PA	name=CRMP-PA
191	1	FlyBase	CG9429-PA	name=Calr-PA
192	1	FlyBase	CG4581-PA	name=Thiolase-PA
193	1	FlyBase	CG10211-PA	name=CG10211-PA
194	1	FlyBase	CG7113-PA	name=scu-PA
195	1	FlyBase	CG11198-PA
196	1	FlyBase	CG8332-PA	name=RpS15-PA
197	1	FlyBase	CG42314-PK
198	1	FlyBase	CG8050-PA	name=Cys-PA
199	1	FlyBase	CG9579-PA	name=AnxB10-PA
200	1	FlyBase	CG14207-PB	name=CG14207-PB
201	1	FlyBase	CG4634-PA	name=Nurf-38-PA
202	1	FlyBase	CG6180-PA	name=CG6180-PA
203	1	FlyBase	CG5177-PA	name=CG5177-PA
204	1	FlyBase	CG3937-PA
205	1	FlyBase	CG1721-PA	name=Pglym78-PA
205	2	FlyBase	CG17645-PA	name=Pglym87-PA
206	1	FlyBase	CG3379-PA	name=His4r-PA
207	1	FlyBase	CG4307-PA	name=ATPsynO-PA
208	1	FlyBase	CG9819-PA	name=CanA-14F-PA
209	1	FlyBase	CG3902-PA	name=CG3902-PA
210	1	FlyBase	CG4001-PA
211	1	FlyBase	CG11001-PA	name=Fkbp12-PA
212	1	FlyBase	CG11089-PA	name=CG11089-PA
213	1	FlyBase	CG6030-PB	name=ATPsynD-PB
214	1	FlyBase	CG6779-PA	name=RpS3-PA
215	1	FlyBase	CG5920-PA	name=RpS2-PA
216	1	FlyBase	CG2520-PC
217	1	FlyBase	CG2239-PA	name=jdp-PA
218	1	FlyBase	CG1744-PA
219	1	FlyBase	CG4800-PA	name=Tctp-PA
220	1	FlyBase	CG33113-PH	name=Rtnl1-PH
221	1	FlyBase	CG5020-PA
222	1	FlyBase	CG6287-PA	name=CG6287-PA
223	1	FlyBase	CG16935-PA	name=CG16935-PA
224	1	FlyBase	CG14996-PB	name=Chd64-PB
225	1	FlyBase	CG7971-PA	name=CG7971-PA
226	1	FlyBase	CG7380-PA	name=baf-PA
227	1	FlyBase	CG2082-PG	name=CG2082-PG
228	1	FlyBase	CG6767-PB	name=CG6767-PB
229	1	FlyBase	CG8983-PA	name=ERp60-PA
230	1	FlyBase	CG4254-PA	name=tsr-PA
231	1	FlyBase	CG30101-PA	name=CG30101-PA
232	1	FlyBase	CG17127-PA	name=CG17127-PA
233	1	FlyBase	CG7490-PA	name=RpLP0-PA
234	1	FlyBase	CG6084-PA	name=CG6084-PA
235	1	FlyBase	CG3989-PA	name=Paics-PA
236	1	FlyBase	CG4998-PA	name=CG4998-PA
237	1	FlyBase	CG7434-PA	name=RpL22-PA
238	1	FlyBase	CG13026-PB	name=CG13026-PB
239	1	FlyBase	CG8256-PC	name=Gpo1-PC
240	1	FlyBase	CG11473-PA	name=OtopLa-PA
241	1	FlyBase	CG9512-PA	name=CG9512-PA
242	1	FlyBase	CG11051-PA	name=Nplp2-PA
243	1	FlyBase	CG3186-PB	name=eEF5-PB
244	1	FlyBase	CG3985-PA	name=Syn-PA
245	1	FlyBase	CG8863-PA	name=Droj2-PA
246	1	FlyBase	CG11267-PA	name=CG11267-PA
247	1	FlyBase	CG5271-PA	name=RpS27A-PA
248	1	FlyBase	CG5867-PA	name=CG5867-PA
249	1	FlyBase	CG1803-PA	name=regucalcin-PA
250	1	FlyBase	CG31705-PA	name=CG31705-PA
251	1	FlyBase	CG7461-PB	name=CG7461-PB
252	1	FlyBase	CG7765-PA	name=Khc-PA
253	1	FlyBase	CG17759-PD	name=Galphaq-PD
254	1	FlyBase	CG6647-PA	name=porin-PA
255	1	FlyBase	CG9577-PA	name=CG9577-PA
256	1	FlyBase	CG9572-PA	name=CG9572-PA
257	1	FlyBase	CG2207-PF	name=Df31-PF
258	1	FlyBase	CG11390-PA	name=EbpIII-PA
259	1	FlyBase	CG13049-PA	name=CG13049-PA
260	1	FlyBase	CG15862-PA	name=Pka-R2-PA
261	1	FlyBase	CG5119-PC	name=pAbp-PC
262	1	FlyBase	CG9390-PA	name=AcCoAS-PA
263	1	FlyBase	CG6092-PA	name=Dak1-PA
264	1	FlyBase	CG43479-PB	name=nwk-PB
265	1	FlyBase	CG1489-PA	name=Rpt6-PA
265	2	FlyBase	CG5289-PA	name=Rpt2-PA
265	3	FlyBase	CG16916-PA	name=Rpt3-PA
265	4	FlyBase	CG10370-PA	name=Rpt5-PA
266	1	FlyBase	CG18428-PA	name=CG18428-PA
267	1	FlyBase	CG2767-PA	name=CG2767-PA
268	1	FlyBase	CG30084-PN
268	2	FlyBase	CG30084-PF
269	1	FlyBase	CG10363-PA	name=Tep4-PA
270	1	FlyBase	CG7834-PA	name=CG7834-PA
271	1	FlyBase	CG6416-PF	name=Zasp66-PF
272	1	FlyBase	CG9503-PA	name=CG9503-PA
273	1	FlyBase	CG4067-PA	name=pug-PA
274	1	FlyBase	CG16936-PA	name=GstE12-PA
275	1	FlyBase	CG4651-PA	name=RpL13-PA
276	1	FlyBase	CG9331-PA	name=CG9331-PA
277	1	FlyBase	CG31794-PA	name=Pax-PA
278	1	FlyBase	CG6663-PA	name=Spn77Bb-PA
279	1	FlyBase	CG8430-PA	name=Got1-PA
280	1	FlyBase	CG3967-PC	name=CG3967-PC
281	1	FlyBase	CG7057-PA	name=AP-2mu-PA
282	1	FlyBase	CG4685-PA	name=Ssadh-PA
283	1	FlyBase	CG4769-PA	name=Cyt-c1-PA
284	1	FlyBase	CG9075-PA	name=eIF4A-PA
285	1	FlyBase	CG42734-PAA
285	2	FlyBase	CG1651-PB	name=Ank-PB
286	1	FlyBase	CG4598-PA	name=CG4598-PA
287	1	FlyBase	CG33138-PA	name=AGBE-PA
288	1	FlyBase	CG7808-PC	name=RpS8-PC
289	1	FlyBase	CG1725-PA
290	1	FlyBase	CG1106-PB	name=Gel-PB
291	1	FlyBase	CG4347-PA	name=UGP-PA
292	1	FlyBase	CG2342-PA	name=Ccp84Ag-PA
293	1	FlyBase	CG18815-PA	name=CG18815-PA
294	1	FlyBase	CG9485-PA	name=CG9485-PA
295	1	FlyBase	CG7283-PA	name=RpL10Ab-PA
296	1	FlyBase	CG6459-PA	name=P32-PA
297	1	FlyBase	CG1507-PA	name=Pur-alpha-PA
298	1	FlyBase	CG8604-PA	name=Amph-PA
299	1	FlyBase	CG7597-PB	name=Cdk12-PB
300	1	FlyBase	CG15693-PA	name=RpS20-PA
301	1	FlyBase	CG3011-PA	name=Shmt-PA
302	1	FlyBase	CG9297-PA
303	1	FlyBase	CG13432-PA	name=qsm-PA
304	1	FlyBase	CG11765-PA	name=Prx2540-2-PA
305	1	FlyBase	CG3074-PB	name=Swim-PB
306	1	FlyBase	CG2621-PD	name=sgg-PD
307	1	FlyBase	CG15650-PA	name=CG15650-PA
308	1	FlyBase	CG5945-PA	name=CG5945-PA
309	1	FlyBase	CG4046-PA	name=RpS16-PA
310	1	FlyBase	CG8759-PB	name=Nacalpha-PB
311	1	FlyBase	CG12120-PA	name=t-PA
312	1	FlyBase	CG4379-PB	name=Pka-C1-PB
313	1	FlyBase	CG9674-PA
314	1	FlyBase	CG15093-PB	name=CG15093-PB
315	1	FlyBase	CG1341-PA	name=Rpt1-PA
316	1	FlyBase	CG10701-PA	name=Moe-PA
317	1	FlyBase	CG45076-PA	name=CG45076-PA
317	2	FlyBase	CG45077-PA	name=fau-PA
317	3	FlyBase	CG45076-PE	name=CG45076-PE
317	4	FlyBase	CG45078-PA	name=CG45078-PA
318	1	FlyBase	CG10863-PA	name=CG10863-PA
319	1	FlyBase	CG45110-PA	name=tau-PA
320	1	FlyBase	CG12473-PE	name=stnB-PE
321	1	FlyBase	CG5014-PA	name=Vap33-PA
322	1	FlyBase	CG9261-PC	name=nrv2-PC
323	1	FlyBase	CG14296-PA	name=EndoA-PA
324	1	FlyBase	CG3283-PA	name=SdhB-PA
325	1	FlyBase	CG17521-PC	name=RpL10-PC
326	1	FlyBase	CG18285-PA	name=igl-PA
327	1	FlyBase	CG17248-PA	name=nSyb-PA
328	1	FlyBase	CG5590-PA	name=CG5590-PA
329	1	FlyBase	CG32694-PB	name=CG32694-PB
330	1	FlyBase	CG13047-PB	name=CG13047-PB
331	1	FlyBase	CG16712-PA	name=IM33-PA
332	1	FlyBase	CG13627-PA	name=CG13627-PA
333	1	FlyBase	CG5973-PA	name=CG5973-PA
334	1	FlyBase	CG7610-PA	name=ATPsyngamma-PA
335	1	FlyBase	CG6598-PA	name=Fdh-PA
336	1	FlyBase	CG8922-PA	name=RpS5a-PA
337	1	FlyBase	CG8627-PB	name=Dbi-PB
338	1	FlyBase	CG31713-PA	name=Apf-PA
339	1	FlyBase	CG12013-PA	name=PHGPx-PA
340	1	FlyBase	CG7378-PA	name=CG7378-PA
341	1	FlyBase	CG42724-PC	name=CG42724-PC
342	1	FlyBase	CG5355-PA	name=CG5355-PA
343	1	FlyBase	CG3314-PA	name=RpL7A-PA
344	1	FlyBase	CG3210-PA	name=Drp1-PA
345	1	FlyBase	CG9686-PA	name=CG9686-PA
346	1	FlyBase	CG5288-PC	name=Galk-PC
347	1	FlyBase	CG10071-PA	name=RpL29-PA
348	1	FlyBase	CG1915-PS
349	1	FlyBase	CG5844-PA	name=CG5844-PA
350	1	FlyBase	CG1404-PB	name=Ran-PB
351	1	FlyBase	CG7217-PA	name=Prx5-PA
352	1	FlyBase	CG4265-PA	name=Uch-PA
353	1	FlyBase	CG9553-PA	name=chic-PA
354	1	FlyBase	CG5840-PA	name=P5cr-2-PA
355	1	FlyBase	CG9518-PA	name=CG9518-PA
356	1	FlyBase	CG7073-PA	name=Sar1-PA
357	1	FlyBase	CG6341-PB	name=eEF1beta-PB
358	1	FlyBase	CG17337-PA	name=CG17337-PA
359	1	FlyBase	CG16765-PD	name=ps-PD
360	1	FlyBase	CG11382-PB	name=CG11382-PB
361	1	FlyBase	CG11522-PA	name=RpL6-PA
362	1	FlyBase	CG6141-PA	name=RpL9-PA
363	1	FlyBase	CG3724-PA	name=Pgd-PA
364	1	FlyBase	CG32490-PAA	name=cpx-PAA
365	1	FlyBase	CG2150-PA	name=CG2150-PA
366	1	FlyBase	CG6455-PC	name=Mitofilin-PC
367	1	FlyBase	CG42341-PAA	name=Pka-R1-PAA
368	1	FlyBase	CG1648-PA	name=CG1648-PA
369	1	FlyBase	CG1976-PB	name=RhoGAP100F-PB
370	1	FlyBase	CG6944-PA	name=Lam-PA
371	1	FlyBase	CG1963-PA	name=Pcd-PA
372	1	FlyBase	CG6778-PA	name=GlyRS-PA
373	1	FlyBase	CG2852-PA	name=CG2852-PA
374	1	FlyBase	CG8663-PA	name=nrv3-PA
375	1	FlyBase	CG14095-PA	name=CG14095-PA
376	1	FlyBase	CG31617-PA	name=His1:CG31617-PA
377	1	FlyBase	CG11654-PA	name=Ahcy-PA
378	1	FlyBase	CG7875-PA
379	1	FlyBase	CG17876-PA	name=Amy-d-PA
380	1	FlyBase	CG6028-PA	name=CG6028-PA
381	1	FlyBase	CG6603-PA	name=Hsc70Cb-PA
382	1	FlyBase	CG8201-PH
383	1	FlyBase	CG4087-PA	name=RpLP1-PA
384	1	FlyBase	CG4463-PA	name=Hsp23-PA
385	1	FlyBase	CG7820-PA	name=CAH1-PA
386	1	FlyBase	CG10377-PA	name=Hrb27C-PA
387	1	FlyBase	CG3800-PA	name=CNBP-PA
388	1	FlyBase	CG4577-PA	name=CG4577-PA
389	1	FlyBase	CG7415-PB	name=DppIII-PB
390	1	FlyBase	CG14637-PA	name=abs-PA
391	1	FlyBase	CG4494-PA	name=smt3-PA
392	1	FlyBase	CG1821-PA	name=RpL31-PA
393	1	FlyBase	CG4533-PA	name=l(2)efl-PA
394	1	FlyBase	CG10672-PA	name=CG10672-PA
395	1	FlyBase	CG16932-PB
395	2	FlyBase	CG6562-PB	name=Synj-PB
396	1	FlyBase	CG2668-PA	name=Ebp-PA
397	1	FlyBase	CG10077-PA	name=CG10077-PA
397	2	FlyBase	CG10777-PB	name=mahe-PB
397	3	FlyBase	CG10279-PA	name=Rm62-PA
397	4	FlyBase	CG9748-PA	name=bel-PA
398	1	FlyBase	CG10602-PD	name=CG10602-PD
399	1	FlyBase	CG1099-PA	nam"
400	1	FlyBase	CG3731-PA	name=UQCR-C1-PA
401	1	FlyBase	CG10078-PA	name=Prat2-PA
402	1	FlyBase	CG17896-PA	name=CG17896-PA
403	1	FlyBase	CG14724-PA	name=COX5A-PA
404	1	FlyBase	CG2140-PA	name=Cyt-b5-PA
405	1	FlyBase	CG10938-PA	name=Prosalpha5-PA
406	1	FlyBase	CG14904-PA	name=Scp2-PA
407	1	FlyBase	CG4897-PA	name=RpL7-PA
408	1	FlyBase	CG12814-PB	name=CG12814-PB
409	1	FlyBase	CG5165-PA	name=Pgm-PA
410	1	FlyBase	CG7758-PA	name=ppl-PA
411	1	FlyBase	CG16886-PA	name=CG16886-PA
412	1	FlyBase	CG5826-PA	name=Prx3-PA
413	1	FlyBase	CG2210-PC	name=awd-PC
414	1	FlyBase	CG2254-PA	name=Ldsdh1-PA
415	1	FlyBase	CG1548-PA	name=cathD-PA
416	1	FlyBase	CG2146-PA
417	1	FlyBase	CG8857-PC	name=RpS11-PC
418	1	FlyBase	CG2098-PA	name=FeCH-PA
419	1	FlyBase	CG44195-PA	name=CG44195-PA
420	1	FlyBase	CG9090-PA	name=Mpcp1-PA
420	2	FlyBase	CG4994-PA	name=Mpcp2-PA
421	1	FlyBase	CG1982-PA	name=Sodh-1-PA
422	1	FlyBase	CG6904-PA	name=GlyS-PA
423	1	FlyBase	CG11274-PA	name=SRm160-PA
424	1	FlyBase	CG31508-PA	name=TotC-PA
425	1	FlyBase	CG1349-PB	name=dj-1beta-PB
426	1	FlyBase	CG8495-PA	name=RpS29-PA
427	1	FlyBase	CG2269-PB	name=CG2269-PB
428	1	FlyBase	CG11143-PA	name=Inos-PA
429	1	FlyBase	CG5045-PA	name=CG5045-PA
430	1	FlyBase	CG3269-PA	name=Rab2-PA
431	1	FlyBase	CG8498-PA	name=CG8498-PA
432	1	FlyBase	CG6518-PA
433	1	FlyBase	CG8416-PB	name=Rho1-PB
434	1	FlyBase	CG1100-PA	name=Rpn5-PA
435	1	FlyBase	CG5174-PA	name=CG5174-PA
436	1	FlyBase	CG1539-PG	name=tmod-PG
437	1	FlyBase	CG10639-PA	name=L2HGDH-PA
438	1	FlyBase	CG7762-PA	name=Rpn1-PA
439	1	FlyBase	CG34205-PA	name=CG34205-PA
440	1	FlyBase	CG32446-PA	name=Atox1-PA
441	1	FlyBase	CG10540-PA	name=cpa-PA
442	1	FlyBase	CG31795-PC	name=I"
443	1	FlyBase	CG10512-PA	name=CG10512-PA
444	1	FlyBase	CG44242-PA	name=CG44242-PA
445	1	FlyBase	CG3320-PA	name=Rab1-PA
446	1	FlyBase	CG4863-PA	name=RpL3-PA
447	1	FlyBase	CG6342-PA	nam"
448	1	FlyBase	CG6684-PA	name=RpS25-PA
449	1	FlyBase	CG4795-PA	name=Cpn-PA
450	1	FlyBase	CG9057-PA	name=Lsd-2-PA
451	1	FlyBase	CG8048-PA	name=Vha44-PA
452	1	FlyBase	CG4119-PA	name=CG4119-PA
453	1	FlyBase	CG6510-PA	name=RpL18A-PA
454	1	FlyBase	CG9914-PA	name=CG9914-PA
455	1	FlyBase	CG8479-PA
456	1	FlyBase	CG9364-PB	name=Treh-PB
457	1	FlyBase	CG4912-PB	name=eEF1delta-PB
458	1	FlyBase	CG10550-PB	name=CG10550-PB
459	1	FlyBase	CG10830-PA	name=Ktl-PA
460	1	FlyBase	CG6703-PB
461	1	FlyBase	CG5730-PA	name=AnxB9-PA
462	1	FlyBase	CG3504-PA	name=inaD-PA
463	1	FlyBase	CG10932-PA	name=CG10932-PA
464	1	FlyBase	CG10664-PA	name=COX4-PA
465	1	FlyBase	CG12740-PB	name=RpL28-PB
466	1	FlyBase	CG32694-PA	name=CG32694-PA
467	1	FlyBase	CG2286-PA	name=ND-75-PA
468	1	FlyBase	CG4182-PA	name=yellow-c-PA
469	1	FlyBase	CG17950-PA	name=HmgD-PA
469	2	FlyBase	CG17921-PB	name=HmgZ-PB
470	1	FlyBase	CG7409-PA	name=CG7409-PA
471	1	FlyBase	CG9446-PA	name=coro-PA
472	1	FlyBase	CG2968-PA	name=ATPsyndelta-PA
473	1	FlyBase	CG6330-PA	name=CG6330-PA
474	1	FlyBase	CG9734-PC	name=glob1-PC
475	1	FlyBase	CG10686-PA	name=tral-PA
476	1	FlyBase	CG4859-PC	name=Mmp1-PC
477	1	FlyBase	CG2827-PA	name=Taldo-PA
478	1	FlyBase	CG8938-PA	name=GstS1-PA
479	1	FlyBase	CG5378-PA	name=Rpn7-PA
480	1	FlyBase	CG4847-PA	name=CG4847-PA
481	1	FlyBase	CG31075-PA	name=CG31075-PA
482	1	FlyBase	CG6523-PA	name=CG6523-PA
483	1	FlyBase	CG1240-PA	name=Non2-PA
484	1	FlyBase	CG11324-PA	name=homer-PA
485	1	FlyBase	CG9282-PA	name=RpL24-PA
486	1	FlyBase	CG12082-PA	name=Usp5-PA
487	1	FlyBase	CG1386-PA	name=antdh-PA
488	1	FlyBase	CG6514-PA	name=TpnC25D-PA
489	1	FlyBase	CG17420-PA	name=RpL15-PA
490	1	FlyBase	CG42749-PD	name=CG42749-PD
491	1	FlyBase	CG4665-PC	name=Dhpr-PC
492	1	FlyBase	CG31332-PA	name=Unc-115b-PA
493	1	FlyBase	CG8415-PB	name=RpS23-PB
494	1	FlyBase	CG2096-PA	name=flw-PA
494	2	FlyBase	CG5650-PA	name=Pp1-87B-PA
495	1	FlyBase	CG31030-PA	name=CG31030-PA
496	1	FlyBase	CG8189-PA	name=ATPsynB-PA
497	1	FlyBase	CG10596-PA	name=Msr-110-PA
498	1	FlyBase	CG11422-PA	name=Obp83b-PA
499	1	FlyBase	CG6781-PA	name=se-PA
500	1	FlyBase	CG8094-PA	name=Hex-C-PA
501	1	FlyBase	CG9369-PA	name=m-PA
502	1	FlyBase	CG8582-PA	name=Sh3beta-PA
503	1	FlyBase	CG32789-PA	name=HIP-PA
504	1	FlyBase	CG32498-PA	na"
505	1	FlyBase	CG7340-PB	name=grsm-PB
506	1	FlyBase	CG31509-PA	name=TotA-PA
507	1	FlyBase	CG4916-PA	name=me31B-PA
508	1	FlyBase	CG17146-PA	name=Adk1-PA
509	1	FlyBase	CG11796-PA	name=CG11796-PA
510	1	FlyBase	CG9834-PA	name=EndoB-PA
511	1	FlyBase	CG16901-PA	name=sqd-PA
512	1	FlyBase	CG6213-PA	name=Vha13-PA
513	1	FlyBase	CG10811-PA
514	1	FlyBase	CG9285-PA	name=Dip-B-PA
515	1	FlyBase	CG1471-PB	name=CDase-PB
516	1	FlyBase	CG11899-PA	name=CG11899-PA
517	1	FlyBase	CG3140-PA	name=Adk2-PA
518	1	FlyBase	CG7111-PA	name=Rack1-PA
519	1	FlyBase	CG5330-PA	name=Nap1-PA
520	1	FlyBase	CG8024-PB	name=Rab32-PB
521	1	FlyBase	CG7622-PA	name=RpL36-PA
522	1	FlyBase	CG8103-PA	name=Mi-2-PA
523	1	FlyBase	CG1561-PB	name=CG1561-PB
524	1	FlyBase	CG7917-PA	name=Nlp-PA
525	1	FlyBase	CG14661-PA	name=CG14661-PA
526	1	FlyBase	CG10098-PA	name=CG10098-PA
527	1	FlyBase	CG32694-PH	name=CG32694-PH
528	1	FlyBase	CG9769-PA	name=eIF3f1-PA
529	1	FlyBase	CG11024-PA	name=cl-PA
530	1	FlyBase	CG7216-PA	name=Acp1-PA
531	1	FlyBase	CG8553-PB	name=SelD-PB
532	1	FlyBase	CG9027-PB	name=Sod3-PB
533	1	FlyBase	CG3644-PA	name=bic-PA
534	1	FlyBase	CG9074-PA	name=Mst57Da-PA
535	1	FlyBase	CG12876-PA	name=ALiX-PA
536	1	FlyBase	CG9391-PA	name=CG9391-PA
537	1	FlyBase	CG1715-PA	name=Chchd3-PA
538	1	FlyBase	CG45057-PA	name=ringer-PA
539	1	FlyBase	CG34115-PA	name=CG34115-PA
540	1	FlyBase	CG6995-PB	name=Saf-B-PB
541	1	FlyBase	CG11271-PB	name=RpS12-PB
542	1	FlyBase	CG2028-PB	name=CkIalpha-PB
543	1	FlyBase	CG6143-PB	name=Pep-PB
544	1	FlyBase	CG8439-PA	name=CCT5-PA
545	1	FlyBase	CG3747-PB	name=Eaat1-PB
546	1	FlyBase	CG5269-PA	name=vib-PA
547	1	FlyBase	CG2604-PA	name=CG2604-PA
548	1	FlyBase	CG9394-PA	name=CG9394-PA
549	1	FlyBase	CG10527-PA	name=CG10527-PA
550	1	FlyBase	CG6148-PA	name=Past1-PA
551	1	FlyBase	CG14028-PA	name=cype-PA
552	1	FlyBase	CG12559-PE	name=rl-PE
553	1	FlyBase	CG7903-PA	name=CG7903-PA
554	1	FlyBase	CG3609-PA	name=CG3609-PA
555	1	FlyBase	CG7726-PA	name=RpL11-PA
556	1	FlyBase	CG8732-PD	name=Acsl-PD
557	1	FlyBase	CG8947-PA	name=26-29-p-PA
558	1	FlyBase	CG6625-PA	name=alphaSnap-PA
559	1	FlyBase	CG15080-PA	name=CG15080-PA
560	1	FlyBase	CG12519-PA	name=CG12519-PA
561	1	FlyBase	CG1524-PB	name=RpS14a-PB
562	1	FlyBase	CG17332-PA	name=VhaSFD-PA
563	1	FlyBase	CG4157-PA	name=Rpn12-PA
564	1	FlyBase	CG17816-PD
565	1	FlyBase	CG34069-PA	name=mt:CoII-PA
566	1	FlyBase	CG9629-PA	name=CG9629-PA
567	1	FlyBase	CG10697-PB	name=Ddc-PB
568	1	FlyBase	CG7584-PA	name=Obp99c-PA
569	1	FlyBase	CG17272-PA	name=CG17272-PA
570	1	FlyBase	CG6692-PA	name=Cp1-PA
571	1	FlyBase	CG10287-PA	name=Gasp-PA
572	1	FlyBase	CG4918-PA	name=RpLP2-PA
573	1	FlyBase	CG40452-PA	name=Snap25-PA
574	1	FlyBase	CG5268-PA	name=blp-PA
575	1	FlyBase	CG32156-PE	name=Mbs-PE
576	1	FlyBase	CG9928-PA	name=CG9928-PA
577	1	FlyBase	CG15697-PA	name=RpS30-PA
578	1	FlyBase	CG9138-PB	name=u"
579	1	FlyBase	CG12775-PA	name=RpL21-PA
580	1	FlyBase	CG3001-PA	name=Hex-A-PA
581	1	FlyBase	CG30069-PA	name=CG30069-PA
582	1	FlyBase	CG6253-PA	name=RpL14-PA
583	1	FlyBase	CG1987-PA	name=Rbp1-like-PA
584	1	FlyBase	CG4612-PA	name=CG4612-PA
585	1	FlyBase	CG2746-PA	name=RpL19-PA
586	1	FlyBase	CG7930-PA	name=TpnC73F-PA
587	1	FlyBase	CG13388-PA	name=Akap200-PA
588	1	FlyBase	CG1440-PA	name=CG1440-PA
589	1	FlyBase	CG12163-PA	name=CG12163-PA
590	1	FlyBase	CG18214-PA
591	1	FlyBase	CG9160-PA	name=ND-ACP-PA
592	1	FlyBase	CG14762-PA	name=CG14762-PA
593	1	FlyBase	CG9441-PA	name=Pu-PA
594	1	FlyBase	CG12345-PA	name=ChAT-PA
595	1	FlyBase	CG12858-PA	name=jef-PA
596	1	FlyBase	CG6218-PA	name=CG6218-PA
597	1	FlyBase	CG9212-PB	name=Nipsnap-PB
598	1	FlyBase	CG3422-PA	name=Prosalpha4-PA
599	1	FlyBase	CG18135-PA	name=CG18135-PA
600	1	FlyBase	CG6983-PA	name=CG6983-PA
601	1	FlyBase	CG11218-PA	name=Obp56d-PA
602	1	FlyBase	CG10724-PA	name=flr-PA
603	1	FlyBase	CG42485-PA	name=Sfp87B-PA
604	1	FlyBase	CG8186-PA	name=Vha36-1-PA
605	1	FlyBase	CG12408-PA	name=TpnC4-PA
606	1	FlyBase	CG11901-PB	name=eEF1gamma-PB
607	1	FlyBase	CG9336-PA	name=CG9336-PA
608	1	FlyBase	CG7203-PB	name=CG7203-PB
609	1	FlyBase	CG1956-PA	name=Rap1-PA
610	1	FlyBase	CG6174-PA	name=Arp1-PA
611	1	FlyBase	CG4083-PA	name=Mo25-PA
612	1	FlyBase	CG8956-PC	name=AhcyL2-PC
613	1	FlyBase	CG3088-PA	name=CG3088-PA
614	1	FlyBase	CG10882-PB	name=Sec24CD-PB
615	1	FlyBase	CG10324-PA	name=CG10324-PA
616	1	FlyBase	CG11421-PA	name=Obp83a-PA
617	1	FlyBase	CG33126-PA	name=NLaz-PA
618	1	FlyBase	CG10622-PA	name=ScsbetaG-PA
619	1	FlyBase	CG30382-PA	name=CG30382-PA
620	1	FlyBase	CG14407-PA	name=CG14407-PA
621	1	FlyBase	CG8351-PA	name=CCT7-PA
622	1	FlyBase	CG12279-PA	name=CG12279-PA
623	1	FlyBase	CG16983-PE	name=SkpA-PE
624	1	FlyBase	CG16817-PA	name=p23-PA
625	1	FlyBase	CG17838-PA
626	1	FlyBase	CG32444-PA	name=CG32444-PA
627	1	FlyBase	CG32169-PA
628	1	FlyBase	CG12070-PA	name=Sap-r-PA
629	1	FlyBase	CG31997-PA	name=CG31997-PA
630	1	FlyBase	CG42351-PB	name=Jabba-PB
631	1	FlyBase	CG4561-PA	name=TyrRS-PA
632	1	FlyBase	CG7077-PA	name=rdhB-PA
633	1	FlyBase	CG5827-PC	name=RpL37A-PC
634	1	FlyBase	CG7592-PA	name=Obp99b-PA
635	1	FlyBase	CG1970-PA	name=ND-49-PA
636	1	FlyBase	CG33519-PC
637	1	FlyBase	CG7939-PB	name=RpL32-PB
638	1	FlyBase	CG13674-PA	name=CG13674-PA
639	1	FlyBase	CG31884-PB	name=Trx-2-PB
640	1	FlyBase	CG1319-PB	name=Fdx2-PB
641	1	FlyBase	CG12079-PA	name=ND-30-PA
642	1	FlyBase	CG30122-PB	nam"
643	1	FlyBase	CG8993-PA	name=CG8993-PA
644	1	FlyBase	CG10149-PA	name=Rpn6-PA
645	1	FlyBase	CG6020-PA	name=ND-39-PA
646	1	FlyBase	CG11413-PA	name=CG11413-PA
647	1	FlyBase	CG6409-PA	name=CG6409-PA
648	1	FlyBase	CG3455-PB	name=Rpt4-PB
649	1	FlyBase	CG1814-PA	name=CG1814-PA
650	1	FlyBase	CG9888-PA	name=Fib-PA
651	1	FlyBase	CG5366-PA	name=Cand1-PA
652	1	FlyBase	CG9091-PA	name=RpL37a-PA
653	1	FlyBase	CG6852-PA	name=Grx1-PA
654	1	FlyBase	CG4747-PA	name=CG4747-PA
655	1	FlyBase	CG3203-PB	name=RpL17-PB
656	1	FlyBase	CG3529-PB	name=CG3529-PB
657	1	FlyBase	CG7224-PA	name=Sirup-PA
658	1	FlyBase	CG1938-PB	name=Dlic-PB
659	1	FlyBase	CG13057-PA	name=retinin-PA
660	1	FlyBase	CG15442-PA	name=RpL27A-PA
661	1	FlyBase	CG5012-PA	name=mRpL12-PA
662	1	FlyBase	CG5594-PA
663	1	FlyBase	CG32548-PB	name=CG32548-PB
664	1	FlyBase	CG4759-PA	name=RpL27-PA
665	1	FlyBase	CG5825-PA	name=His3.3A-PA
666	1	FlyBase	CG10305-PB	name=RpS26-PB
667	1	FlyBase	CG9150-PB	name=CG9150-PB
668	1	FlyBase	CG33979-PA	name=capt-PA
669	1	FlyBase	CG2862-PA	name=CG2862-PA
670	1	FlyBase	CG3107-PB	name=CG3107-PB
671	1	FlyBase	CG4190-PA	name=Hsp67Bc-PA
672	1	FlyBase	CG7595-PA
673	1	FlyBase	CG33332-PA	name=CG33332-PA
674	1	FlyBase	CG14048-PA	name=mRpL14-PA
675	1	FlyBase	CG8505-PA	name=Cpr49Ae-PA
676	1	FlyBase	CG5654-PA	name=yps-PA
677	1	FlyBase	CG17471-PA	name=PIP4K-PA
678	1	FlyBase	CG11567-PA	name=Cpr-PA
679	1	FlyBase	CG3624-PA	name=babos-PA
680	1	FlyBase	CG2033-PC	name=RpS15Aa-PC
681	1	FlyBase	CG4262-PB	name=elav-PB
682	1	FlyBase	CG15615-PB	name=CG15615-PB
683	1	FlyBase	CG5788-PA	name=Ubc10-PA
684	1	FlyBase	CG31548-PA	name=CG31548-PA
685	1	FlyBase	CG5935-PA
686	1	FlyBase	CG9327-PA	name=Prosalpha3-PA
687	1	FlyBase	CG3751-PA	name=RpS24-PA
688	1	FlyBase	CG18319-PA	name=ben-PA
689	1	FlyBase	CG3682-PA
690	1	FlyBase	CG8269-PA	name=DCTN2-p50-PA
691	1	FlyBase	CG13124-PA	name=CG13124-PA
692	1	FlyBase	CG6066-PA	name=CG6066-PA
693	1	FlyBase	CG7361-PB	name=RFeSP-PB
694	1	FlyBase	CG6673-PB	name=GstO2-PB
695	1	FlyBase	CG10712-PB	name=Chro-PB
696	1	FlyBase	CG3301-PA	name=CG3301-PA
697	1	FlyBase	CG14397-PA	name=CG14397-PA
698	1	FlyBase	CG34424-PB	name=CG34424-PB
699	1	FlyBase	CG12750-PA	name=ncm-PA
700	1	FlyBase	CG13315-PA	name=CG13315-PA
701	1	FlyBase	CG13048-PA	name=CG13048-PA
702	1	FlyBase	CG4904-PB	name=Prosalpha6-PB
703	1	FlyBase	CG4122-PB	name=svr-PB
704	1	FlyBase	CG7106-PB	name=lectin-28C-PB
705	1	FlyBase	CG2099-PA	name=RpL35A-PA
706	1	FlyBase	CG4574-PA
707	1	FlyBase	CG7641-PA	name=Nca-PA
708	1	FlyBase	CG8210-PA	name=Vha14-1-PA
709	1	FlyBase	CG4170-PD	name=vig-PD
710	1	FlyBase	CG8385-PA	name=Arf79F-PA
711	1	FlyBase	CG7752-PA	name=pzg-PA
712	1	FlyBase	CG4692-PB	name=ATPsynF-PB
713	1	FlyBase	CG5397-PA	name=CG5397-PA
714	1	FlyBase	CG4429-PA	name=eIF4H1-PA
715	1	FlyBase	CG3321-PA	name=ATPsynE-PA
716	1	FlyBase	CG40485-PB	name=CG40485-PB
717	1	FlyBase	CG6776-PA	name=GstO3-PA
718	1	FlyBase	CG4466-PA	name=Hsp27-PA
719	1	FlyBase	CG9009-PA	name=pdgy-PA
720	1	FlyBase	CG32208-PB	name=825-Oak-PB
721	1	FlyBase	CG1483-PA	name=Map205-PA
722	1	FlyBase	CG6115-PA	name=CG6115-PA
723	1	FlyBase	CG9291-PA	name=EloC-PA
724	1	FlyBase	CG11314-PA	name=Npc2g-PA
725	1	FlyBase	CG4602-PA	name=Srp54-PA
726	1	FlyBase	CG3195-PA	name=RpL12-PA
727	1	FlyBase	CG31345-PA	name=CG31345-PA
728	1	FlyBase	CG13389-PA	name=RpS13-PA
729	1	FlyBase	CG4412-PA	name=ATPsynCF6-PA
730	1	FlyBase	CG3441-PC	name=Nplp1-PC
731	1	FlyBase	CG8808-PA	name=Pdk-PA
732	1	FlyBase	CG10576-PA	name=CG10576-PA
733	1	FlyBase	CG9218-PA	name=sm-PA
734	1	FlyBase	CG5164-PA	name=GstE1-PA
735	1	FlyBase	CG6846-PA	name=RpL26-PA
736	1	FlyBase	CG8464-PA	name=HtrA2-PA
737	1	FlyBase	CG34034-PB	name=CG34034-PB
738	1	FlyBase	CG3949-PA	name=hoip-PA
739	1	FlyBase	CG3265-PB	name=Eb1-PB
740	1	FlyBase	CG1090-PG	name=CG1090-PG
741	1	FlyBase	CG5791-PA	name=CG5791-PA
742	1	FlyBase	CG12964-PC	name=CG12964-PC
743	1	FlyBase	CG1101-PA	name=Ref1-PA
744	1	FlyBase	CG31221-PA	name=CG31221-PA
745	1	FlyBase	CG42237-PA	name=CG42237-PA
746	1	FlyBase	CG10833-PA	name=Cyp28d1-PA
747	1	FlyBase	CG10160-PA	name=Ldh-PA
748	1	FlyBase	CG32626-PC	name=AMPdeam-PC
749	1	FlyBase	CG11888-PA	name=Rpn2-PA
750	1	FlyBase	CG31673-PA	name=CG31673-PA
751	1	FlyBase	CG6753-PB	name=CG6753-PB
752	1	FlyBase	CG8778-PA	name=CG8778-PA
753	1	FlyBase	CG2204-PB	name=Galphao-PB
754	1	FlyBase	CG8462-PA	name=Obp56e-PA
755	1	FlyBase	CG17520-PF	name=CkIIalpha-PF
756	1	FlyBase	CG9999-PA	name=RanGAP-PA
757	1	FlyBase	CG6513-PA	name=endos-PA
758	1	FlyBase	CG6806-PA	name=Lsp2-PA
759	1	FlyBase	CG3415-PA	name=Mfe2-PA
760	1	FlyBase	CG15304-PA	name=Neb-cGP-PA
761	1	FlyBase	CG11779-PA	name=CG11779-PA
762	1	FlyBase	CG11111-PB
763	1	FlyBase	CG42478-PA	name=Sfp60F-PA
764	1	FlyBase	CG10944-PA	name=RpS6-PA
765	1	FlyBase	CG2720-PA	name=Stip1-PA
766	1	FlyBase	CG18212-PF	name=alt-PF
767	1	FlyBase	CG10753-PA	name=SmD1-PA
768	1	FlyBase	CG6984-PA	name=CG6984-PA
769	1	FlyBase	CG14830-PA	name=CG14830-PA
770	1	FlyBase	CG9258-PA	name=nrv1-PA
771	1	FlyBase	CG5266-PA	name=Prosalpha2-PA
772	1	FlyBase	CG33470-PA	name=CG33470-PA
773	1	FlyBase	CG1742-PA	name=Mgstl-PA
774	1	FlyBase	CG15825-PB	name=fon-PB
775	1	FlyBase	CG5162-PA	name=CG5162-PA
776	1	FlyBase	CG6280-PA	name=CG6280-PA
777	1	FlyBase	CG12500-PC	name=stnA-PC
778	1	FlyBase	CG42361-PA	name=CG42361-PA
779	1	FlyBase	CG8343-PA	name=CG8343-PA
780	1	FlyBase	CG11739-PC	name=Sfxn1-3-PC
781	1	FlyBase	CG10423-PA	name=RpS27-PA
782	1	FlyBase	CG12323-PB	name=Prosbeta5-PB
783	1	FlyBase	CG8715-PB
784	1	FlyBase	CG12369-PA	name=Lac-PA
785	1	FlyBase	CG14153-PA	name=CG14153-PA
786	1	FlyBase	CG3584-PC	name=qkr58E-3-PC
787	1	FlyBase	CG6699-PA	name=beta'COP-PA
788	1	FlyBase	CG1709-PB	name=Vha100-1-P"
789	1	FlyBase	CG5325-PA	name=Pex19-PA
790	1	FlyBase	CG9124-PA	name=eIF3h-PA
791	1	FlyBase	CG8597-PB	name=lark-PB
792	1	FlyBase	CG7662-PA	name=veli-PA
793	1	FlyBase	CG5171-PB	name=CG5171-PB
794	1	FlyBase	CG31712-PA	name=CG31712-PA
795	1	FlyBase	CG5567-PA	name=CG5567-PA
796	1	FlyBase	CG12023-PB	name=GV1-PB
797	1	FlyBase	CG7619-PA	name=Rpn10-PA
798	1	FlyBase	CG4209-PA	name=CanB-PA
799	1	FlyBase	CG3585-PB
800	1	FlyBase	CG4390-PA	name=CG4390-PA
801	1	FlyBase	CG8417-PA	name=CG8417-PA
802	1	FlyBase	CG32549-PB	name=CG32549-PB
803	1	FlyBase	CG7399-PA	name=Hn-PA
804	1	FlyBase	CG3331-PA	name=e-PA
805	1	FlyBase	CG7269-PC	name=Hel25E-PC
806	1	FlyBase	CG18315-PA	name=Aprt-PA
807	1	FlyBase	CG12264-PA	name=Nfs1-PA
808	1	FlyBase	CG17404-PB	name=CG17404-PB
809	1	FlyBase	CG31628-PA	name=Gart-PA
810	1	FlyBase	CG7675-PA	name=CG7675-PA
811	1	FlyBase	CG10374-PA	name=Lsd-1-PA
812	1	FlyBase	CG4627-PA	name=CG4627-PA
813	1	FlyBase	CG7532-PA	name=l(2)34Fc-PA
814	1	FlyBase	CG17158-PA	name=cpb-PA
815	1	FlyBase	CG13551-PA	name=CG13551-PA
816	1	FlyBase	CG6206-PA	name=LManII-PA
818	1	FlyBase	CG8613-PA	name=CG8613-PA
819	1	FlyBase	CG34199-PA	name=CG34199-PA
820	1	FlyBase	CG15441-PA	name=Gs1l-PA
821	1	FlyBase	CG1458-PA	name=Cisd2-PA
822	1	FlyBase	CG17299-PB
823	1	FlyBase	CG7580-PA	name=UQCR-Q-PA
824	1	FlyBase	CG5377-PA	name=CG5377-PA
825	1	FlyBase	CG14629-PA	name=CG14629-PA
826	1	FlyBase	CG31363-PA	name=Jupiter-PA
827	1	FlyBase	CG15884-PA	name=Cpr97Eb-PA
828	1	FlyBase	CG1263-PA	name=RpL8-PA
829	1	FlyBase	CG15589-PA	name=Osi24-PA
830	1	FlyBase	CG1112-PA	name=alpha-Est7-PA
831	1	FlyBase	CG12119-PA	name=SmydA-9-PA
832	1	FlyBase	CG1136-PA	name=CG1136-PA
833	1	FlyBase	CG8331-PA	name=ReepB-PA
834	1	FlyBase	CG16784-PC	name=pr-PC
835	1	FlyBase	CG8511-PA	name=Cpr49Ag-PA
836	1	FlyBase	CG12030-PA	name=Gale-PA
837	1	FlyBase	CG3082-PB	name=l(2)k09913-PB
838	1	FlyBase	CG7636-PA	name=mRpL2-PA
839	1	FlyBase	CG12749-PA	name=Hrb87F-PA
840	1	FlyBase	CG3395-PA	name=RpS9-PA
841	1	FlyBase	CG8728-PA	name=CG8728-PA
842	1	FlyBase	CG17280-PA	name=levy-PA
843	1	FlyBase	CG4944-PA	name=cib-PA
844	1	FlyBase	CG31692-PA	name=fbp-PA
845	1	FlyBase	CG3318-PA	name=AANAT1-PA
846	1	FlyBase	CG6259-PA	name=Vps60-PA
847	1	FlyBase	CG5605-PC	name=eRF1-PC
848	1	FlyBase	CG3050-PA	name=Cyp6d5-PA
849	1	FlyBase	CG1732-PA	name=Gat-PA
850	1	FlyBase	CG31764-PA	name=vir-1-PA
851	1	FlyBase	CG3694-PA	name=Ggamma30A-PA
852	1	FlyBase	CG14235-PA	name=COX6B-PA
853	1	FlyBase	CG3270-PA	name=CG3270-PA
854	1	FlyBase	CG34455-PC	name=Pdxk-PC
855	1	FlyBase	CG44244-PB	name=Gyg-PB
856	1	FlyBase	CG11856-PA	name=Nup358-PA
857	1	FlyBase	CG11980-PA	name=CG11980-PA
858	1	FlyBase	CG12203-PA	name=ND-18-PA
859	1	FlyBase	CG12085-PA	name=hfp-PA
860	1	FlyBase	CG17111-PB	name=CG17111-PB
861	1	FlyBase	CG32464-PAA
862	1	FlyBase	CG14476-PB	name=GCS2alpha-PB
863	1	FlyBase	CG5625-PA	name=Vps35-PA
864	1	FlyBase	CG2248-PA	name=Rac1-PA
865	1	FlyBase	CG9946-PA	name=eIF2alpha-PA
866	1	FlyBase	CG6440-PA	name=Ms-PA
867	1	FlyBase	CG31136-PA	name=Syx1A-PA
868	1	FlyBase	CG17259-PA	name=SerRS-PA
869	1	FlyBase	CG6329-PA	name=CG6329-PA
870	1	FlyBase	CG8615-PA	name=RpL18-PA
871	1	FlyBase	CG10126-PA	name=CG10126-PA
872	1	FlyBase	CG4278-PA	name=CG4278-PA
873	1	FlyBase	CG17058-PA	name=Peritrophin-A-PA
874	1	FlyBase	CG4703-PA	name=Arc42-PA
875	1	FlyBase	CG31472-PA	name=sgll-PA
876	1	FlyBase	CG7143-PA	name=DNApol-eta-PA
877	1	FlyBase	CG11984-PD	name=Kcmf1-PD
878	1	FlyBase	CG8209-PA	name=CG8209-PA
879	1	FlyBase	CG7028-PA	name=CG7028-PA
880	1	FlyBase	CG5618-PA	name=CG5618-PA
881	1	FlyBase	CG7583-PC	name=CtBP-PC
882	1	FlyBase	CG11797-PA	name=Obp56a-PA
883	1	FlyBase	CG1943-PA	name=CG1943-PA
884	1	FlyBase	CG10638-PA	name=CG10638-PA
885	1	FlyBase	CG12045-PA	name=Cpr100A-PA
886	1	FlyBase	CG3299-PA	name=Vinc-PA
887	1	FlyBase	CG7507-PA
888	1	FlyBase	CG15432-PA	name=CG15432-PA
889	1	FlyBase	CG13334-PA	name=CG13334-PA
890	1	FlyBase	CG4729-PA	name=CG4729-PA
891	1	FlyBase	CG6998-PB	name=ctp-PB
892	1	FlyBase	CG3835-PB	name=D2hgdh-PB
893	1	FlyBase	CG6395-PA	name=Csp-PA
894	1	FlyBase	CG44008-PB	name=CG44008-PB
895	1	FlyBase	CG17919-PA	name=CG17919-PA
896	1	FlyBase	CG18410-PB	name=Ude-PB
897	1	FlyBase	CG1009-PC	name=Psa-PC
898	1	FlyBase	CG32407-PA	name=CG32407-PA
899	1	FlyBase	CG8053-PA	name=eIF1A-PA
900	1	FlyBase	CG1059-PA	name=Karybeta3-PA
901	1	FlyBase	CG9140-PA	name=ND-51-PA
902	1	FlyBase	CG12723-PA	name=CG12723-PA
903	1	FlyBase	CG33523-PD	name=CG33523-PD
904	1	FlyBase	CG6090-PA	name=RpL34a-PA
905	1	FlyBase	CG10306-PA	name=eIF3k-PA
906	1	FlyBase	CG9242-PB	name=bur-PB
907	1	FlyBase	CG12363-PA	name=Dlc90F-PA
908	1	FlyBase	CG14998-PF
909	1	FlyBase	CG2964-PA	name=CG2964-PA
910	1	FlyBase	CG5525-PA	name=CCT4-PA
911	1	FlyBase	CG33484-PE
912	1	FlyBase	CG14482-PA	name=UQCR-6.4-PA
913	1	FlyBase	CG5771-PB	name=Rab11-PB
914	1	FlyBase	CG2665-PA	name=EbpII-PA
915	1	FlyBase	CG6223-PA	name=betaCOP-PA
916	1	FlyBase	CG33748-PA	name=primo-1-PA
917	1	FlyBase	CG3542-PA	name=CG3542-PA
918	1	FlyBase	CG18067-PA	name=CG18067-PA
919	1	FlyBase	CG10373-PB	name=Jwa-PB
920	1	FlyBase	CG12269-PB	name=euc-PB
921	1	FlyBase	CG7008-PA	name=Tudor-SN-PA
922	1	FlyBase	CG14147-PA	name=CG14147-PA
923	1	FlyBase	CG4111-PB	name=RpL35-PB
924	1	FlyBase	CG9603-PA	name=COX7A-PA
925	1	FlyBase	CG5744-PB	name=Frq1-PB
926	1	FlyBase	CG10851-PA	name=B52-PA
927	1	FlyBase	CG5655-PA	name=Rsf1-PA
928	1	FlyBase	CG32521-PA	name=CG32521-PA
929	1	FlyBase	CG4204-PA	name=EloB-PA
930	1	FlyBase	CG7925-PB	name=tko-PB
931	1	FlyBase	CG17331-PA	name=Prosbeta4-PA
932	1	FlyBase	CG15897-PA	name=wuho-PA
933	1	FlyBase	CG10119-PA	name=LamC-PA
934	1	FlyBase	CG15201-PA	name=CG15201-PA
935	1	FlyBase	CG8200-PA	name=Flo1-PA
936	1	FlyBase	CG11151-PA	name=CG11151-PA
937	1	FlyBase	CG9510-PB	name=CG9510-PB
938	1	FlyBase	CG7967-PA	name=Vta1-PA
939	1	FlyBase	CG2934-PA	name=VhaAC39-1-PA
940	1	FlyBase	CG5406-PA
941	1	FlyBase	CG17320-PA	name=ScpX-PA
942	1	FlyBase	CG1818-PA	name=Updo-PA
943	1	FlyBase	CG1213-PA	name=CG1213-PA
944	1	FlyBase	CG5680-PB	name=bsk-PB
945	1	FlyBase	CG3988-PA	name=gammaSnap1-PA
946	1	FlyBase	CG7911-PA	name=Nph-PA
947	1	FlyBase	CG12321-PA	name=CG12321-PA
948	1	FlyBase	CG9691-PB	name=CG9691-PB
949	1	FlyBase	CG6948-PA	name=Clc-PA
950	1	FlyBase	CG8861-PC	name=CG8861-PC
951	1	FlyBase	CG12052-PA	name=lola-PA
952	1	FlyBase	CG1157-PA	name=Osi15-PA
953	1	FlyBase	CG11303-PA	name=TM4SF-PA
954	1	FlyBase	CG5809-PA	name=CaBP1-PA
955	1	FlyBase	CG32230-PA	name=ND-MLRQ-PA
956	1	FlyBase	CG7047-PB	name=Vdup1-PB
957	1	FlyBase	CG6642-PA	name=a10-PA
958	1	FlyBase	CG5597-PA	name=CG5597-PA
959	1	FlyBase	CG6155-PA	name=Roe1-PA
960	1	FlyBase	CG4572-PA	name=CG4572-PA
961	1	FlyBase	CG34461-PA	name=CG34461-PA
962	1	FlyBase	CG10480-PA	name=Rcc1-PA
963	1	FlyBase	CG11784-PA	name=GstE13-PA
964	1	FlyBase	CG1954-PA	name=Pkc98E-PA
966	1	FlyBase	CG8258-PA	name=CCT8-PA
967	1	FlyBase	CG2922-PA	name=kra-PA
968	1	FlyBase	CG7109-PA	name=mts-PA
969	1	FlyBase	CG9132-PA	name=CG9132-PA
970	1	FlyBase	CG4301-PA	name=CG4301-PA
971	1	FlyBase	CG3566-PB	name=CG3566-PB
972	1	FlyBase	CG4550-PA	name=ninaE-PA
973	1	FlyBase	CG8882-PA	name=eIF3i-PA
974	1	FlyBase	CG6188-PA	name=Gnmt-PA
975	1	FlyBase	CG1600-PA	name=Drat-PA
976	1	FlyBase	CG2107-PA	name=CPT2-PA
977	1	FlyBase	CG9338-PA	name=CG9338-PA
978	1	FlyBase	CG7375-PA	name=UbcE2M-PA
979	1	FlyBase	CG2674-PC	name=Sam-S-PC
980	1	FlyBase	CG8057-PA	name=alc-PA
981	1	FlyBase	CG34191-PB	name=Ufm1-PB
982	1	FlyBase	CG3997-PA	name=RpL39-PA
983	1	FlyBase	CG7781-PA	name=CG7781-PA
984	1	FlyBase	CG8261-PA	name=Ggamma1-PA
986	1	FlyBase	CG1316-PA	name=CG1316-PA
987	1	FlyBase	CG11471-PA	name=IleRS-PA
988	1	FlyBase	CG42258-PC	name=CG42258-PC
989	1	FlyBase	CG10236-PA
990	1	FlyBase	CG5517-PB
991	1	FlyBase	CG17349-PA	name=CG17349-PA
992	1	FlyBase	CG1634-PA	name=Nrg-PA
993	1	FlyBase	CG13082-PA	name=CG13082-PA
994	1	FlyBase	CG34227-PA	name=CG34227-PA
995	1	FlyBase	CG5345-PA	name=Eip55E-PA
996	1	FlyBase	CG5044-PA	name=CG5044-PA
997	1	FlyBase	CG10011-PA	name=CG10011-PA
998	1	FlyBase	CG3376-PA	name=CG3376-PA
999	1	FlyBase	CG15887-PA	name=CG15887-PA
1000	1	FlyBase	CG6579-PB	name=atilla-PB
1001	1	FlyBase	CG33290-PA	name=CG33290-PA
1002	1	FlyBase	CG8927-PC	name=CG8927-PC
1003	1	FlyBase	CG5643-PB	name=wdb-PB
1004	1	FlyBase	CG1151-PA	name=Osi6-PA
1005	1	FlyBase	CG7123-PA	name=LanB1-PA
1006	1	FlyBase	CG10033-PC	name=for-PC
1007	1	FlyBase	CG30000-PA	name=GstT1-PA
1008	1	FlyBase	CG33495-PA	name=Dup99B-PA
1009	1	FlyBase	CG5972-PA	name=Arpc4-PA
1010	1	FlyBase	CG8636-PA	name=eIF3g1-PA
1011	1	FlyBase	CG6415-PA	name=CG6415-PA
1012	1	FlyBase	CG6851-PB	name=Mtch-PB
1013	1	FlyBase	CG15362-PA	name=CG15362-PA
1014	1	FlyBase	CG3214-PC	name=ND-B17.2-PC
1015	1	FlyBase	CG3153-PB	name=Npc2b-PB
1016	1	FlyBase	CG8772-PD	name=GLS-PD
1017	1	FlyBase	CG14960-PA	name=CG14960-PA
1018	1	FlyBase	CG17534-PA	name=GstE9-PA
1019	1	FlyBase	CG2233-PA	name=CG2233-PA
1020	1	FlyBase	CG14445-PA	name=CG14445-PA
1021	1	FlyBase	CG3849-PA	name=Lasp-PA
1022	1	FlyBase	CG42345-PA	name=stw-PA
1023	1	FlyBase	CG4659-PA	name=Srp54k-PA
1024	1	FlyBase	CG11219-PA	name=PIP82-PA
1025	1	FlyBase	CG5094-PA	name=Sgt-PA
1026	1	FlyBase	CG31839-PA	name=NimB2-PA
1027	1	FlyBase	CG4276-PA	name=aru-PA
1028	1	FlyBase	CG6123-PA	name=CG6123-PA
1029	1	FlyBase	CG2004-PA	name=CG2004-PA
1030	1	FlyBase	CG11771-PA	name=CG11771-PA
1031	1	FlyBase	CG43322-PA	name=CG43322-PA
1032	1	FlyBase	CG9805-PA	name=eIF3a-PA
1033	1	FlyBase	CG8649-PA	name=Fim-PA
1034	1	FlyBase	CG7471-PA	name=HDAC1-PA
1035	1	FlyBase	CG10652-PC	name=RpL30-PC
1036	1	FlyBase	CG13425-PA	name=HnRNP-K-PA
1037	1	FlyBase	CG1674-PB	name=CG1674-PB
1038	1	FlyBase	CG10687-PA	name=AsnRS-PA
1039	1	FlyBase	CG5433-PA	name=Klc-PA
1040	1	FlyBase	CG9306-PA	name=ND-B22-PA
1041	1	FlyBase	CG1902-PA	name=CG1902-PA
1042	1	FlyBase	CG12237-PA	name=CG12237-PA
1043	1	FlyBase	CG33672-PA	name=CG33672-PA
1044	1	FlyBase	CG32113-PB
1045	1	FlyBase	CG9411-PA	name=CG9411-PA
1046	1	FlyBase	CG7576-PA	name=Rab3-PA
1047	1	FlyBase	CG6105-PA	name=ATPsynG-PA
1048	1	FlyBase	CG9436-PA	name=CG9436-PA
1049	1	FlyBase	CG3231-PA	name=snama-PA
1050	1	FlyBase	CG5676-PA	name=CG5676-PA
1051	1	FlyBase	CG6343-PA	name=ND-42-PA
1052	1	FlyBase	CG42338-PD
1053	1	FlyBase	CG1532-PA	name=CG1532-PA
1054	1	FlyBase	CG3164-PA	name=CG3164-PA
1055	1	FlyBase	CG9127-PA	name=Pfas-PA
1056	1	FlyBase	CG32082-PA
1057	1	FlyBase	CG40045-PA	name=CG40045-PA
1058	1	FlyBase	CG3961-PA	name=CG3961-PA
1059	1	FlyBase	CG1740-PA	name=Ntf-2-PA
1060	1	FlyBase	CG3476-PA	name=MME1-PA
1061	1	FlyBase	CG7424-PA	name=RpL36A-PA
